# Supplementary material for: Fatty acids derived from the probiotic Lacticaseibacillus rhamnosus HA-114 suppress age-dependent neurodegeneration
Source: Commun Biol. 2022 Dec 7;5:1340. doi: 10.1038/s42003-022-04295-8 (PMC9729297; doi:10.1038/s42003-022-04295-8)
Supplement: Supplementary file 4 — Supplementary Data 1 [file 42003_2022_4295_MOESM4_ESM.xlsx]

## Sheet: Raw data
Compound Name	Ionisation	Mass	RT	lipid ID	OP50-1	HA114-1	R0011-1	OP50-2	HA114-2	R0011-2	OP50-3	HA114-3	R0011-3	OP50-4	HA114-4	R0011-4	OP50-5	HA114-5	R0011-5	OP50-6	HA114-6	R0011-6
Pos:935.6542@23.88	positive	935.6542	23.88	DGDG 34:2		95186			187464	330278		155594	289481		202285	393006		314344	411795		174713	500936
Pos:949.6692@24.66	positive	949.6692	24.66	DGDG 35:2		201535	770189		47447	91294		34543	78804		68602	63079		27231	38254		32402	39555
Pos:949.6701@25.26	positive	949.6701	25.26	DGDG 35:2		153360	463063		59314	137233		46986	102954		80954	109076		41006	83331		50086	92752
Pos:949.6721@25.75	positive	949.6721	25.75	DGDG 35:2		2072879	5831486		3868126	6000845		4316331	5655331		5032822	7986458		4374375	6685406		5034606	8541438
Pos:947.6540@22.32	positive	947.654	22.32	DGDG 35:3		735512	2005128		179220	404111		182032	417645		254367	263703		129988	205374		163845	276313
Pos:961.6702@24.44	positive	961.6702	24.44	DGDG 36:2		854973	1098343		633326	1278834		571806	1029113		823047	878186		515078	627113		567184	739628
Pos:963.6852@27.05	positive	963.6852	27.05	DGDG 36:2		195199	348679		143124	306132		144736	275696		192390	262848		122585	181371		137676	197027
Pos:959.6551@21.76	positive	959.6551	21.76	DGDG 36:3		876836	1636455		494664	1166734		351411	899286		755734	696659		274323	485358		348724	502709
Pos:959.6575@22.22	positive	959.6575	22.22	DGDG 36:3		394307	322528		483346	529400			869431			690723		753013	899992		906943	332557
Pos:933.6394@21.09	positive	933.6394	21.09	DGDG 34:3		1077485	3494098		833798	1434050		1510290	1750669			1447224		1073685	1795914			2147515
neg:244.2035@8.21	negative	244.2035	8.21	free fatty acid C14:0	5248	7163		15576	39426	58478	13781	19156	40649	21748	67428	44454	23230	75345	68546	42909	65462	58511
neg:256.2399@12.77	negative	256.2399	12.77	free fatty acid C16:0		170234	152194	312832	157006	227188	307566	164799	218132	402212	208239	241206	417684	175037	285756	464636	234895	250651
neg:284.2712@15.02	negative	284.2712	15.02	free fatty acid C18:0		200334	150329	207477	204095	221053	189421	169091	234965	242456	242686	222874	199097	223323	242783	232184	254103	242475
neg:282.2555@13.15	negative	282.2555	13.15	free fatty acid C18:1 (a) n-7 or n-9		313989	518227	40314	337809	1364204	41012	170799	707915	42740	528191	619655	77777	445615	654138	148505	396511	465174
neg:282.2556@13.41	negative	282.2556	13.41	free fatty acid C18:1 (b) n-7 or n-9		55976	98637		51588	162322		35259	120295		98971	101969		72801	136299	9336	77538	127164
neg:280.2397@12.10	negative	280.2397	12.10	free fatty acid C18:2 (a) n-3 or n-6		54933	125292	4137	70657	236093	3653	52749	153632		124122	134982		85619	150923		77395	136465
neg:280.2398@12.38	negative	280.2398	12.38	free fatty acid C18:2 (b) n-3 or n-6			50222		32626	71014			67210			54430			79154			83638
neg:272.2348@10.34	negative	272.2348	10.34	free fatty acid Hydroxyhexadecanoic acid		7680			36232	69029		17045	49064		58095	58434		53087	89814	5328	55561	113955
neg:298.2504@10.78	negative	298.2504	10.78	free fatty acid hydroxy-oleic acid		14429	9157		94024	194968		31761	100444		104349	94559	3655	99310	85332	7173	81164	63626
neg:850.5633@36.84	negative	850.5633	36.84	LPG30:0		10329			61270	71307		46177	60075		76238	56144		51028	44554		66807	60872
neg:822.5636@35.76	negative	822.5636	35.76	LPG32:0		81852	88282		60153	81114		37964	84482		70758	63999		40940	49732		50775	48748
neg:848.5880@18.62	negative	848.588	18.62	LPG32:1		630094	849524		573508	671938		278025	984163		719055	684470		560627	670332		625679	715006
neg:848.5881@18.85	negative	848.5881	18.85	LPG32:1			331246			366558		152587			344293	293088
neg:846.5721@16.72	negative	846.5721	16.72	LPG32:2					135896	224249		101320	201031		257639	204308		154772	130270		180857	173091
neg:862.6036@20.75	negative	862.6036	20.75	LPG33:2		51013	46082		406411	423938		365579	324110		460495	534949		497680	318726		560695	511983
neg:862.6036@20.98	negative	862.6036	20.98	LPG33:2											225083			205148	145973		262600	260296
neg:876.6191@22.21	negative	876.6191	22.21	LPG34:1			380768			256588			492559		239200	320544						677284
neg:876.6193@21.97	negative	876.6193	21.97	LPG34:1		668247	913479		315470	396259		295309			395896	653221		336329	694630		396628
neg:874.6031@19.73	negative	874.6031	19.73	LPG34:2					106295							419368			323206			335604
neg:874.6034@19.29	negative	874.6034	19.29	LPG34:2		624872	1213029		329718	800262		378148	748766		850384	258642		418254	131748		448649	146241
neg:890.6350@24.37	negative	890.635	24.37	LPG35:1					419204	432942		413219	537702		692828	760959		660863	697308		447135	1214473
neg:888.6188@21.45	negative	888.6188	21.45	LPG35:2		168911	181322		213212	209223		287276			347633	186192		429969	232202		269525
neg:888.6188@21.70	negative	888.6188	21.70	LPG35:2		69062			121551	156306			257939		198565	159443		162352			196923	319147
neg:902.6349@22.65	negative	902.6349	22.65	LPG36:2		1402654	958161		609838	1172307		596442			1227343	916290		553609	451297		561065
neg:900.6191@20.38	negative	900.6191	20.38	LPG36:3		214940	237210		252777	282576		169769	308016		487972	341788		245758	131670		241957	117274
Pos:745.5709@22.89	positive	745.5709	22.89	MGDG 32:1		942932	7048866		332861	4306305		375756	5008063		1051491	2451599		460029	1603071		456370	2002853
Pos:743.5558@20.57	positive	743.5558	20.57	MGDG 32:2			327632		113589	543637		179568	654842		256364	377421		219200	362131		209151	293351
Pos:759.5859@25.31	positive	759.5859	25.31	MGDG 33:1		110133	344859		453684	2298007		520116	2005978		1032499	1676119		738642	1459320		689683	2225835
Pos:773.6014@27.13	positive	773.6014	27.13	MGDG 34:1		47373			47945	305015		85603	350674		114702	466013		107890	522061			527782
Pos:773.6025@26.63	positive	773.6025	26.63	MGDG 34:1		1228766	9166358		314843	3531046		372880	6727801		879580	4011796		480504	2574271		558759	2097553
Pos:771.5848@23.61	positive	771.5848	23.61	MGDG 34:2		1494605	18480523		252741	1533056		282756	1636731		534736	497312		237952	222623		249856	254937
Pos:579.3901@12.79	positive	579.3901	12.79	PE(24:0)	81281			144999			315021			136617			204257			171273
Pos:607.4214@14.60	positive	607.4214	14.60	PE(26:0)	235389			464331			457125			684445			714839			701162
Pos:635.4527@17.05	positive	635.4527	17.05	PE(28:0)	5599213			7785196	9354		7106274		7068	13826640			11218926			10961108
Pos:633.4371@15.25	positive	633.4371	15.25	PE(28:1)	219199			435947			364967			720342			667901			652439
Pos:649.4699@18.51	positive	649.4699	18.51	PE(29:0)	11092162			12308610			11208820			23114316			17818478			16356410
Pos:647.4532@16.51	positive	647.4532	16.51	PE(29:1)	883475			1116449			1050402			1976419			1581671			1753534
Pos:663.4836@20.13	positive	663.4836	20.13	PE(30:0)	101847397	59897	17052	88601056	109416	22986	86420586			144824441	177681	49730	123817532	131198	65389	118311302	99350	58579
Pos:661.4691@17.61	positive	661.4691	17.61	PE(30:1)	990845			2578121			2058479			4850290			4134726			4759309
Pos:661.4691@17.92	positive	661.4691	17.92	PE(30:1)	5194190			5149163	4826		4860941			9432054			7957607			8114425
Pos:677.4993@21.86	positive	677.4993	21.86	PE(31:0)	31703252	29453		21047017	26776	4344	20958274	39839	7738	42142680	59974	20039	33307987	48882	13498	30972267	32131	11552
Pos:675.4846@19.52	positive	675.4846	19.52	PE(31:1)	25868237			22866335	37097	4822	23470076			42325955			36769199			46680389
Pos:675.4847@19.14	positive	675.4847	19.14	PE(31:1)	1304360			2395113			1969058			3793206			2991751			4260621
Pos:691.5155@23.68	positive	691.5155	23.68	PE(32:0)	32995717	38047	11430	21619221	55142		21944240	94478	12050	42046057	99636		38427648	94096	48370	39837482		34779
Pos:689.5002@21.21	positive	689.5002	21.21	PE(32:1)	61515535	63652		51527329	28132	14107	52555697			95863645	33018		81972758			98566116	21148
Pos:689.5014@20.72	positive	689.5014	20.72	PE(32:1)	8059166			15606039			12942816			9902979			8831811			15291416
Pos:687.4838@18.78	positive	687.4838	18.78	PE(32:2)	283935			179253			233323			455680			386250			864767
Pos:687.4839@18.37	positive	687.4839	18.37	PE(32:2)	582131			353136			363843			760119			685338			965489
Pos:687.4842@18.19	positive	687.4842	18.19	PE(32:2)				455207			355827			1141776			967652			796699
Pos:705.5317@25.56	positive	705.5317	25.56	PE(33:0)	2203583			1155451			1229260			2242429			2182123			2244117
Pos:703.5154@21.21	positive	703.5154	21.21	PE(33:1)	204736			198015			150603			355266			266875			316220
Pos:703.5162@23.05	positive	703.5162	23.05	PE(33:1)	434540024	212911	84383	354441818	316735	135019	358323873	269095	175881	489266988	701709	270234	456062099	351055	305893	478399226	363634	260036
Pos:703.5167@22.39	positive	703.5167	22.39	PE(33:1)	10619788			9003525			9401470			16406675			13907193			23746426
Pos:701.4991@19.66	positive	701.4991	19.66	PE(33:2)	60226			225886		22780	93882	2362286		396415		380567	157399			522859	1009358
Pos:701.4999@20.61	positive	701.4999	20.61	PE(33:2)	400104			263242			346807			499692			523606			839509
Pos:701.5001@20.41	positive	701.5001	20.41	PE(33:2)	649071			438222			455073			933624			848236	1802		1543751
Pos:701.5006@20.14	positive	701.5006	20.14	PE(33:2)	2446840			2127355			2096120			3553603			3359274			5931380
Pos:719.5469@27.45	positive	719.5469	27.45	PE(34:0)	1842498	1056238	863597	1578212	576071	493782	1465653	677077	508451	2225296	615807	611147	2023806	647709	603507	2354227	484498	465738
Pos:717.5313@24.21	positive	717.5313	24.21	PE(34:1)	81455859	27734	18949	70150034			66635869	20714	11042	114896749		13174	104208842	25439	22902	160963552	38166	24029
Pos:717.5324@24.85	positive	717.5324	24.85	PE(34:1)	67222922	20707	12565	38570454	36108	6366	43729229	22391		88648356	56063	22841	79942294	41317		93183462	45960	26368
Pos:715.5165@21.30	positive	715.5165	21.30	PE(34:2)	3015764			4180045			3676913			7557604			6892868	3836		15104492
Pos:715.5165@21.76	positive	715.5165	21.76	PE(34:2)	3926832			3010063			3197196			5686463	4793		5071023			9097338
Pos:715.5170@22.34	positive	715.517	22.34	PE(34:2)	26685350			15910781			19880543			35742339			31600400			56086472
Pos:731.5464@26.68	positive	731.5464	26.68	PE(35:1)	240031187	107743	28159	154160001	141662	50757	174752647			277964177	424393	131494	264507450	219591	176496	286280098	269253	189120
Pos:731.5478@26.07	positive	731.5478	26.07	PE(35:1)	5792443			3991196			4266295			7816380			7107161			11506808
Pos:729.5308@24.18	positive	729.5308	24.18	PE(35:2)	4214859						2404855	58907	18080	4184589	48278		4644756		34402	7498097	25793	37342
Pos:729.5314@23.51	positive	729.5314	23.51	PE(35:2)	114138079	37236	24888	88452457	65610	21192	93252435	59304	32649	154669760	122275	54976	134767443	57665	53339	209806094	85422	55882
Pos:745.5625@27.96	positive	745.5625	27.96	PE(36:1)	1782207			1271146			1520033			2392090			2569320			4139916
Pos:745.5631@28.55	positive	745.5631	28.55	PE(36:1)	9387750	5152		4702154			6134340	5550		11999959	22101		11587552	10375		14145371	8749
Pos:743.5469@25.99	positive	743.5469	25.99	PE(36:2)	71427590		12570	30512415	35671		40162238			82527982	134344	39059	73787218	56043	62128	100105177	52335	19332
Pos:743.5476@25.34	positive	743.5476	25.34	PE(36:2)	3012605			1869502			2159621			4297429			4092826			6701038
Pos:743.5480@24.71	positive	743.548	24.71	PE(36:2)	18692674			16007598	21604	16313	15142652			28189937			24512505			56496446
Pos:759.5785@30.49	positive	759.5785	30.49	PE(37:1)	1247182			727642			940126			1700180			1733592			2500280
Pos:757.5617@26.52	positive	757.5617	26.52	PE(37:2)	141368			90468			133590			217727			189079			312334
Pos:757.5619@27.15	positive	757.5619	27.15	PE(37:2)	53847576	24741		31923750	29428	8577	38811048			78105645	79680	28978	68188078	32891	22806	109577745	61586
Pos:771.5776@28.31	positive	771.5776	28.31	PE(38:2)	178714	10308	8770	122183		11814	151318		3500	230087	11426	9473	216852			397252
Pos:771.5779@29.66	positive	771.5779	29.66	PE(38:2)	8877275			3235626			4555522			9685185	16238		9068936		14931	11110038	7669
Pos:771.5780@27.16	positive	771.578	27.16	PE(38:2)	82063			53530			96881			152202			138793			224974
Pos:683.4736@14.92	positive	683.4736	14.92	PG(28:0)	252895			427286	8730		406768			285504		16507	547174		24375	312419
Pos:697.4898@16.01	positive	697.4898	16.01	PG(29:0)	603124			651920			620277			488862			838038			497996
Pos:709.4885@15.60	positive	709.4885	15.60	PG(30:1)	252599			293175		47512	273338		49380	249629		25281	280272			239447
Pos:709.4891@15.34	positive	709.4891	15.34	PG(30:1)	206687	96992	341875	673725	151789	214544	578441	113520	186678	850809	110733	135959	1186713	84866	120659	690841	151909	201690
Pos:725.5213@18.64	positive	725.5213	18.64	PG(31:0)	2033839			1101317			1208207			1983841			1722302			1502150
Pos:723.5054@16.78	positive	723.5054	16.78	PG(31:1)	826831			865262			919098			912838			1466308			2775835
Pos:739.5354@20.20	positive	739.5354	20.20	PG(32:0)	2268171			1199005	55634	35269	1296800	77562	109139	1836949	102364	79166	1696332	83499	92175	1658514	102898	94595
Pos:735.5049@15.82	positive	735.5049	15.82	PG(32:2)	125977	280481	1025975	357364			271412			568705			659607			398132
Pos:749.5203@16.95	positive	749.5203	16.95	PG(33:2)	37168	100451	276485	105303		10741	92586			273629			174671			154642
Pos:749.5206@17.60	positive	749.5206	17.60	PG(33:2)					381282	397989		423310	432045		401526	145760		304792	119313		465196	265446
Pos:763.5366@18.66	positive	763.5366	18.66	PG(34:1)	376755	1012890	2359276	317244	1511097	2866047	364158	1451631	4404453	689531	1379499	2441991	625331	841719	2221614	838530	1129035	2559803
Pos:761.5206@16.68	positive	761.5206	16.68	PG(34:3)		123525	698806		358281	640722		398047	873123		270786			93061	68201		154306	319694
Pos:761.5207@17.01	positive	761.5207	17.01	PG(34:3)		173744			450360	821086		425483	913620		341148	859169		203508	412811		257710	443490
Pos:779.5673@21.85	positive	779.5673	21.85	PG(35:1)		698922	2968145		242071	424296		185422	516559		186618	181724		140235	124763		348211	277585
Pos:779.5684@22.33	positive	779.5684	22.33	PG(35:1)	1287100	206693	613820	892851		300907	1101405			1765489			1692079			2938627
Pos:779.5696@22.74	positive	779.5696	22.74	PG(35:1)	35055465	1206756	2710718	16065636	9806215	17669743	21502662	13570764	32372136	37451176	15026392	25290147	36954774	12598375	27728614	48190392	17208444	42363908
Pos:775.5345@18.45	positive	775.5345	18.45	PG(35:3)					138499	281794		582380	873009		689927	279733					196552
Pos:793.5835@24.05	positive	793.5835	24.05	PG(36:1)	466103	653091	1225321	293825	836916	1489302	333354	1131602	2079036	530195	1321815	1359574	587554	816325	1125805	1014153	1072239	1632530
Pos:793.5836@24.57	positive	793.5836	24.57	PG(36:1)	2371633		29959	867629	95246	108138	1223491	118862	151110	2118581	128101	131230	2255518	110133	130322	3218869	136326	199579
Pos:735.5046@16.28	positive	735.5046	16.28	PG(36:2)		132475			434933	761393		320678	941123		327315			112727
Pos:735.5051@16.08	positive	735.5051	16.08	PG(36:2)					985356	973823		655867	1163613		553104	883683		615987	585801		719940	1204363
Pos:791.5680@21.66	positive	791.568	21.66	PG(36:2)	499296	2249231	4476798	299492	2219768	3451120	364112	2514742	3832363	628846	2629187	2281406	571205	1221910	1574380	892880	1901967	2953933
Pos:791.5686@22.16	positive	791.5686	22.16	PG(36:2)	4609901			1634199			2328529			4093923			4126730	32628		6063862
Pos:789.5524@19.72	positive	789.5524	19.72	PG(36:3)		1401547	1703156		1756417	2447610		1580139	2604919		1772156	1356039		970399	1025620		1230240	1959294
Pos:789.5527@19.25	positive	789.5527	19.25	PG(36:3)		1482963	3104210		1164798	1967434		1524205	2909549		1675763	1148043	3240	475193	672453		781779	1830830
Pos:807.5984@26.35	positive	807.5984	26.35	PG(37:1)	252837			109296	96709	114907	150105	140325	128209	238535	132840	115011	267284	111555	105878	419629	126632	169438
Pos:805.5850@23.29	positive	805.585	23.29	PG(37:2)	8216217	1047913	898090	4221291	10822226	15310314	5582969	15131597	17572293	7986165	16109582	8550912	8004226	9834892	6448842	10541009	14952157	12671211
Pos:803.5677@21.74	positive	803.5677	21.74	PG(37:3)		67208			824023	719080		912044	959684		877758	547961		783839	469548		976745	800843
Pos:819.5990@25.62	positive	819.599	25.62	PG(38:2)	1776167			489437	138626	155549	728120	209055	124444	1336806	187864	87644	1309095	176898	72984	1745209	280519	177191
neg:1004.6634@28.95	negative	1004.6634	28.95			148614	47921		505761	516920		358323	341783		600851	412474		509657	399067		630868	429359
neg:1011.0334@0.56	negative	1011.0334	0.56		27794	63129	140964	4472	253824	316999	13528	647691	695442	20694	792698	559119	17306	710242	590104	22840	595961	1267670
neg:1053.0794@0.77	negative	1053.0794	0.77				2235			14601	8015	11974	39981	6390	19019	36311	5486	11976	33308	5470	8727	108149
neg:1078.6448@20.62	negative	1078.6448	20.62			18902	52438		48019	95000		47274	88450		87075	64473		48217	58028		53166	63119
neg:1087.0633@0.76	negative	1087.0633	0.76		4040		5124			7595	5692	14055	35715	7272	21491	31406	6685	13728	72288	6092	29452	75505
neg:1098.6535@20.20	negative	1098.6535	20.20			183186			210400	244188			313310		428840	373572		186150	302149		286626	153122
neg:1098.6536@20.63	negative	1098.6536	20.63			170653	496609		425695	833762		438166	835870		795951	585569		417173	511263		444516	539167
neg:1106.6767@24.24	negative	1106.6767	24.24			51181	72246		62068	94513		42954	112471		106228	118652		56109	98091		61548	73153
neg:1109.0506@0.56	negative	1109.0506	0.56			11698	22386		29676	40648		83641	97231		103437	74644		92952	76393		73697	152251
neg:1112.6684@22.92	negative	1112.6684	22.92				19972		140391	171147		168750	110650		221900	120820		229644	111941		227022	144010
neg:1112.6685@22.59	negative	1112.6685	22.59						95461				50531		129432	132677		90289	96083		137278
neg:1124.6684@21.02	negative	1124.6684	21.02			163280			104198						210764	141526		80917	80330		99326
neg:1124.6686@21.79	negative	1124.6686	21.79									74449	102487					60364	80598			134242
neg:1124.6690@21.34	negative	1124.669	21.34			221175	424529		339859	617039		238919	608336		527470	315081		230477	227445		310777	259043
neg:1126.6845@24.23	negative	1126.6845	24.23			422091	609016		464613	768947		342309	924064		869397	878459		432051	675436		532667	586181
neg:1132.6926@24.91	negative	1132.6926	24.91			41145	18578		107385	144929		68413	125077		181516	99726		96692	84400		94840	74967
neg:1138.6840@23.11	negative	1138.684	23.11			37138	31940		59001	96014		45454	62272		107761	72417		49791	24720		54993	40462
neg:1138.6846@23.66	negative	1138.6846	23.66			47082	34134		223920	226105		158817	190474		337121	228064		255082	177759		271288	150557
neg:1140.7002@26.66	negative	1140.7002	26.66			103138	115190		345254	403515		286745	378126		543791	498042		423925	410195		462999	409836
neg:1150.6836@22.45	negative	1150.6836	22.45			60571	20214		172444	195922		129258	230798		295480	214194		168529	152234		182649	137921
neg:1152.7005@24.93	negative	1152.7005	24.93						822794	1169334		644385	1019846		1431906	955233		712480	685662			609208
neg:116.0281@0.56	negative	116.0281	0.56		246434	1184704	1783650	91540	2605065	2998890	174275	4412590	5184226	210517	4980911	4217542	151154	4692406	4071257	208810	4022959	6395186
neg:1166.7156@27.22	negative	1166.7156	27.22			18889						160298	166446		349192	195491		250406	128724		309557	137011
neg:120.0435@0.46	negative	120.0435	0.46			35022	1915848	2735625		3862179	3632245	1394938	1371423	2274097	6532787	4502386	2149487	101765	2112298	2125887	7736904	1951387
neg:120.0435@22.47	negative	120.0435	22.47					1691074	156533		1838683	22020		3342392	237764		2989693			2900764	123137	94990
neg:120.0435@22.96	negative	120.0435	22.96				803016			515145						450324			563365
neg:120.0435@25.83	negative	120.0435	25.83		1021393	163864	570477			1098493			1019110		647046	476369		327902	464817		586504	601124
neg:120.0435@26.17	negative	120.0435	26.17					1834730			2022269			3931859			2792777			5213816
neg:120.0435@26.64	negative	120.0435	26.64						276310	510528		174769				444743		243318	302765		260825	194618
neg:120.0435@26.89	negative	120.0435	26.89					1092607			1166549			2575299			2207707			3715960
neg:120.0436@29.56	negative	120.0436	29.56					2941366			3547312			5370926			5196719			5775155
neg:120.0436@29.77	negative	120.0436	29.77				29781			152722			425602			112313
neg:1260.7054@19.34	negative	1260.7054	19.34			9226	43330		35252	74698		40967	60286		53076	47325		35642	39649		38865	50845
neg:1288.7371@22.74	negative	1288.7371	22.74			18227	62406		40106	77308		50752	56981		63104	55075		44893	39355		43576	52908
neg:129.0424@0.53	negative	129.0424	0.53		267532	369210	498179	184640	739774	511850	1058004	914213	710828	341230	747628	609736	323444	742722	605430	162973	558240	624411
neg:131.0946@0.54	negative	131.0946	0.54		267886	113232	151311	226911	195821	112819	376082	365655	231455	261005	364641	245963	245922	295835	217560	176198	306520	383217
neg:131.0946@0.64	negative	131.0946	0.64								236334		124571	166873	94428	78240			132887	132277	93763	194065
neg:1317.0717@36.62	negative	1317.0717	36.62							4980			10518			16921			36874			45588
neg:132.0207@0.36	negative	132.0207	0.36			1340484	817161	1452225	746393	2467581	1367522		1210414	1284303	928486	719683	1201763	679024	1018408	1230569	815381	891728
neg:132.0784@0.77	negative	132.0784	0.77		170389	80328	207349	92550	153738	540579	282951	444186	1178392	289106	524662	979889	221513	365986	820173	192707	225901	3445841
neg:135.0141@1.30	negative	135.0141	1.30		62487	46675	40612	148055	64472	73316	158884	100996	126698	260740	146412	104873	202272	112607	167597	251450	149152	161600
neg:135.0545@0.53	negative	135.0545	0.53		157956	7524	7347	125538	19336	82078	70111	136297	82687	84912	113226	264539	72334	186800	565153	112678	428736	1244993
neg:1361.0789@36.62	negative	1361.0789	36.62							7758			15555		4109	22389		3292	44740		4259	53230
neg:1387.0753@36.62	negative	1387.0753	36.62						7314	23452			33496		7959	43889		6561	81693		9867	105692
neg:1409.9929@21.67	negative	1409.9929	21.67		54339			51010			53726			88960			77306			87355
neg:145.0622@0.66	negative	145.0622	0.66							4722		1885	5372			6780						14791
neg:1469.0179@21.60	negative	1469.0179	21.60		108056			82769	7466		102041		16844	212188	12240		181231	10110		268204	24337
neg:1475.0365@21.58	negative	1475.0365	21.58					182300			222389		60079	370588			338088			445276		77545
neg:1477.0037@21.55	negative	1477.0037	21.55		177804			120186		23513	162125			346997			331293			506784		32452
neg:148.0521@0.75	negative	148.0521	0.75		27678	37322	49568	23950	38960	112592	71741	148532	324886	89259	205181	274935	75202	133469	584458	75329	268414	925973
neg:1487.0910@28.72	negative	1487.091	28.72		102291			46279			58505			128663			112258			153254
neg:150.0341@0.64	negative	150.0341	0.64			22886	65801			124101	7430	57905	124332		52698	161523		41958	229326		44648	319578
neg:1503.0024@21.57	negative	1503.0024	21.57		83475			61129			89125		11219	184340			158552			253935	13507	16812
neg:1525.0782@25.26	negative	1525.0782	25.26					23842	20234	41238	43708	15063	75000	86330	33440	59885	84067	26017	83265	114969	37539	120686
neg:1533.0741@25.24	negative	1533.0741	25.24		106587			42180	25879	59293	61206	26392	107458	125864	44896	84584	122091	39691	107795	174856	52705	167194
neg:158.0746@0.77	negative	158.0746	0.77			32946	71984	37181	62235	192155	114886	162100	384399	123291	201730	364842	104831	155833	304765	89976	104216	827671
neg:161.8491@0.58	negative	161.8491	0.58		4994507	2309906	2716649	3473998	2469186	2897330	2794979	694099	880169	2776514	810129	1132097	1664099	818296	1110563	2277316	1110078	662461
neg:1613.9850@19.06	negative	1613.985	19.06			31112	17750	79995	28497	29345	81512	15091	24581	109697	38617	26261	90650	28017	29877	122136	27238	26466
neg:1614.9840@19.05	negative	1614.984	19.05			85236	50302	194697	73997	77667	194710	50847	75384	285091	82251	78398	231141		87191	262235	71774	69565
neg:165.0788@0.55	negative	165.0788	0.55		215915	84055	70844	166071	137727	41290	235163	169788	152804	226831	163376	103937	188346	137681	146556	152409	127984	213390
neg:166.0627@0.76	negative	166.0627	0.76		280796	139013	178734	81603	124621	413994	244276	538469	1218546	296323	675043	908545	236379	398515	1921127	206668	785549	3234395
neg:166.9863@1.30	negative	166.9863	1.30		2124414	579576	560940	1874066	783109	1008847	1824187	1065894	1405503	2828635	1518635	1152670	1946854	1022204	1503553	2382586	1378678	1392636
neg:173.1052@0.68	negative	173.1052	0.68		83987	39818	67650	49812	44846	71607	130594	95013	175082	132044	105144	97037	91727	70528	158595	105090	84121	282061
neg:179.9995@1.89	negative	179.9995	1.89				10164			22379	27584		19660	18863	21989	24007		30389	33709	30112		22987
neg:182.0576@0.61	negative	182.0576	0.61		6145	147837	125891	17495	132834	220478	28731	211138	230237	38342	276431	198653	46870	149469	261517	18555	184658	218485
neg:188.0496@0.56	negative	188.0496	0.56		439982	3822173	5933267	78070	10280803	12733182	126735	20230131	24225050	205080	24328249	17943824	144602	20172984	17305856	290798	17281741	39181800
neg:192.0266@0.54	negative	192.0266	0.54			175459	45882	7732	448119	51201	4162	741690	361791		335240	234008	4623	367682	161947		200983	87157
neg:192.0589@0.76	negative	192.0589	0.76		62179	53400	62559	28889	48739	154351	101552	197666	400538	124113	266198	323172	101286	179886	671045	98153	368754	668569
neg:193.0737@0.68	negative	193.0737	0.68			16419	19053		19149	29766	18955	63326	88250	10847	74311	46525	7644	38879	75685	8356	60220	112132
neg:202.0816@0.77	negative	202.0816	0.77			12779	31748	12806	25807	86837	54868	71005	138654	51634	71698	131710	35380	56195	103392	35681	35640	160066
neg:204.0892@0.59	negative	204.0892	0.59			21055		3219	56994	3464	15517	102848	106541	6077	105523	71986	2877	92841	104843	7600	91040	112861
neg:205.0734@0.76	negative	205.0734	0.76		66925	7596	10111	24402	12548	55246	154655	74371	158056	60094	118503	165644	81058	83018	297292	89034	104380	436166
neg:209.0722@0.76	negative	209.0722	0.76				3495			6070		10540	20456	6533	10298	18867	6868	7729	27698		19097	25171
neg:210.0689@0.76	negative	210.0689	0.76			7910	7735	4420	7473	28168	20205	34309	63116	19923	39664	57543	16614		82998	13925	44560	86650
neg:216.0802@0.65	negative	216.0802	0.65			3718	29176		18000	92358		80509	311182	3865	145808	285625	4996	109076	175647	3486	44886	1321148
neg:217.9994@1.89	negative	217.9994	1.89			34360	22742		30943	30199	34087	31185	29438	36336	36774	36910	35297	38214	45134	40912	33789	39322
neg:218.0593@0.54	negative	218.0593	0.54			101565	141140		178836	195717	25679	247897	256018		285974	253266		235760	272555		252301	293365
neg:230.0955@0.77	negative	230.0955	0.77			8249	26150		36160	143238	15185	222210	523923	27256	330518	350164	23378	214305	230656	24846	107982	1759436
neg:232.0383@0.56	negative	232.0383	0.56			115648	116478	100952	186288	243436	132357	308800	383596	140839	553978	489467	134070	549519	607469	140770	449993	462461
neg:232.0729@0.66	negative	232.0729	0.66			25923	91232	9146	2933	146363	34220		160968	32722	74860	198047	27479	70966	138477	34393		201291
neg:232.0749@0.55	negative	232.0749	0.55			45723			81317			173171	174967				19524	158130	151867	17880	190453	133885
neg:234.0157@0.30	negative	234.0157	0.30		214811	159276	175314	113852			51969		112863	104672	94398	100167	114228	88784	89714	110569	102259
neg:236.0659@0.77	negative	236.0659	0.77		33942	23023	23349	12513	16375	56763	45256	81705	130253	51832	96100	112164	38556	61476	216471	39563	132016	137614
neg:242.0559@1.06	negative	242.0559	1.06			33485	64917	67586	70642	175022	179613	108151	223483	256694	172408	168229	151079	126982	249153	155987	201073	158572
neg:246.0547@0.55	negative	246.0547	0.55			177291	265758	31022	455517	517512	43145	629759	711384	41112	934346	860996	43623	635710	807682	42538	538250	497343
neg:246.0889@0.75	negative	246.0889	0.75		53746	56141	132858	71205	102814	274728	193292	211283	380451	194647	222482	373597	172168	193059	234899	146841	112885	356266
neg:248.0503@0.61	negative	248.0503	0.61		92479	220565	301492		540274	570152		912207	562113	76374	429748	580426	67731	869701	614285	87904	345508	871671
neg:262.0035@1.90	negative	262.0035	1.90			21707	24296	23211	25990	29460	24613	18560	24315	29535	39866	24722	31507	24043	33405	11950	36479	29212
neg:264.0798@0.76	negative	264.0798	0.76			11522	24784		38432	131055	15979	341092	675454	38067	534638	414069	29214	303516	665750	30386	488760	1874245
neg:270.2194@8.95	negative	270.2194	8.95			10508	5254		72795	86237		33453	56719		77770	49056	3126	66613	50863		69068	63976
neg:272.1427@0.77	negative	272.1427	0.77		12775	5073	22044	5229	15717	141136	61152	99716	399325	63204	134889	389786	41947	88032	209990	32974	34748	1275029
neg:276.0764@0.66	negative	276.0764	0.66			7407			11778		7441			6529	13450			18453			8693
neg:280.0734@0.76	negative	280.0734	0.76		121069	101576	120030	60912	89571	220702	179952	297899	411397	214309	319081	390588	189391	244076	656800	177425	451446	366604
neg:280.0757@0.60	negative	280.0757	0.60			94869	69042		117711	185610		221432	236775	21981	298183	217326		165070	296074	12839	239424	250008
neg:296.2712@14.55	negative	296.2712	14.55			20055	17666	5420	112129	264378	4673	42317	105358	6698	135391	127574	46071	208249	217862	78110	158366	136947
neg:300.2664@9.66	negative	300.2664	9.66			1496363	2685222		669802	2195765		227808	969445		1209287	1117991		1104853	1236537		939398	960319
neg:306.1273@0.77	negative	306.1273	0.77		37325	15544	41576	11451	26463	235324	115693	268573	875734	125118	348484	710042	91435	204344	977044	69318	254119	1987073
neg:316.0414@0.57	negative	316.0414	0.57			30078	12058		152780	18925		295345	170341		185931	128428		197449	75204		100259	50258
neg:316.2610@6.98	negative	316.261	6.98				6874		52280	52959		46036	96605		92906	96483		71944	138455		99130	159524
neg:319.0894@0.60	negative	319.0894	0.60				10595		9484			17918	20048	2553	29195	27600		24017	40663		22495	49785
neg:324.0804@0.77	negative	324.0804	0.77		58671	45113	55578	27383	41097	101926	71558	114715	172003	94771	127946	158742	78001	100488	253339	72841	179287	122848
neg:330.0742@0.57	negative	330.0742	0.57			21734	54329		68911	113019		120015	120358		134565	112820		127594	102352		112242	118414
neg:340.1116@0.76	negative	340.1116	0.76		28107	15670	25076	5209	15287	110791	62551	216484	543095	74953	291019	416812	62555	154891	1413399	52717	583264	1057101
neg:344.2734@9.66	negative	344.2734	9.66			184256	342295		76767	258656		27028	111060		133416	122001		120420	130168		105418	105298
neg:345.1386@0.76	negative	345.1386	0.76							13676	31621	15502	45303	11114	25126	51661	11824	16892	56558	13161	12103	94488
neg:368.0875@0.77	negative	368.0875	0.77		18191	14494	14361	9142	11788	27885	22023	34786	49240	26977	37595	45468	22295	24720	62531	21714	50413	35794
neg:374.0806@0.58	negative	374.0806	0.58		2054	10723	28542		6546	56038		75417	69224		69689	56995		68074	53566		58919	68590
neg:379.1235@0.76	negative	379.1235	0.76		7908					14624	34132	24383	67490	14181	45850	64827	18672	23219	176800	19122	61963	121326
neg:388.2804@9.66	negative	388.2804	9.66			107221	188721		46742	142742		17175	65209		71906	72001		67058	73167		58243	57262
neg:398.0809@0.56	negative	398.0809	0.56				5797		16173	31918		50188	83396		80135	49384		65926	48982		52711	193042
neg:412.1130@0.76	negative	412.113	0.76		3764					6083	4250	14462	28144	5688	17109	23583	4459	10633	64582		33020	36070
neg:414.2775@9.66	negative	414.2775	9.66			138662	238507		66094	193449		23208	90417		112321	104512		103278	111123		87994	83988
neg:416.2565@12.77	negative	416.2565	12.77			31500	28281	52554	27793	40738	53030	22865	32500	65907	33561	38595	65883	28963	44139	73408	34337	41942
neg:428.2928@9.66	negative	428.2928	9.66			36769	63440		18578	51595		8241	27038		32548	27050		26894	31147		26275	24343
neg:439.2693@1.98	negative	439.2693	1.98			29240		18282	18542	21734	23726		23303	51045	46440	37715	37304	48804	64656	47799	48199	40145
neg:442.2724@9.66	negative	442.2724	9.66			115669	256071		41688	192605		11773	60111		79109	68270		69237	74339		51144	53019
neg:442.2726@13.15	negative	442.2726	13.15			55721	97361	6669	64036	247076	9509	28983	126679	7748	94120	119156	15573	87122	121916	29956	73819	82356
neg:444.2517@12.77	negative	444.2517	12.77			40999	39744	71244	36695	48968	63525	31732	48217	86605	45107	50290	85369	39955	61088	102034	44925	53714
neg:444.2883@15.02	negative	444.2883	15.02			42697	34000	44147	40080	47476	38832	33130	43896	49409	46577	46262	38368	45542	51194	48666	55798	48885
neg:454.4015@24.74	negative	454.4015	24.74					39016			42039			82852			74140			96767
neg:456.2880@13.15	negative	456.288	13.15			24893	41529	4538	26777	106851		12584	56561		37263	55510	6014	34144	55711	13114	30863	34516
neg:458.2847@9.66	negative	458.2847	9.66			97103	162541		49386	131359		17636	63201		76214	68614		68185	70986		57822	57436
neg:465.2852@8.09	negative	465.2852	8.09					100334			75193			65926			114793			181584
neg:470.2672@13.15	negative	470.2672	13.15			54251	87886		59220	209196	6121	28484	117752		92011	115049	13729	82872	115699	24644	68252	77629
neg:472.2829@15.01	negative	472.2829	15.01			39912	31967	41848	40906	50177	37470	32659	49008	52769	50434	44426	39141	44263	46852	47960	54233	50443
neg:474.2894@10.07	negative	474.2894	10.07			47292	39277	70023	54095	69193	72476	46164	89418	79528	65460	88313	50958	68686	94435	77090	77596	89155
neg:486.2797@13.15	negative	486.2797	13.15			47713	80273	7087	51828	171243		25736	103321		73742	94745	10482	65559	89818	22362	62239	67872
neg:499.2903@1.98	negative	499.2903	1.98		214503	281528		219317	214952	166848	144735	2562	221072	249435	222047	213146	163155	212323	251899	182583	196161	160089
neg:500.3094@13.18	negative	500.3094	13.18									19118			38880	58522		34598	49989		38045	37917
neg:528.2894@9.66	negative	528.2894	9.66			29674	47256		12722	36658		4805	19019		20692	18716		20027	20244		18050	17075
neg:579.3893@13.63	negative	579.3893	13.63					35752			83821			65920			58324			77459
neg:607.4203@15.85	negative	607.4203	15.85					93189			93237			148678			144577			106787
neg:621.4361@17.25	negative	621.4361	17.25					111252			109095			202101			179774			168754
neg:623.3792@12.03	negative	623.3792	12.03			564025		460320	432088	408542	237597		510349	468738	513001	523115	271655	424634	561135	335675	474644	329935
neg:623.3793@12.33	negative	623.3793	12.33			472432	562982	474793	430015	489576	412434	572535	417145	415518	452138	435974	335625	469925	489391	361817	393253	391201
neg:633.4361@16.65	negative	633.4361	16.65					87156			73265			139355			123878			141350
neg:635.4510@18.78	negative	635.451	18.78		1010231			1304411			1225411			2067467			1798077			1792912
neg:644.5132@36.62	negative	644.5132	36.62						15635	24954		10522	33325		17608	31030		11456	45377		13863	46684
neg:647.4518@18.16	negative	647.4518	18.16					209812			201633			384333			320446			367424
neg:649.4686@20.53	negative	649.4686	20.53					1896239			1781873			3101536	5224		2602392			2514108
neg:654.5423@36.62	negative	654.5423	36.62			5856	6977		41160	71282		27217	95803		49131	88043		34845	134093		36791	164272
neg:656.5034@31.30	negative	656.5034	31.30			166392	362582		129909	257240		78076	312003		139215	167870		85712	167068		120085	182805
neg:661.4673@19.47	negative	661.4673	19.47					487115			393470			765408			725910			831020
neg:661.4676@19.84	negative	661.4676	19.84					855523			849989			1446140			1273137			1329558
neg:663.4829@22.37	negative	663.4829	22.37		7686942	21010		6653132	23417		6645059	19193	5211	10391524	35238	10543	9019218	36605	10812	9117494	29180	9070
neg:666.4460@16.24	negative	666.446	16.24					253983			243221			246861			343029	4594	6645	381587	5726	6462
neg:666.5420@35.55	negative	666.542	35.55			126282	111005		41388	69932		25407	95442		51877	37096		16665	20744		33488	32148
neg:670.5195@34.21	negative	670.5195	34.21			32372	33264	11758	307919	332472		204334	321255	9147	297395	265912	22389	282468	358268	23848	419699	450619
neg:675.4833@21.26	negative	675.4833	21.26					434431			391854			749113			600167			723670
neg:675.4833@21.72	negative	675.4833	21.72					1779268			1887380			3271808			2893304			3825722
neg:677.4985@24.31	negative	677.4985	24.31		3718347	10475		2803737	11205		2740806	7620		4364804	13869		3771055	18987		3501223	15861
neg:680.4624@17.58	negative	680.4624	17.58					383283			381542			656756			543890			540194
neg:680.5575@36.84	negative	680.5575	36.84			11297			82849	100471		50193	87150		99804	60632		55053	53932		69888	67975
neg:682.5190@32.06	negative	682.519	32.06			151642	425108		91888	113838		62528	114262		50972	58270		37866			61426	48091
neg:682.5197@32.56	negative	682.5197	32.56						59703	104455		28149	97782		59686	99375		20430	129034		56954	82789
neg:684.5342@35.21	negative	684.5342	35.21			235811	590616	10241	213206	354696		134260	564642		182336	502734	7947	152973	648505	14149	216248	455639
neg:684.5467@38.18	negative	684.5467	38.18		53876			83924			83646			148210			123774			355392
neg:687.4825@20.81	negative	687.4825	20.81		84846			51653			56157			112451			101541			220171
neg:687.4828@20.15	negative	687.4828	20.15					80674			67914			187861			168264			151999
neg:687.4832@20.34	negative	687.4832	20.34					79046			82342			159490			143563			218243
neg:688.5212@36.61	negative	688.5212	36.61			11070	15872		38474	59414		29328	60924		37397	60957		34385	80677		41418	76214
neg:689.4981@23.13	negative	689.4981	23.13		1522045			2953460			2122585			3626521			3919951			4543806
neg:689.4989@23.62	negative	689.4989	23.62					4391817	7300		4628925			7357610	12092		6641026			7673723	7023
neg:691.5149@26.32	negative	691.5149	26.32					2424989	19661		2512941	19120		3736816	24511	6313	3569490	37840	9065	3480683	36326	6638
neg:692.4618@16.75	negative	692.4618	16.75			43451	93121	343109	66417	96347	303828	39412	97061	837405	66417	77643	585049	41779	85361	512391	88520	122691
neg:692.4629@17.09	negative	692.4629	17.09					164174	12806	25761	164861		33738	175588		20993	244577	5904		287150
neg:694.4779@19.05	negative	694.4779	19.05			988760	556033	2756118	810086	785987	2651366	480704	779690	4118991	967464	934254	3547000	723669	1049992	3746457	646691	629441
neg:696.5346@34.75	negative	696.5346	34.75			51235	67356		155249	140667		101288	138084		147661	79316		119683	91409	8095	158550	128822
neg:696.5347@35.10	negative	696.5347	35.10						56023	84201		37916	86966		59944	54228		40461	70339		56687	75894
neg:698.5497@35.98	negative	698.5497	35.98			52825	143854		21190	22761		12723	22278		22170	42394		24776	51186		27722	34574
neg:698.5497@36.61	negative	698.5497	36.61		7179	117394	166281	8063	703283	1066054		476031	1301713	8440	727939	1591259	14043	656748	2441221	12809	808189	2623325
neg:700.5219@35.55	negative	700.5219	35.55			89121	91238		46722	60124		21409	69052		45484	41867		14369			39115	33049
neg:701.4974@22.38	negative	701.4974	22.38		245394			378227			238335			374672			359774			629545
neg:701.4975@22.62	negative	701.4975	22.62		234579						176928			277170			186789			223625
neg:701.4983@22.09	negative	701.4983	22.09					68346			68780			118007			91915			142751
neg:701.4992@21.88	negative	701.4992	21.88					36711			31792			73425			56951			99669
neg:702.5361@38.30	negative	702.5361	38.30		162185			192036			668951			1051941			690772			991112
neg:703.5142@24.93	negative	703.5142	24.93					1388622			1294390			1971846			1782542			2176999
neg:703.5146@25.59	negative	703.5146	25.59			49907	14703	18348370	79779	24478	19364926	52775	29165		139522	55266		83623	62362		112514	58393
neg:703.5153@25.74	negative	703.5153	25.74		23481949									29528051			27591184			30903408
neg:705.4935@19.38	negative	705.4935	19.38					184724			190621			344103			320549			395188
neg:705.5302@28.33	negative	705.5302	28.33					284741			292612			503047			489179			488934
neg:706.4776@18.13	negative	706.4776	18.13			19581	53440	382033	21932	37688	333649	14454	42623	670040	26768	24196	470559	15872	24347	481594	27317	43543
neg:706.4779@18.53	negative	706.4779	18.53					500627	9704		556954			1019566			909813	10299		1233553	20571	15378
neg:708.4932@20.68	negative	708.4932	20.68					688345			745727			1119097			984189			919066
neg:708.5348@33.75	negative	708.5348	33.75			103628	90153		75339	107397		42902	137070		108840	79564		51412	86092		62308	87304
neg:710.5500@35.53	negative	710.55	35.53			1466316	1601581		409085	734014		291462	984780		562363	395208		242302	240584	10319	466721	291386
neg:710.5500@35.76	negative	710.55	35.76			251757	262391		218037	271452		149457	296441		248617	227426		153686	175735		169555	190070
neg:712.5656@37.28	negative	712.5656	37.28			70123	83888		83326	116309		66578	146440		109794	127641		70859	126822		88984	112141
neg:714.5363@36.84	negative	714.5363	36.84			13828			60534	77917		53181	71774		76032	61668		55379	55779		64204	53209
neg:715.5141@23.72	negative	715.5141	23.72					573350			531850			943390			817418			1761308
neg:715.5145@24.21	negative	715.5145	24.21					560036			558625			887402			841764			1319370
neg:715.5146@24.86	negative	715.5146	24.86					2182860			2506253			3666313			3339930			4765554
neg:715.5409@36.61	negative	715.5409	36.61			9205	11473		37359	49658		25626	57265		31907	64272		29690	72556		32773	72817
neg:716.5522@39.00	negative	716.5522	39.00		300304			6854			298035			669536			481615			443359
neg:717.5297@26.87	negative	717.5297	26.87			9239		6282332	22933		6273240			8554027	25264		8201702	20126	8604	10974124	31147
neg:717.5305@27.54	negative	717.5305	27.54					4473983			4864115			7424929			6873689	21530	8449	7462024	22314	12625
neg:718.4772@17.34	negative	718.4772	17.34			130383	294226	157753			127118			461478			338545			236694
neg:718.4776@17.65	negative	718.4776	17.65						305528	417945		183765	468147		274923	249695		260897	350129		418373	397987
neg:718.4780@17.88	negative	718.478	17.88			65754			228495	421637		132112	507788		222484	201301				16456		205176
neg:719.5455@30.35	negative	719.5455	30.35			272079	129163	424409	174337	148478	414891	133398	137778	607032	190209	171651	541271	183417	205972	623704	152862	150009
neg:72.0211@0.55	negative	72.0211	0.55			53285	103261	49813	179000	209925	69756	407378	436351		453674	349488		364450	377485		331238	856521
neg:720.4745@19.06	negative	720.4745	19.06			81723	58211	262670	102844	53209	261191	21941	39119	398862	108385	104740	333978	8582	118110	358286
neg:720.4935@20.06	negative	720.4935	20.06					1394879	156284	178897	1481793	97549	184779	2448339	149613	173646	2190613	167203	221009	2652430	242107	232758
neg:720.4937@19.63	negative	720.4937	19.63			1342102	2223397	2904516	1236861	2745923	2798422	734123	3339769	5422379	1521817	1593664	4354758	812908	1558929	4895772	1444984	2289113
neg:722.5085@22.46	negative	722.5085	22.46		605701			346234	26985		377396	20510	44439	518636	33561	40818	456180	34050	52193	495151	41289	50366
neg:722.5498@35.41	negative	722.5498	35.41						77974	96080		65880	83028		102852	70285		67994	65569		86184	73766
neg:722.5503@35.67	negative	722.5503	35.67			36566			76547	69569		53462	70507		87064	63112		69649	72905		93465	63205
neg:723.5040@18.19	negative	723.504	18.19		918816	1096158	579357	1000878	934474	935511	818441	602728	968523	1070217	1016041	965111	788527	935936	1109339	905400	902186	896810
neg:724.5655@37.06	negative	724.5655	37.06						127928	147711		103163	134549		167287	129168		116420	114119		140253	115974
neg:724.5659@36.82	negative	724.5659	36.82			146955	57396		921962	1046345		633705	918058		1076275	760439	4454	691647	691032	7658	947300	800189
neg:726.5455@36.60	negative	726.5455	36.60		5772		9986		34256	48518		31455	57643		37215	76736		32357	106148		33998	120966
neg:727.5409@35.53	negative	727.5409	35.53			75045	75957		38169	57788		27220	63630		43215	42210		26522	44215		38140	36399
neg:728.5423@35.22	negative	728.5423	35.22			34378	86644		50607	50592		31967	84174		22974	82376		36792	99066		30696	64977
neg:729.5303@26.74	negative	729.5303	26.74								454543			729525			660932			961596
neg:729.5307@26.14	negative	729.5307	26.14					6752328	17310		7130556			9960582	28596	12229	9340240	16589	14645	13208738	26919	16161
neg:731.4701@22.47	negative	731.4701	22.47					194923			193205			252623			229713			229463
neg:731.5091@19.93	negative	731.5091	19.93					69472			59957			115726			108356			161384
neg:731.5446@28.83	negative	731.5446	28.83		681918			600211			607500			897849			841625			1242956
neg:731.5461@29.50	negative	731.5461	29.50		12630658	29887		9195911	39800	20223	10076564	29373	15891	14771059	62594	32909	14587628	67434	43509	16028156	83094	43847
neg:732.4924@18.73	negative	732.4924	18.73			54738	99208		6903					29262
neg:732.4925@19.05	negative	732.4925	19.05		178593			148056			185328			337737			321838			420489
neg:732.4936@19.47	negative	732.4936	19.47						211876	208504		149344	208427		247664	87760		192683	88400		288110	180035
neg:733.5244@22.65	negative	733.5244	22.65		207461			121999			134729			203524			202815			195811
neg:734.5083@21.24	negative	734.5083	21.24		840463	114020	264018	890748	86213	132203	886495	67416	170719	1520382	79939	129089	1287408	67862	150547	1814131	125665	211782
neg:734.5093@21.69	negative	734.5093	21.69			198980	162263	7777763	2311316	2757602	8968466	1739141	2877626	13909325	2616269	1878941	12898480	2521844	2276242	16044763	3745841	3883270
neg:736.4883@16.65	negative	736.4883	16.65			69888	29066	23628	205609	208353	23419	159736	208575	51196	287783	113665		213177	117979	53184	350751	321626
neg:736.5240@24.28	negative	736.524	24.28					53320			59480			90710			84620			92102
neg:738.5132@38.43	negative	738.5132	38.43		36299			95997			151258			286622			153563			234377
neg:738.5444@35.54	negative	738.5444	35.54			89657	96504		39633	75302		32685	70328		52141	41517		41127	30511		58034	35857
neg:74.0371@0.56	negative	74.0371	0.56		5567223	95511	96267	3054999	182193	229463	6227340	421903	444104	6433528	403376	338068	6336040	351465	643092	7372332	608603	622905
neg:742.5569@36.60	negative	742.5569	36.60		8277	21100	25316		100396	137371		61624	168521	6593	91990	198840	6214	97823	267767		101682	264130
neg:743.5457@28.06	negative	743.5457	28.06					567193			588462			1172858			948974			1553948
neg:743.5459@28.75	negative	743.5459	28.75			15353		3778239	20382		4406364			6825136	17143	17545	6348051	11874		7596481	26166
neg:743.5461@27.36	negative	743.5461	27.36					2385996			2287834			3430916			3100941	17080		5446417	21914
neg:744.4931@18.27	negative	744.4931	18.27									53401			107804	98933			30770			79479
neg:744.4932@18.43	negative	744.4932	18.43			47679	75729		153625	275532		42086	350952		44228						75803	67372
neg:744.4932@18.79	negative	744.4932	18.79			37211			133170	251147		85744	258111		115446	272143		111184	216906		83025	171946
neg:745.4858@24.34	negative	745.4858	24.34					147043			144288			234234			192521			192835
neg:745.5615@30.90	negative	745.5615	30.90					371335			475367			737039			718401			1208839
neg:745.5615@31.56	negative	745.5615	31.56					1185244			1447744			2525640			2415595			2841177
neg:746.4902@19.63	negative	746.4902	19.63			133493	206169	283978	125214	256521	278767	77120	306927	507624	155041	158545	415497	82502	157956	387537	142108	221698
neg:746.5088@20.71	negative	746.5088	20.71			476571	609112	114585	624525	1267089	146231	432941	1738143	187865	634036	1042184	248644	379167	1131724	324877	587343	1286543
neg:746.5090@20.26	negative	746.509	20.26			935372	1968488	1053594	625319	912852	980418	493278	1376315	2317540	640169	407561	1938211	172021	182713	2135198	548480	644193
neg:746.5092@21.08	negative	746.5092	21.08					368431			473321			748895			709884			1072465
neg:747.5403@23.95	negative	747.5403	23.95					12621			18230			25068			13561			47665
neg:748.5244@23.51	negative	748.5244	23.51			50514	53827	1058606	137241	121110	1290350	109769	154653	2023581	156999	204066	1950395	196158	294693	2514290	254387	361769
neg:748.5248@22.96	negative	748.5248	22.96			1778572	2948546	3654934	1597243	3030584	3836359	1175754	4762160	6062444	1684434	3489780	5817536	1219859	4425379	8557720	2126450	4288179
neg:752.5283@38.99	negative	752.5283	38.99		103891						106013			171415			123469			105059
neg:752.5284@38.58	negative	752.5284	38.58		50509						47344			94744			66539			83528
neg:754.5040@31.31	negative	754.504	31.31			123481	247538		93313	190233		54317	219196		99573	124468		63338	116899		92055	137026
neg:754.5569@35.54	negative	754.5569	35.54			201388	217864		103756	114043		44277	138079		77971	102711		58998	71302		92325	52403
neg:756.5371@35.23	negative	756.5371	35.23			26813	68883		22241	42716		12161	61325		21040	54563		16753	83711		26389	59642
neg:757.5600@30.01	negative	757.56	30.01					4257803	15642		4720771			7193327	17463	6071	6557669		11271	8626480	23475	12229
neg:757.5603@30.71	negative	757.5603	30.71		495906			193644			284811			515577			449928			714794
neg:758.5086@20.47	negative	758.5086	20.47						45973	124579		44272	171175		92098	57474		37791	37063		79216	51808
neg:758.5636@36.61	negative	758.5636	36.61			6132				32525		15578	37566		22982	40285		18213	68683		23798	48873
neg:759.5016@26.37	negative	759.5016	26.37					159138			157133			204529			191142			173759
neg:759.5405@23.27	negative	759.5405	23.27					50857			44382			85492			67556			97007
neg:759.5766@33.67	negative	759.5766	33.67					233790			320880			553746			555308			781286
neg:760.5061@19.63	negative	760.5061	19.63			39508	62975	85203	43948	82327	78137	18477	100579	141664	48535	49273	106906	28236	45502	128508	49845	68488
neg:760.5064@21.67	negative	760.5064	21.67					668748	243619	345061	788316	202787	394491	1084501	323384	209126	1071941	280608	229870	1295375	418668	446798
neg:760.5065@21.20	negative	760.5065	21.20				24727	111100			109193			117881			110644		13636	149802
neg:760.5244@22.90	negative	760.5244	22.90			99954	55306		470747	818466		390522	957167		642343	482406		426334	483364		625423	763862
neg:760.5246@22.40	negative	760.5246	22.40			286316	340747	1633922	1263519	1485282	1996780	994668	1637113	3161383	1445416	726116	2871607	1021059	677044	5012877	1681943	1376459
neg:760.5255@24.13	negative	760.5255	24.13					44077	59406	53450	53124	43924	40214	95002	82928	37959	84554	71543	26228	124198	91489	61978
neg:761.5209@22.64	negative	761.5209	22.64					129238			140362			199904			204966			201177
neg:762.5393@24.84	negative	762.5393	24.84		366580	120237	202721	324960	104434	139294	342363	82849	194912	571796	125975	136934	525314	106497		875024	171092	222228
neg:762.5398@24.32	negative	762.5398	24.32			358983	674099		109368	190755		82665	211581		100449	92950		81268	84079		185971	157009
neg:762.5406@25.27	negative	762.5406	25.27			717031	784507	4495637	3326011	4805362	5567648	2947036	7150280	8671091	4465487	6378892	8571489	3966133	7750366	10726004	5165108	9860137
neg:764.5195@19.46	negative	764.5195	19.46			114740	35679	47753	266136	373813	56217	189507	348990	100578	385017	204281	92271	212102	204088	121031	283435	285657
neg:768.5185@31.30	negative	768.5185	31.30			60163	125025		54994	105034		27819	122689		52124	61888		39247	72320		55455	68562
neg:768.5193@34.21	negative	768.5193	34.21			20228			190241	217454		127444	208404		191827	174737	13454	187111	226541	13614	271951	318892
neg:768.5726@36.83	negative	768.5726	36.83			20742	7694		145834	138486		98816	121519		135968	100701		111098	112570		120259	106197
neg:770.5517@35.22	negative	770.5517	35.22			29273	76407		24245	45117		11824	67367		17391	61319		19446	103197		28246	54543
neg:770.5519@36.62	negative	770.5519	36.62			16568	17008		72743	112373		64873	140975		74716	195430		69254	251343		77059	255304
neg:771.5009@25.87	negative	771.5009	25.87					116591			124453			126224			116038			112688
neg:771.5013@24.90	negative	771.5013	24.90		76880			86604			80096			120897			105858			114323
neg:771.5015@25.55	negative	771.5015	25.55					204863			199280			231023			222975			235201	6454	4892
neg:771.5757@31.19	negative	771.5757	31.19		70674			47565			54595			92130			82142			157967
neg:771.5771@32.77	negative	771.5771	32.77					973254			1264070			2323131			2178064			2654518
neg:772.5059@20.73	negative	772.5059	20.73			30658	23594		40928	80133	17543	29526	109361		34783	67008	20053	24286	61885	37106	35702	66703
neg:772.5063@21.08	negative	772.5063	21.08					39470			50503			79553			74852			110266
neg:772.5064@19.46	negative	772.5064	19.46			28831			41111	64692	18638	49532	61483	21985	63122	36072	20895	57582	59199	33440	56119	44616
neg:772.5066@20.26	negative	772.5066	20.26			96566	229886	102108	55180	82479	89308	54555	118684	203457	55799	31693	177394			197064	50218	51320
neg:772.5241@21.89	negative	772.5241	21.89			474896	288276		682884	736493		465930	833510		837222	469476		435216	499628		558075	654813
neg:772.5244@21.36	negative	772.5244	21.36			598930	658024		494483	824150		432750	1112379		710202	495491		234629	351195		390589	897780
neg:772.5777@36.62	negative	772.5777	36.62				5604		21072	33397		14752	40983	4048	25785	48654	4462	21084	75888		23605	70605
neg:774.5216@22.96	negative	774.5216	22.96			158988	262332	328618	143677	243387	367399	107669	385940	539196	152430	302212	529122	113691	388581	772597	180641	371952
neg:774.5227@21.66	negative	774.5227	21.66		219006			176969	100464	136207	199631	83510	147940	319751	119918	85169	297832	84303	99479	369566	122505	138879
neg:774.5400@24.05	negative	774.54	24.05		340235	1014460	981881	174479	1003417	1527166	215277	791801	1765074	363715	1289891	1016755	339034	682849	973490	519876	1007076	1639552
neg:774.5403@23.53	negative	774.5403	23.53			5019665	4748386	1982860	2008588	3773833	1933193	1672877	5123732	3512046	2836768	1859974	3222722	947111	1066516	4019155	2332716	2273153
neg:774.5405@24.65	negative	774.5405	24.65					863146			1141105			1881071			1786045			2440876
neg:774.5478@25.19	negative	774.5478	25.19			193037	629027		43444	461717		29419	389586		127591	253998		60980	171088		46011	137924
neg:776.4988@22.38	negative	776.4988	22.38		92320			58239			61435			99909			95505			91673
neg:776.5554@26.70	negative	776.5554	26.70			311621	354766	153162	475173	678917	173460	392710	879917	247941	665043	659550	266451	450617	589135	463317	628131	903949
neg:776.5557@27.25	negative	776.5557	27.25			17122		500990	72916	88041	682050	60845	101388	1067322	105544	104630	1104195	82278	133590	1372970	115432	177267
neg:776.5613@28.60	negative	776.5613	28.60							18729			24188		10194	37802			82669			53948
neg:778.5350@21.55	negative	778.535	21.55						123577	103456		97737	81241		140359	77074		192791	106820		305945	198468
neg:780.5199@32.06	negative	780.5199	32.06			92034	240610		55990	57241		33298	74587		31369	32437		25134	20812		32903	34746
neg:782.5341@35.22	negative	782.5341	35.22			120448	297825		95789	187570		58133	270572		96854	236972		79502	317574	5022	118338	242319
neg:782.5344@34.21	negative	782.5344	34.21			9799			108977	127812		70247	110583		113072	97038	8900	103196	127241	9789	156265	167650
neg:782.5501@35.54	negative	782.5501	35.54			189638	175985		79225	123288		49296	137189		86830			51526			73624	74927
neg:784.5676@36.62	negative	784.5676	36.62			16726	24906		130104	172854		62252	232998		147031	299394		99038	433346		150961	446360
neg:785.5167@26.95	negative	785.5167	26.95					325742			319974			374153			382858			332404
neg:785.5168@27.60	negative	785.5168	27.60					272390			286271			413379			370231			382432
neg:786.5206@22.21	negative	786.5206	22.21					170943			210860			309990			294394			500236
neg:786.5219@22.49	negative	786.5219	22.49			23912	33138		120384	140922		91046	141468		140731	69322		95202	61206		152763	130265
neg:786.5223@22.92	negative	786.5223	22.92						31020	46231		14844	62587		33128				35452		31035	58285
neg:786.5390@24.59	negative	786.539	24.59								19779			37486			22342			48373
neg:786.5399@23.58	negative	786.5399	23.58			52692			599598	648493		525592	678862		778602	410360		515166	431725		768561	723269
neg:786.5402@24.10	negative	786.5402	24.10			29219	33181		299228	278500		210448	258722		316393	163062		167210			382770	308618
neg:788.4799@20.02	negative	788.4799	20.02		98143			71240			78768			128649			118715			131667
neg:788.5008@21.67	negative	788.5008	21.67					372490	40153	44279	519018	26305	50019	1332464	44320	34216	1233660	44063	39376	1751141	62975	64980
neg:788.5361@22.94	negative	788.5361	22.94		97820	58562	87402	107716	61463	90052	106862	29504	125081	164089	69682	116723	160469	34523	108336	233004	80171	113928
neg:788.5367@24.76	negative	788.5367	24.76					31433			30027			54940			48965			93357
neg:788.5372@25.27	negative	788.5372	25.27			83944	87719	446821	313412	425376	522893	273653	591600	776329	398408	551892	778883	380586	638266	977764	437445	796265
neg:788.5556@26.44	negative	788.5556	26.44			71537		51913	586223	685817	79187	522880	664991		806253	445606	113296	591556	431882		792848	690886
neg:788.5557@25.95	negative	788.5557	25.95			517391	170480							1203836			1250155		2827658	751773
neg:788.5560@25.84	negative	788.556	25.84					1201513	3853505	4535634	1313474	3297871	4655937		4908952	2967590		3570055		910895	5107757	4299027
neg:788.5639@27.80	negative	788.5639	27.80			41314	52990		124345	610467		81296	485284		287849	444322		197544	430107		193844	603784
neg:790.5340@20.05	negative	790.534	20.05			31465	13664	31902	72510	144700	27569	52128	162569	56116	96080	51830	51970	31708	27115	53594	46354	64681
neg:790.5699@29.13	negative	790.5699	29.13					89511	70902	82416	120801	67586	90484	198323	96747	87019	207642	92283	94298	335424	107859	148363
neg:791.5307@25.71	negative	791.5307	25.71		149354			104370			117331			115815			156336
neg:794.5342@34.76	negative	794.5342	34.76			29499	46120		94301	94020		58107	83457		92448	47426		74261	48540		100774	92227
neg:796.5485@35.22	negative	796.5485	35.22			81426	196382		63966	121555		33934	189429		59945	163409		53034	223471	5683	73531	154238
neg:796.5495@36.61	negative	796.5495	36.61		7047	49271	65613	5672	276102	473448		148469	612595	8720	283539	737090	11242	249731	1003034	7850	308719	1109467
neg:796.5663@35.54	negative	796.5663	35.54			234281	219064		85091	140276		58974	166878		79386	84513		57539	62789		82739	55609
neg:796.5680@36.83	negative	796.568	36.83			20496			109242	142382		67802	103634		133693	96646		87405	88238		115051	99732
neg:797.5154@26.10	negative	797.5154	26.10		319461			339568			332654			404938			381125			424283
neg:798.5113@31.31	negative	798.5113	31.31			55740	124493		42953	94199		29844	109454		42919	64597		33465	59001		46993	69079
neg:799.5311@29.62	negative	799.5311	29.62		219959			456414			239156			232775			223662			231668
neg:799.5322@29.46	negative	799.5322	29.46								230261			312234			271257			314997
neg:799.5324@28.89	negative	799.5324	28.89					42147			43384			55407			50477			72683
neg:800.5365@24.60	negative	800.5365	24.60		208408			87028			125763			202166			190021			252348
neg:800.5369@22.41	negative	800.5369	22.41				10888	57107	33398	42120	60436	30306	52809	100335	41418	18298	89720	26992	19011	119117	68489
neg:800.5372@23.48	negative	800.5372	23.48			486680	458050	193399	187194	347245	194279		462767	323101	263175		310740			379391
neg:800.5376@24.05	negative	800.5376	24.05		38610	102813	99092	22744	107944	152824	28133	71027	170476	50778	131621	86502	42336	58772	85802	69489	96377	158758
neg:800.5377@23.63	negative	800.5377	23.63									168195				181484		93251	96075		223001	208219
neg:800.5455@25.26	negative	800.5455	25.26							57428		12983	48918		21400	36383		14604	33545			32473
neg:800.5634@25.98	negative	800.5634	25.98			296702	1235595		40868	236897		25633	227816		73817	70925		26182	29614		35106	35576
neg:800.5634@26.45	negative	800.5634	26.45			55467	182309		31174	223235		19637	266617		67361	234359		33824	227125		30471	195009
neg:802.5146@23.57	negative	802.5146	23.57		100905			91236			55396			106209			159008			125614
neg:802.5160@22.96	negative	802.516	22.96			33640	51448	64832	30650	57199	73944	21481	99788	129452	29684	59908	125730	22284	76031	347365	36985	74045
neg:802.5526@25.27	negative	802.5526	25.27			20278	20317	151457	109558	146058	178360	87799	185792	247125	129817	174124	247346	125647	197980	277024	146563	246527
neg:802.5533@26.70	negative	802.5533	26.70			28297	35863	25997	51213	75784	31808	37911	90307	39502	61019	66006	43434	47404	84341	54860	57794	97746
neg:802.5631@27.18	negative	802.5631	27.18		163107			75694	43922	116590	103548	27140	166149	137836	64922	92955	153114	33194	97873	179926	45237	107115
neg:802.5713@28.36	negative	802.5713	28.36						87138	88443		85823	68416		118366	40223		112528	41957		172621	97864
neg:802.5716@28.30	negative	802.5716	28.30					361114			506209			853699			820443			1040744
neg:802.5790@29.67	negative	802.579	29.67							74059			91059			133513			171563		28035	164393
neg:802.5795@29.18	negative	802.5795	29.18			266767	991987		80523	829897		49867	1338045		217747	909047		133327	689538		127928	540256
neg:806.5651@31.87	negative	806.5651	31.87				7263			62193			68873		16676	59095		14889	52682		8153	57547
neg:806.5651@38.99	negative	806.5651	38.99		75626						70835			134418			105665			96695
neg:806.9921@11.53	negative	806.9921	11.53							16684	21060	4046		23199	43454	22653	12594	37359	35770	61555	48899	19472
neg:806.9943@11.36	negative	806.9943	11.36			12650	10457	17963	14066	16145	13352	2599		27259	28131	26204	14769	38971	28575	73414	52749	6844
neg:808.4898@19.06	negative	808.4898	19.06			79488	44018	174575	67604	69106	173984	45931	70820	252773	71815	71220	214520	65236	78584	229363	65281	62777
neg:808.5486@34.77	negative	808.5486	34.77			10639	14443		51719	48216		35599	43567		43440	25902		40859	36978		52783	49266
neg:808.5500@35.54	negative	808.55	35.54			745476	781105		200957	359966		155579	444756		252546	189699		119864	105357		212495	139969
neg:808.5502@35.76	negative	808.5502	35.76			109561	112179		81264	114786			107577		89500	98755		53219	68538		61561	74630
neg:810.5354@35.22	negative	810.5354	35.22				42531		18572			14859	39110		20940	35108		15517	60643		17320	32599
neg:810.5630@36.61	negative	810.563	36.61		6744	35177	49272		239736	411814		137696	486940	6040	265839	572651	9015	228392	705108	6627	289184	758893
neg:810.5830@36.83	negative	810.583	36.83			23362	7979		132794	169834		98150	148769		171065	105687		104738	106338		155375	132367
neg:812.5255@31.30	negative	812.5255	31.30			42700	109002		45330	80160		18635	91601		39926	51316		31719	43532		38225	47155
neg:812.5264@34.22	negative	812.5264	34.22						101476	107120		61335	92525		92369	81169		87985	104875	10922	124540	139918
neg:813.5647@36.62	negative	813.5647	36.62				10689		29174	43405		19703	49019		30829	57999		29533	77389		32742	76206
neg:814.4961@20.22	negative	814.4961	20.22		40726	92138	137042	58453	43208	59784	58081			123802	40882		106686	14186		122017	33008	32325
neg:814.5511@24.60	negative	814.5511	24.60		69071			28656			41528			63383			61225
neg:814.5512@23.52	negative	814.5512	23.52			160658	153408	61776	103505	130608	52942	56541	241842	103867	147309	62169	88878	91856	99830	105157	138970	120108
neg:814.5525@25.85	negative	814.5525	25.85		200915	48602	13752	134710	391313	432523	158458	339678	434011	183358	482507	301278	184872	356858	273351	272244	474764	408749
neg:814.5528@26.42	negative	814.5528	26.42						57458	69844		53441	77156		82310	39738		71041	42127		93543	65452
neg:814.5701@27.83	negative	814.5701	27.83			64547	253141			83546			79214						50879
neg:814.5792@28.54	negative	814.5792	28.54			102186	251417		126209	504306		72284	389099		239830	251737		124273	193108		125567	238296
neg:816.5110@23.47	negative	816.511	23.47		117963			67070			81700			125922	12307		108369			147384
neg:816.5319@25.27	negative	816.5319	25.27			12246	11965	57014	64561	104417	69616	51783	274215	181118	97567	188288	188372	76015	267545	423330	112948	589601
neg:816.5951@31.85	negative	816.5951	31.85			151065	325729		248126	1484907		216228	1700651		620535	1706322		399226	1536951		353076	1730972
neg:820.4317@0.62	negative	820.4317	0.62		10042	13341	7361	7134	22475		143293	115552	75574	51450	82290	46388	63041	57344	79684	43461	72556	92181
neg:822.5041@20.66	negative	822.5041	20.66		82578			54711			59218			84728			73619			74741
neg:822.5047@19.04	negative	822.5047	19.04		117358	48447	29469	110768	42910	43760	100971	27290	45477	151220	42477	44182	126998		48169	136097		38121
neg:822.5642@35.54	negative	822.5642	35.54			578616	588893		141794	256886		92215	344734		185833	134781		81276	81893		160828	96209
neg:822.5653@36.83	negative	822.5653	36.83			58331	20809		382997	400637		216503	372843		389737	266796		240289	212794		353526	309371
neg:824.5489@36.61	negative	824.5489	36.61			6555			41034	63190		28670	72432		51931	80357		44144	101278		52782	110151
neg:825.5428@34.21	negative	825.5428	34.21						92601	95985		67047	85589		89612	86136	9473	83186	102396		129758	142501
neg:826.5414@34.21	negative	826.5414	34.21			9579			70397	74603		48495	66272		70193	61420		74802	82125		91601	104002
neg:826.5421@35.21	negative	826.5421	35.21			53469	135408		46991	80868		25146	118909		40465	104660		35191	155677		45095	99498
neg:826.5722@36.62	negative	826.5722	36.62			7262	7398		22643	35184		16569	39965		24125	58410		23594	54552		28405	65655
neg:826.5781@27.03	negative	826.5781	27.03			111955	201567		37436	283131		24937	282575		100701	156513		37464	98093		32993	109226
neg:828.5678@25.87	negative	828.5678	25.87			28524	16129	43599	167297	157630	48951	149957	142081	43822	152453	108913	45915	125134	129483	56343	164642	122151
neg:828.5680@28.27	negative	828.568	28.27		133542			56107	11373		72603			115814			97147	7254		138682
neg:828.5761@29.17	negative	828.5761	29.17			25021	86801			70977			116908		15992	79608			63865		10647	58140
neg:828.5944@30.24	negative	828.5944	30.24			127670	196679			403201			368384		150196	222083		63683	154621			173388
neg:828.5951@29.76	negative	828.5951	29.76			1059351	1534915		188811	1724137		103757	1775265		468560	949087		108248	517181		257595	479292
neg:832.5097@21.68	negative	832.5097	21.68					129573	41030	40620	150676	30728		230067	43963	35035	254694	44635	41035	280855	51539	58878
neg:834.4855@19.05	negative	834.4855	19.05		102595	58133	36103	95393	45322	47969	97461	32843	44463	135204	46263	49875	119297		52798	124194		40684
neg:834.5045@20.02	negative	834.5045	20.02		94296			90620	17218		93312			156415			141338	15271	12325	147992	20291	19626
neg:834.5052@19.63	negative	834.5052	19.63			101533	146174	177260	97276	208696	151766	58536	235505	291982	125394	108635	251012	61186	110343	266383	122616	155284
neg:836.5499@35.55	negative	836.5499	35.55			152263	158026		98850	113396		43210	128355		84225	70209		54808			70798	64780
neg:836.5792@36.84	negative	836.5792	36.84			45048	19169		295642	366128		179970	329666		370415	275738		247483	206673		294228	262438
neg:839.5630@32.72	negative	839.563	32.72		162113			85264			111862			224901			186223			235418
neg:839.5751@35.55	negative	839.5751	35.55			58848	47130						37070		40034	22508		11173			21384
neg:840.5565@35.22	negative	840.5565	35.22			44580	105188		34816	69581		21788	98923		31262	104036		34174	138803		42410	100857
neg:842.5261@23.39	negative	842.5261	23.39		84828			110830	98552	212529	102291			174991			158761			190722
neg:842.5265@24.60	negative	842.5265	24.60		136332			71457			88466			133242			122492			171716
neg:842.5274@23.58	negative	842.5274	23.58			273022	246767		115279			96236	256141		143098	90516		50587	63157
neg:842.5476@25.87	negative	842.5476	25.87			7969		43613	62564	106735	58042	46356	112352	74118	104159	52024	74993	88995	51174	112327	106605	69743
neg:842.5922@31.87	negative	842.5922	31.87				40850		30504	148395		21637	173533		63709	170487		44990	147826		40762	169069
neg:842.6106@32.41	negative	842.6106	32.41			103612	68460		291060	1165556		231513	889463		630737	785035		304366	593059		309261	700334
neg:844.5416@27.18	negative	844.5416	27.18		79578			34200			60822			76930			71055			90947
neg:846.5237@22.97	negative	846.5237	22.97			29479	42150	58239		48467	51842	25702	68093	75269	28848	58155	81781	22775	70434	126540	39016	68059
neg:848.5199@20.00	negative	848.5199	20.00		58259			54973			59008			83875			71002			79998
neg:848.5206@19.64	negative	848.5206	19.64			62233	91891	111635	63365	118787	100141	42179	138503	169247	67255	78846	146490	40675	68090	164864	64452	110785
neg:848.5206@21.22	negative	848.5206	21.22			10665	21554	57445			59203		19141	91083			80510			114974
neg:848.5208@21.71	negative	848.5208	21.71				14854	401282	135599	175200	465664	118950	180137		165550	124037	693479	153911	133710		219198	223975
neg:852.5573@35.53	negative	852.5573	35.53			254027	267083		79836	146518		74391	173266		94441	122045		83773	74528		104998	80002
neg:853.6307@36.23	negative	853.6307	36.23		113096	149510	84993	137943	108707	97373	114700	74473	104908	144073	99027	107695	100712	96469	117220	109587	94575	93225
neg:854.5718@36.61	negative	854.5718	36.61			18786	23601		85198	117597		68742	129774		81078	161493		75900	165773		94462	166342
neg:854.5910@29.75	negative	854.591	29.75			140094	150205		13579	176716			173234		85858	117473			48366		13595	40785
neg:855.5355@31.30	negative	855.5355	31.30			34316	69292		21282	55401		19497	62286		27051	32664		14619	30934		25047	36505
neg:856.5433@25.88	negative	856.5433	25.88		91424	36521	17710	89381	261106	275495	85717	198783	284046	79409	295741	226683	78355	206793	198639	101973	291899	283343
neg:860.5025@19.63	negative	860.5025	19.63			74486	81154	129765		131003	108824	62121	135276	162224	102159	83330	145376		73961	158430	87705	113202
neg:860.5200@20.24	negative	860.52	20.24		65101	108095	150100	89864	44399	61598	77219	36737	78079	143748	41611	19632	149709	9835		57583	32429	41020
neg:860.5210@21.09	negative	860.521	21.09					30192			41268			62878			66061			82937
neg:860.5214@20.72	negative	860.5214	20.72			18821		9428	32697	73910	14692	24871	99674		34085	65886	25858	23847	52992	10386	25588	69689
neg:860.5415@25.28	negative	860.5415	25.28			11711	20162	83585	40588	106003	91675	38721	92925	123239	89356	91278	132216	46991	109559	165762	71686	146933
neg:862.5346@23.47	negative	862.5346	23.47		97384			59199			68367			104167			92531	14448	28554	121952		25751
neg:862.5357@22.95	negative	862.5357	22.95		192392	131116	185340	212573	124154	208609	217147	105851	298307	317237	124603	234894	310834	80653	250076	433624	135470	250616
neg:862.5368@21.68	negative	862.5368	21.68			16047		233403	84975	96271	258516	68380	117821	371882	102368	83638	325496	88170	85773	391940	127986	133588
neg:863.6604@36.23	negative	863.6604	36.23		2108174	2307332	1219421	2202675	1749680	1554683	1936297	1216634	1702309	2390605	1751929	1947744	1842733	1830648	2246434	2041609	1663969	1823556
neg:866.5715@35.55	negative	866.5715	35.55			204490	203321		94974	121872		66999	178003		122744	101232		62332	37871		97691	77382
neg:866.5730@36.84	negative	866.573	36.84			26222	10109		148022	176244		85689	137380		158442	127345		107497	106889		141123	120259
neg:867.5775@36.61	negative	867.5775	36.61			9209			30452	39765		22583	47660		31103	51216		31046	52656		34799	54853
neg:868.5765@36.61	negative	868.5765	36.61			7011			25445	35462		18445	37496		25596	45748		24310	48217		27718	49743
neg:868.6072@32.41	negative	868.6072	32.41			13542			29966	128615		24000	99215		66507	82725		33857	66788		32931	76213
neg:869.5495@34.22	negative	869.5495	34.22						42198	51019		32739	45798		44945	38281		44373	52061		62937	64592
neg:874.5184@21.66	negative	874.5184	21.66		237327				75079	71494		70687	65898	375084	79000	68691	349297	79853	57421	425733	109076	85459
neg:874.5240@21.75	negative	874.524	21.75				25884	194088		103744	225696
neg:874.5303@21.08	negative	874.5303	21.08		33196			29552			28775			51937			43754			65647
neg:874.5348@22.18	negative	874.5348	22.18		95661			74100			89888			161595			142291			236768
neg:874.5362@20.77	negative	874.5362	20.77						14489	31180			51947		15318				47992
neg:874.5367@22.48	negative	874.5367	22.48			18649	25301		85001	155993		63446	102471		130133	47171		62134	42924		106336	93750
neg:874.5368@20.26	negative	874.5368	20.26			75647	78046	39115	37711	36173	35771	27820	40518	83630	37834	14536	72503			74190	18058	18416
neg:876.5508@22.90	negative	876.5508	22.90		107882	81984	123011	115062	97034		116935			190851			167338		181994	221863	85999	156382
neg:876.5515@23.04	negative	876.5515	23.04							139501		53453	177610		89710	150355		50711				165059
neg:876.5517@25.26	negative	876.5517	25.26		427699	45317	52184	254384	201506	302452	315816	181498	407714	480035	252138	367891	451819	222467	431990	588476	277296	533744
neg:877.3937@39.01	negative	877.3937	39.01		290999			13080			111489			118581			100296			101663
neg:877.5530@25.26	negative	877.553	25.26		200213	23189	41647	133299	125808	154338	175193	95304	226384	262608	136142	204389	244872	122218	242085	316622	166535	291930
neg:88.0161@0.55	negative	88.0161	0.55			36532	61187		185465	76695	78208	312326	238889		228216	145428		224779	152172		148492	303778
neg:880.5873@36.83	negative	880.5873	36.83			15909	6519		110428	142104		74003	111300		128922	99440		88945	84994		110845	97131
neg:883.5647@35.22	negative	883.5647	35.22			27623	50029		19179	39801		13836	44551		17983	42451		14603	61191		26224	46078
neg:888.5338@22.96	negative	888.5338	22.96					103744	40960	93950	126794	40231	123710	111352	42330	101558	147164	35450	110219	197318		114351
neg:888.5375@22.98	negative	888.5375	22.98			53630	83256					33083		158269	62401				79318		64882
neg:888.5510@24.61	negative	888.551	24.61		121924			59510			74602			128171			111510			145219
neg:888.5515@22.19	negative	888.5515	22.19		55708			47551			50693			90361			82549			135559
neg:888.5515@23.51	negative	888.5515	23.51		116496	272537	266811	129790	118024	217331	123555	97760	263995	217949	155025	99844	196005	54489	61538	223814	125128	126119
neg:888.5518@24.04	negative	888.5518	24.04		21110	33600	28743		41998	39478		36510			35879	34929		22492	39653		34531	67641
neg:888.5522@22.50	negative	888.5522	22.50						36084	48560		31586	55780		42581	20236		24276	21184		47495	31186
neg:888.6180@20.90	negative	888.618	20.90			103447	211759		47028	82277					86023	59575
neg:890.5674@27.21	negative	890.5674	27.21		81194			40568			44891			78906			70754		8339	90887
neg:890.5675@25.26	negative	890.5675	25.26		248434	36081	32514	170255	138466	176122	190328	124920	245297	279795	156729	222509	260679	144941	247393	306537	176033	301315
neg:890.5675@26.72	negative	890.5675	26.72			13680	21753		34734	42950		29751	50487		37015	40195		25925			31811	53852
neg:90.0319@0.56	negative	90.0319	0.56		556952	1421268	2729094	144346	5069922	6655160	248831	13655791	15140459	305890	13928969	9094025	185600	10790581	8555469	274990	8264058	27718193
neg:900.5328@22.32	negative	900.5328	22.32		56819			44598		44031	55891	29804	48781	93792			81140			131759	44352	37559
neg:902.5480@25.26	negative	902.548	25.26		225734		40186	152275	96692	126009	163190	88092	167360	237737	108551	153520	231338	103933	175448	268667	119990	229970
neg:902.5662@24.60	negative	902.5662	24.60		78773			38248			51682			78551			68949			89642
neg:902.5663@24.07	negative	902.5663	24.07			27228	18016			29257			34490		15526	24125		18282	20075			27398
neg:902.5667@25.85	negative	902.5667	25.85		77918	26953		71626	214458	247847	71883	181577	241863	63430	256454	161802	65421	183725	153381	81173	262175	222456
neg:902.5668@23.51	negative	902.5668	23.51		70372	190835	225905	78536	108705	126144	70895	91462	212724	115744	93523	68784	100845	31073	43462	118437	82091	73663
neg:902.6344@22.96	negative	902.6344	22.96				311581			362439			883412			302181						411729
neg:904.5653@38.99	negative	904.5653	38.99		63447						58265			95927			84251			77192
neg:908.5697@18.69	negative	908.5697	18.69			47639	173383		36820	90440		20027	71097		38496	63388		33548	51905		53023	65374
neg:914.5511@23.49	negative	914.5511	23.49		59878	142949	126538	62928	66557	137980	68661		126521	104763	81699	77134	90892		36119	101415	67723	62819
neg:916.5825@25.86	negative	916.5825	25.86		51103	12775		48377	126972	139777	48237	107242	133160	42020	147312	94872	43578	113014	84099	49790	146563	121650
neg:916.5927@22.12	negative	916.5927	22.12			154995	248095		117154	264025		79703	221896		153135	198374		102890	218426		140032	240333
neg:916.6495@25.30	negative	916.6495	25.30							352064			170659			322446			195862		241003	256686
neg:916.6499@24.89	negative	916.6499	24.89			93627	40714					402015						545700
neg:916.6507@25.05	negative	916.6507	25.05						377323						574196	113539					272223
neg:916.6739@35.48	negative	916.6739	35.48		24658			23730			27838			41038			41833			38703
neg:918.5798@38.99	negative	918.5798	38.99		49288						46963			71776			64416			60478
neg:930.6075@24.54	negative	930.6075	24.54			19605	32089		89130	110384		57306	78922		91122	90020		102674	109641		139859	134404
neg:932.6053@21.24	negative	932.6053	21.24			51951			80329	86777		50438	110795		90465	93361		72374	134125		62982	133075
neg:934.5848@19.50	negative	934.5848	19.50			139586	329122			49935			49380			37991
neg:934.5848@19.78	negative	934.5848	19.78				100848		144562	192364		81379	226896		202987	127583		146231	190362		163423	219748
neg:936.6008@22.57	negative	936.6008	22.57						62361	93052		46098	72423		67889	79347		80479	118697		110384	138482
neg:936.6013@22.12	negative	936.6013	22.12			1268926	2275677		995052	2130274		609895	1880444		1258315	1637317		858637	1853969		1113662	1975089
neg:942.6078@22.87	negative	942.6078	22.87			161159	302461		47830	71050		30736	50583		57336	41404		29686	47557		44507	44114
neg:944.6236@25.91	negative	944.6236	25.91			168508	327813		67774	145494		44273	166906		89384	178201		60950	174735		71066	151372
neg:950.6154@23.43	negative	950.6154	23.43			93773	178863		27010	60210		19880	50200		40307	50233		32409	46490		38707	55276
neg:950.6157@23.99	negative	950.6157	23.99			120656	300083		54316	98587		34077	92907		58033	82240		50659	88513		55071	95406
neg:950.6168@24.54	negative	950.6168	24.54			170059	180855		664713	824198		436685	602833		722668	710195		800689	837388		1058785	999107
neg:956.9780@0.70	negative	956.978	0.70						1476010	1466231	1790954	478856	637355		757488	522068			959635		1144423	97339
neg:956.9794@0.52	negative	956.9794	0.52		3187662	2943570	1953378	3354307	771039	647657	1281780	777008	735290	3822202	795192	826040	3297836	1364016	929042	4137324	949111	642580
neg:958.6396@28.39	negative	958.6396	28.39			86832	122813		142505	196486		91530	178151		164259	229704		154052	239937		178823	259485
neg:961.5334@21.63	negative	961.5334	21.63		68980			66986	37547	41421	75281	27757	42297	96113		33377	90799	31814	32685	108162	39039
neg:962.6162@23.34	negative	962.6162	23.34			247365	484321		178683	324530		130476	277134		212063	335000		179844	428809		269942	437334
neg:962.6166@22.86	negative	962.6166	22.86			1282251	2410487		337764	600626		206554	420127		417231	358070		231745	341609		305332	375264
neg:964.6319@25.91	negative	964.6319	25.91			1310287	2408703	5949	513329	1067346		337062	1233413		646086	1319337		448674	1323487		498854	1155698
neg:964.6321@26.39	negative	964.6321	26.39			58157	103796		83284	103492		60437	98298		91150	150433		103923	181359		131816	199076
neg:967.0078@11.52	negative	967.0078	11.52		1465963	2484661	472713	1300074	1421721	2060425	1802860	722864	463326	2204682	2482353		926118	2054699	1768816	2449285	2097064	537717
neg:967.0080@0.18	negative	967.008	0.18							6612550		1736318		3494181		2091740		1796186	6994135			2465123
neg:967.0081@0.41	negative	967.0081	0.41		1855530			2228245	1878181		3017132		2462129		2338503		5730619			2308613	2875005
neg:967.0081@11.36	negative	967.0081	11.36			1959060	297590	1304642	1165117	1880990	1543336	433918	144864	1926611	1885258	28237984	795479	1527862	1348137	2448499	1546072	309600
neg:968.6182@28.40	negative	968.6182	28.40			26074	44967		43337	56957		25060	49372		45868	53326		37017	59528		44662	57553
neg:970.6390@26.50	negative	970.639	26.50			246193	168525		144701	227727		94949	179169		196378	143530		110186	178807		127295	132801
neg:976.6309@24.72	negative	976.6309	24.72			239345	352019		80349	145841		52275	110395		97959	106654			112492			121303
neg:976.6319@25.35	negative	976.6319	25.35			57014			290585	280477		254195	192873		386996	187729		267467	172852		294505	197099
neg:976.6320@25.68	negative	976.632	25.68						82676	125570			89521			105601		92550	102607		101767	117118
neg:978.6481@28.39	negative	978.6481	28.39			582957	817906		970860	1334663		706838	1276473		1234271	1604557		1059824	1649869		1228801	1814763
neg:988.6316@24.04	negative	988.6316	24.04			220420	219585		145832	271726		161642	204970		187589	213590		108421	184291		142046	265546
neg:988.6316@24.57	negative	988.6316	24.57			80897			76299	132497			115810		85767	69613		71357	108939		90471
neg:990.6475@26.98	negative	990.6475	26.98			278850	223525		190645	403592		119837	354729		295133	309558		189648	256800		213466	294965
neg:990.6478@26.49	negative	990.6478	26.49			1587837	1191795		765726	1534429		515064	1304997		1056376	1107157		533506	944897		620482	944565
neg:991.6511@26.49	negative	991.6511	26.49			770881	587997		372249	753932		238983	644667		514989	544718		263603	467945		305915	470452
neg:992.6540@26.49	negative	992.654	26.49			202008	182827		126387	178970		85472	212947		174653	182157		94814	156648		109661	159822
Pos:1003.7898@30.98	positive	1003.7898	30.98			129303	77556		238944	105670		1633241	674865	9960	940198	363294		637976	756844		813625	905168
Pos:1006.7814@28.87	positive	1006.7814	28.87			167542	333755		124400	204135		114421	249671		128404	153943		78506	125281		111839	148692
Pos:1007.9137@11.90	positive	1007.9137	11.90		1067877			1465990	6184		1306186	4747		1656464	6320		1274121			1333069	5326
Pos:1008.2477@11.91	positive	1008.2477	11.91		918561			1242875	5273		1105763	3544		1418749	5967		1090502			1133045	4378
Pos:1008.5826@11.91	positive	1008.5826	11.91		842837			1131818			1006499			1269481	6406		1011277			1036009	5150
Pos:1013.2451@11.47	positive	1013.2451	11.47		408123			253541			305483			296664			226674			336961
Pos:1013.5796@11.46	positive	1013.5796	11.46		339720			213393			250974			250444			198076			284137
Pos:1013.9137@11.46	positive	1013.9137	11.46		318432			195317			226820			229208			182053			267392
Pos:1015.2411@11.92	positive	1015.2411	11.92		315258			393821			363332			453836			368586			373527
Pos:1015.5754@11.92	positive	1015.5754	11.92		260993			344950			306059			379096			299408			311893
Pos:1015.7548@26.75	positive	1015.7548	26.75			21694	11680		38353	12734		282852	106350		178705	60911		99046	135804		141966	161132
Pos:1015.9096@11.92	positive	1015.9096	11.92		240674			303398			284795			351074			270641			286343
Pos:1017.7686@29.81	positive	1017.7686	29.81			24844	17336		38195	16804		273450	118386		163709	65725		111050	133035		154307	166942
Pos:1019.7827@26.75	positive	1019.7827	26.75			32649	15604		64203	25528		363728	178821		222222	88776		171486	195057		199693	200768
Pos:1020.5724@11.47	positive	1020.5724	11.47		131220			73171			92641			94696			74386			109900
Pos:1020.7970@31.59	positive	1020.797	31.59		6224	37546	42041		218998	240202		238891	227642		214485	193396	22460	215054	205744	21300	241678	280410
Pos:1021.8002@29.79	positive	1021.8002	29.79			31648	18631		59633	23059		374200	161310		228567	96319		150031	180117		194937	222912
Pos:1022.5684@11.92	positive	1022.5684	11.92		137745			177317			172107			203916			167135			172222
Pos:1022.9030@11.92	positive	1022.903	11.92		115563			143345			128627			163154			129624			135954
Pos:1024.5579@0.59	positive	1024.5579	0.59		80605	54769	41506	47493	153687	71279	430920	423007	259413	188823	295360	262341		313141	303959		276974	285895
Pos:1033.7636@25.56	positive	1033.7636	25.56			30193	12872		43364	17912		289273	126635		176975	63962		118252	138623		181867	166885
Pos:1034.8126@32.97	positive	1034.8126	32.97			167360	353848		108588	181333		117476	276965		113257	233832		104321	328811		128078	259600
Pos:1037.7950@25.56	positive	1037.795	25.56			27046	15169		53724	23566		347490	136220		201180	73079		128736	161031		170525	195260
Pos:1040.6835@9.61	positive	1040.6835	9.61						114078			580762	216567		267109	78852		81381	198264		150186	237649
Pos:1043.7849@31.31	positive	1043.7849	31.31						36302	16157		243994	98133		137928	52208		94347	107776		125115	128137
Pos:1043.7852@30.46	positive	1043.7852	30.46			153368	78929		251139	102304		1756769	729445		1006427	380378		666920	821852		871672	968259
Pos:1045.8000@27.84	positive	1045.8	27.84						54982	21934		317648	212590		204778	86030		132810	150460		157627	207442
Pos:1047.8162@30.42	positive	1047.8162	30.42			204346	112949		351927	166531		2420421	991806	15902	1390282	525283		919659	1115074		1181228	1302843
Pos:1047.8163@30.83	positive	1047.8163	30.83			39272			63479	27066		404872	190871		237911	98129		167961	201365		211443	241471
Pos:1048.8291@35.23	positive	1048.8291	35.23		16261	76879	129065		242071	287545		287126	335534	5601	249408	317798	11197	251972	342239		240782	373572
Pos:1053.2895@40.37	positive	1053.2895	40.37		1185340	1371167	828985	1316579	252721	704456	693379	436382	1176071	906936	1364993	1081475	826789	813476	837951	790379	665223	469960
Pos:1056.2886@40.37	positive	1056.2886	40.37		397330	445353	275019	436744	91292	235042	232197	144907	392787	300594	441584	358552	272541	276095	283661	255105	223250	161751
Pos:1059.7794@26.28	positive	1059.7794	26.28			38770	21252		60434	26859		433556	178978		231077	103267		169478	186993		214659	263740
Pos:1060.7248@11.02	positive	1060.7248	11.02			7458	13991		12309	5518		141125	21871	98185	24914	42525		26483	36718		34143	41215
Pos:1060.8282@33.57	positive	1060.8282	33.57			521280	459586		214342	326212		243280	395416		260333	144467		152007	131667		222699	175063
Pos:1061.7948@29.31	positive	1061.7948	29.31			36115	18909		66351	29557		420540	190265		248670	111895		165172	220500		214635	232071
Pos:1062.6968@9.57	positive	1062.6968	9.57						55794			566368	237832	22246	264132	75563		81456	178162		157442	234609
Pos:1063.8102@26.26	positive	1063.8102	26.26			36366	41730		69428	53968		459295	189046		254599	128847		210801	212478		238231	255740
Pos:1065.8267@29.28	positive	1065.8267	29.28			38365	23056		72407	34591		449036	216337		279744	110681		194296	224607		239645	275485
Pos:1074.6316@18.22	positive	1074.6316	18.22			292017	821220		384025	586548		399397	852218		828938	729924		353827	499295		441167	310064
Pos:1074.6319@18.60	positive	1074.6319	18.60			257619	755452		608649	1294279		671622	1338059		940639	688818		598506	491440		540962	656964
Pos:1074.8444@35.52	positive	1074.8444	35.52			84555	40930		313366	311163		358861	314774		358095	208680		279772	236102		308104	282810
Pos:1077.7900@25.13	positive	1077.79	25.13			34706	23975		61284	23564		381998	176604		228799	89644		155333	184896		204392	217172
Pos:108.0940@36.96	positive	108.094	36.96		247063			280539			268620	823		450415			419582			484181
Pos:1081.8197@25.11	positive	1081.8197	25.11			43720	14164		54145	23492		336283	140214		189727	80322		131846	169200		196303	187897
Pos:1084.7112@9.53	positive	1084.7112	9.53						41876			608050	200871		265742	57794		69821	194124		156416	235442
Pos:1085.7949@27.39	positive	1085.7949	27.39				17889		53866	42381		370284	160395		226776	128800		118869	201084		164474	209817
Pos:1087.8111@30.77	positive	1087.8111	30.77			19694			40912			276833	120027		164347	61607		98843	131515		141553	168329
Pos:1087.8115@29.95	positive	1087.8115	29.95			227807	123525		394238	174418		2835282	1177997	11417	1644586	614276		1079482	1315150		1409000	1532713
Pos:1087.8115@30.35	positive	1087.8115	30.35			43093			69538			449481	177812		271933	96315		194281	221938		214271	254745
Pos:1088.6467@20.23	positive	1088.6467	20.23			55413	141612		182763	205706		189618	216321		366967	251290		236452	173519		321454	120705
Pos:1088.6470@20.62	positive	1088.647	20.62			24125	35725		250730	386192		281729	368480		325433	256848		324664	202624		346590	326023
Pos:1089.8262@27.36	positive	1089.8262	27.36				22800		105939	38262		437710	173389		243502	112863		138322	189892		209458	222713
Pos:1091.8424@30.30	positive	1091.8424	30.30			50029	26206		88586	37596		509890	228537		297520	120169		221559	257451		266488	300816
Pos:1091.8431@29.90	positive	1091.8431	29.90			242601	152397		428443	176468		2974023	1213519	20577	1691701	648096		1096979	1345055		1463198	1591762
Pos:1095.6918@19.23	positive	1095.6918	19.23			406786	869704		445181	838053		490707	861953		772803	449038		337193	286830		329653	298454
Pos:1095.6920@18.90	positive	1095.692	18.90			317350	503720		203491	243937		186799	346142		470221	304419		155163	168559		183827	66970
Pos:1097.7074@21.51	positive	1097.7074	21.51			341081	834457		245600	299891		207182	413126		575999	638191			374202		261907
Pos:1097.7078@21.81	positive	1097.7078	21.81			424950	1671981		636211	1363156		1032155	1641321		1113541	987712		802066	648623		518057	996544
Pos:1099.5694@0.58	positive	1099.5694	0.58		107667	10477	4936	76342	50840	11989	578865	177439	109446	288642	125912	91291	285513	110749	91534	197195	101231	97493
Pos:1100.6468@19.63	positive	1100.6468	19.63				124970		128573	254910		156525	299745		180511	146742		140548	112327		148263	234217
Pos:1102.7360@26.60	positive	1102.736	26.60		114996	292602	254576	101754	261496	253353	82570	259596	255724	91261	256793	265289	71556	258011	250474	95845	269848	239386
Pos:1103.8058@25.83	positive	1103.8058	25.83			75375	45234		138513	66888		535589	287385		337287	176919		231106	281177		325871	376949
Pos:1105.8217@28.84	positive	1105.8217	28.84			52787	27861		85166	34626		588339	253635		338005	136760		223811	270726		287458	311004
Pos:1106.6963@22.40	positive	1106.6963	22.40			172981	126768		438443	684179		477342	631794		797491	489767		375814	272052		326782	317914
Pos:1107.8373@25.80	positive	1107.8373	25.80			60506	32383		101824	30160		454530	215409		277734	135969		199305	270696		238679	312126
Pos:1109.7071@20.83	positive	1109.7071	20.83			129951	156409			171827		85302	181619		347158	254973		78839	132136			80998
Pos:1109.8524@28.78	positive	1109.8524	28.78			51029	22864		73198	31403		472847	225985		272318	111607		201726	223519		251984	258824
Pos:1111.7230@24.05	positive	1111.723	24.05			200656	390248		647451	967990		878185	960490		1180619	704467		829948	694645		837081	792776
Pos:1114.6625@21.28	positive	1114.6625	21.28			81325	108312		298446	569303		345096	432948		476868	216350		372562	136985		306300	247232
Pos:1114.6627@20.86	positive	1114.6627	20.86			135579	115011			159374		75897	187613		334188	242014			134917		180320	94904
Pos:1121.7085@20.26	positive	1121.7085	20.26			112857	107732		340820	440267		327782	550242		592719	403493		250846	249900		266317	176980
Pos:1121.8157@24.69	positive	1121.8157	24.69			38853	23682		70954	27161	4975	479755	220679		273508	102010		166603	214313		216858	260440
Pos:1123.6278@0.59	positive	1123.6278	0.59		97698	18095	10343	63349	59208	23092	633408	218521	169157	273472	165145	123212	331388	153455	144317	228498	150465	153531
Pos:1123.7230@22.80	positive	1123.723	22.80				65445		252524	485014		292790	538238		450677	337942		289181	199677		216468	193763
Pos:1123.7234@22.33	positive	1123.7234	22.33						913273			921432			2997118	1867383		1334231	1008021		1321235	1000314
Pos:1125.8465@24.67	positive	1125.8465	24.67			28881	22053		55240	27106		317575	144346	5475	207811	69994		129415	168028		164187	176861
Pos:1127.3086@42.19	positive	1127.3086	42.19		1545127	1379047	992440	1419516	332424	995571	816208	545768	1324778	1630160	2742389	1184270	1557120	977166	996887	1112250	1323778	613660
Pos:1128.6785@22.46	positive	1128.6785	22.46			558912	406699		1373866	2212758		1414819	1975590		961192
Pos:1129.8213@26.93	positive	1129.8213	26.93				26339		75055	39269		490241	251515		313888	173240		170262	223733		237581	296071
Pos:1130.3079@42.19	positive	1130.3079	42.19		571099	502356	369053	523638	121419	378708	299740	219180	488693	601718	1006771	447201	573886	369844	380012	414827	493093	235581
Pos:1131.8368@30.25	positive	1131.8368	30.25						37956	13531		300837	60960		181286	61260		113679	153427		156118	178095
Pos:1131.8374@29.87	positive	1131.8374	29.87			56736			99876			586506	247591		346146	134409		244401	290027		314846	327422
Pos:1131.8384@29.46	positive	1131.8384	29.46			292046	195174		531150	250620		3812815	1558263	22026	2199608	820547		1422602	1743164		1861451	2070004
Pos:1132.3059@42.19	positive	1132.3059	42.19		161042	146011	103772	138306	37621	103411	85831	62876	143879	166861	280313	128116	159868	106000	109568	115951	138128	68103
Pos:1133.8532@26.90	positive	1133.8532	26.90				62696		78528	73907		510145	237621		272059	107285		166982	210245		221750	239192
Pos:1135.8685@29.79	positive	1135.8685	29.79			47542	25661		89830	39255		528231	243328		312223	126865		226546	264324		284094	304969
Pos:1135.8692@29.40	positive	1135.8692	29.40			239832	143333		452863	181274		3102996	1281555	22726	1766273	677908		1173981	1404954		1507037	1654621
Pos:1142.6943@24.57	positive	1142.6943	24.57			30125	21212		338113	351825		453036	267535		548514	334856		481883	203925		450726	226825
Pos:1147.8322@25.40	positive	1147.8322	25.40			52032	30822		93565	49341		568988	256001		349566	140849		234564	291545		327616	331307
Pos:1149.8479@28.38	positive	1149.8479	28.38			56171	33904		106668	36252		629946	306235		423096	169836		236359	318674		324540	353923
Pos:1150.7941@20.89	positive	1150.7941	20.89			78615	28860					546420	239519		296535	140326		214997	264425		231112	285665
Pos:1151.8625@25.36	positive	1151.8625	25.36			60290	28670		80877	41167		407679	198951		306186	118810		180382	237063		232887	235941
Pos:1153.8788@28.32	positive	1153.8788	28.32			40324	29747		66847	29521		421922	203329		267400	124618		162035	224673		223087	252354
Pos:1154.9648@28.86	positive	1154.9648	28.86			554002	4322292		259107	870121		254754	1436269		314926	453777		143675	317047		274827	505859
Pos:1165.8422@24.29	positive	1165.8422	24.29			45803	20516		64950	27968		419870	191373		252977	101857		174547	195030		243965	253818
Pos:1169.8733@24.26	positive	1169.8733	24.26			22031	16932		41638	19017		236690	115791		131712	59238		88409	115408		117763	135523
Pos:117.0793@0.52	positive	117.0793	0.52		10129134	780840	7729049	6177208	1686196	1407186	5193750	1593206	1610864	7762348	1191712	1231838	6731631	957157	1133155	8522896	1419385	2622214
Pos:117.1153@0.29	positive	117.1153	0.29		4909935	2906269			639921	275703		634467		1232185	737350	758198		689099	786780		874672
Pos:117.1153@0.90	positive	117.1153	0.90				624748										2487487			1389342		1433795
Pos:1173.8468@26.50	positive	1173.8468	26.50			33423	81175		71620	60035		597654	270229		311222	127479		187172	283001		261178	325233
Pos:1175.8636@29.39	positive	1175.8636	29.39			60803			109789	43966		649128	275324		384399	144725		261294	322599		339410	365312
Pos:1175.8637@29.75	positive	1175.8637	29.75			27126			49526			445030	142361		254288	73705		138890	208180		242450	252815
Pos:1175.8643@29.00	positive	1175.8643	29.00			327597	222703		586843	240671		4258002	1769654	17924	2419167	912206		1582851	1975792		2105780	2319531
Pos:1177.8782@26.46	positive	1177.8782	26.46				25345		131209	53156		441500	270208		234412	188664		171159	193325		207145	232324
Pos:1179.8944@29.33	positive	1179.8944	29.33			45875	30005		92487	30771		476872	218940		284122	129198		193042	234557		249102	268518
Pos:1179.8945@28.93	positive	1179.8945	28.93			230645	129928		401230	168902		2726441	1155377	12252	1587902	615649		1032085	1280509		1344222	1494180
Pos:1182.9965@31.58	positive	1182.9965	31.58			21095	39448		1199531	1310947		1466853	1308781		1152843	1012810	8410	1257444	1315629	14484	2111567	2546688
Pos:1185.8345@35.91	positive	1185.8345	35.91			47847	32894		90191	40100		600488	255666		346672	143193		228902	288137		294606	336504
Pos:119.0738@0.54	positive	119.0738	0.54		1646850	583561	613267	1163470	1326773	268194	1848528	2068109	1488339	1334192	1301869	841490	1400003	1295284	1036831	1130408	1099016	1729612
Pos:1191.8584@24.98	positive	1191.8584	24.98			62799	51051		120678	58224		546573	281722		323951	146595		211354	274980		277890	337391
Pos:1193.8739@27.95	positive	1193.8739	27.95			56148	27723		91268	40266		633755	256014		361729	137073		228116	291642		313702	339601
Pos:1194.8210@20.49	positive	1194.821	20.49							56365		529158	221666		298063	115258		204095	253905		239228	276235
Pos:1195.8887@24.95	positive	1195.8887	24.95			31044	12161		68912	25031		358944	157953		216689	84396		134188	161443		192484	199964
Pos:1197.9054@27.88	positive	1197.9054	27.88			35992	21268		50176	25744		357765	166627		204415	85275		155382	177650		185488	181645
Pos:120.0436@0.34	positive	120.0436	0.34		17717269	16365595	11212621	28603822	8471569	7331498	12180991	10233538	4716322	14490097	9482238	13908203	31000876	29388844	9829145	14088906	14146437	5561579
Pos:1201.3272@44.48	positive	1201.3272	44.48		2145883	1569288	1261781	1785085	428275	1318578	1081829	795281	1617298	2472426	4499473	1444868	2509971	1243872	1260422	1609344	2046952	849823
Pos:1204.3265@44.48	positive	1204.3265	44.48		701965	522428	414989	597881	141090	435196	361387	265449	539983	820753	1481490	473117	830624	416270	420212	532759	673602	280796
Pos:1206.9952@29.57	positive	1206.9952	29.57			173259	2692564		80912	118961		84176	183961		42557	34872		21417	16284		40080	44538
Pos:1209.8687@23.90	positive	1209.8687	23.90			30195	19044		72875	29247		365249	185645		193320	78634		145476	158350		189141	204975
Pos:1211.0273@32.97	positive	1211.0273	32.97			401539	4433589		208652	585875		236405	1442987		221500	1056128		175188	1538574		336962	1078905
Pos:1216.8343@20.31	positive	1216.8343	20.31			43760			74723	27534		494215	213391		286534	107946		185027	269186		340653	258912
Pos:1217.8739@26.09	positive	1217.8739	26.09				74734		133687	84595		580988	244785		348466	137108		203243	265449		291711	321287
Pos:1219.3369@35.62	positive	1219.3369	35.62		18919	22056	12681	23346	9969	100506	133081	122824	151564	110891	147328	149969	93661	80858	91646	95294	93324	98028
Pos:1219.8897@28.96	positive	1219.8897	28.96			84687			98889			616192	279057		365916	137708		248951	311560		328920	348384
Pos:1219.8897@29.28	positive	1219.8897	29.28						49006			303593	130090		192147	67516		121106	152371		155015	171277
Pos:1219.8907@28.56	positive	1219.8907	28.56			312002	212096		553389	267046		4063283	1683722	22749	2309517	866975		1485347	1835007		1990716	2196595
Pos:122.1096@36.98	positive	122.1096	36.98		167010			199907			185723			314260			291584			340736
Pos:1220.3372@35.62	positive	1220.3372	35.62		18341	22513	13424	22356	9943	97961	127574	71432	124178	108076	142975	143067	89259	60343	72554	90374	46136	78307
Pos:1221.9045@26.04	positive	1221.9045	26.04				23187		102393	49498		341886	167696		202103	145996		108557	150094		133628	165424
Pos:1223.9210@28.48	positive	1223.921	28.48			172610	101018		285422	150857		2022277	845619	12243	1169044	454695		757808	927000		1006795	1107095
Pos:1223.9211@28.88	positive	1223.9211	28.88			43928	28183		62847			356066	160980		210589	107866		153550	167979		187999	201902
Pos:123.0320@0.57	positive	123.032	0.57		532475	45657	9931	258472	64529	47341	400568	277857	118963	369214	124504	152698	399250	64471	136680	384498	96879	205638
Pos:1231.7287@17.46	positive	1231.7287	17.46			83982	232443		245750	467829		273783	376143		271226	205834		230885	159181		221271	278621
Pos:1231.7288@16.89	positive	1231.7288	16.89			131389	289013		217266	307570		247448	346353		386903	399652		244620	296957		266257	196218
Pos:1235.0261@32.28	positive	1235.0261	32.28			19821	57674		202258	152993		212765	157683		196682	55368		133549	52990		221009	115605
Pos:1235.8844@24.59	positive	1235.8844	24.59			49332	17184		81193	38833		462691	208863		276509	156265		202474	237621		252942	268586
Pos:1239.0607@35.23	positive	1239.0607	35.23			138877	568628		2194974	3533783		2968623	5506866		2552431	6412983		2504755	8560436		3176042	10117236
Pos:1250.9190@28.85	positive	1250.919	28.85			172880	323715		134048	223581		159674	271794		168561	192576		110730	159949		136768	187569
Pos:1254.9272@27.55	positive	1254.9272	27.55			65718	26206		99773	47545		533829	218819		340265	124070		197025	272640		269292	286615
Pos:1256.9436@24.55	positive	1256.9436	24.55			22159	14862		42190	23202		340150	124047		182643	93432		110953	167099		188130	161817
Pos:1257.7441@18.03	positive	1257.7441	18.03			84792	193535		268221	459862		278117	405852		337803	261190		223833	173164		225867	230635
Pos:1257.7443@17.52	positive	1257.7443	17.52			108370	148041		183007	257089		205448	306757		315879	322658		171939	187109		213449	140574
Pos:1258.9586@27.46	positive	1258.9586	27.46			27395			60431	19474		314877	157158		168516	79238			166136		166406
Pos:1259.7595@19.91	positive	1259.7595	19.91			209027	583133		212659	284484		247199	337404		411933	395963		213624	231166		244659	180175
Pos:1259.7599@20.44	positive	1259.7599	20.44			157319	517257		293942	566807		348733	462624		362375	297415		290684	203020		238706	323297
Pos:1263.0583@33.58	positive	1263.0583	33.58			3878299	8230247		406975	1005318		576789	1828005		729876	392458		219286	127878		607181	231849
Pos:1263.9161@28.83	positive	1263.9161	28.83							15427		239759	108473		141497			87749	112012		112994	135650
Pos:1267.0902@35.94	positive	1267.0902	35.94			44140	124256		46569	71526		69117	110579		81060	88411		42857	76410		56467	76846
Pos:127.0999@0.65	positive	127.0999	0.65		109713	81731	154988	72682	89103	118577	105716	202367	219422	120479	152355	146486	102713	140541	214988	115235	142097	304589
Pos:1270.9230@23.53	positive	1270.923	23.53			51465	19260		66743	25967		355579	164248		222175	90867		158688	184399		197488	234774
Pos:1273.7758@22.54	positive	1273.7758	22.54			31672	60680		116911	178852		145923	126495		138330	106778		135872	76921		129276	143634
Pos:1275.3456@47.44	positive	1275.3456	47.44		2051811	1363029	1168572	1661110	385585	1194760	988391	753925	1472121	2440358	4494007	1261438	2441204	1108497	1104271	1594796	1980924	801965
Pos:1278.3453@47.44	positive	1278.3453	47.44		743385	485391	426251	608656	144864	434186	369861	272795	530524	884317	1618673	454905	885540	407978	399746	582091	721690	293930
Pos:1278.9297@25.70	positive	1278.9297	25.70			84151	82765		67533	58572		505360	225364		300724	180806		179851	223892		212608	269616
Pos:1280.3427@47.44	positive	1280.3427	47.44		251467	167972	148264	200915	52568	147896	128714	96094	177794	289033	519985	155811	292314	133496	137750	191368	236541	99873
Pos:1280.8554@10.74	positive	1280.8554	10.74			4542			10521	8358		532795	66193	35420	68070	35560		20366	41612			38050
Pos:1280.9447@28.14	positive	1280.9447	28.14			266072	212717		485985	272592		3155851	1388089	14095	1889361	737689		1381803	1520852	1862	1622951	1794747
Pos:1280.9449@27.54	positive	1280.9449	27.54			31596	14713		43229	19647		202692	91280		122932	70048		87068	95316		104826	112112
Pos:1280.9453@28.53	positive	1280.9453	28.53			82677			112799			532588	243981		322972	185597		217624	271508		287574	312298
Pos:1282.9164@36.55	positive	1282.9164	36.55			27765	23914			35492		254044	128919		157636	82205		101166	140447		140120	145931
Pos:1284.9757@28.06	positive	1284.9757	28.06						285003	127117		1651955	755793		995388	424256		660232	804208		859258	932047
Pos:1285.7749@20.55	positive	1285.7749	20.55			64041	53910		194705	299656		275273	310842		444301	369256		231187	203959		259343	151866
Pos:1285.7759@21.03	positive	1285.7759	21.03			80591	68191		421989	643165		498903	568773		544126	378253		392851	223343		347014	347090
Pos:129.0430@0.57	positive	129.043	0.57		358455		415695	263389	814126	755025	656378	854473	797935	190136	756618	837318	679222	897219	805509	717796	744690	834930
Pos:129.0575@4.38	positive	129.0575	4.38		173210			120880			201737			212550			212780			348182
Pos:129.1517@0.55	positive	129.1517	0.55		10509	156114	190492	238351	576771	608899	17515	326984	488539	164961	511871	264962	35211	320777	43224	113099	84983	5179
Pos:1291.0897@35.75	positive	1291.0897	35.75						84951	100719		130195	99411		135349	84969		88206	53592		98268	71614
Pos:1291.0915@35.51	positive	1291.0915	35.51			89758	38114		1949623	2096185		2702925	2150934		2582428	1538623		1596094	1158187		2205452	1710020
Pos:1292.8867@17.04	positive	1292.8867	17.04		34521			65282			60516			159981			134564			119362
Pos:1293.3557@36.64	positive	1293.3557	36.64		12156	22043	10629	20847	8732	94166	119380	71873	130941	103333	124001	130580	83771	66127	80000	85407	50285	80027
Pos:1294.9458@26.68	positive	1294.9458	26.68			155143	86095		261416	334946		263346	297915		265521	209238		224562	144460		234990	149254
Pos:1296.9386@24.22	positive	1296.9386	24.22			50014	26998		108061	36803		566529	248692		325247	163905		233758	287674		329272	294619
Pos:1297.0059@19.43	positive	1297.0059	19.43		168313			120841		12755	154280			297403			284024			367181
Pos:1298.9545@27.14	positive	1298.9545	27.14			48827	40664		91783	37568		641227	274665		409091	145522		275958	287439		321451	349329
Pos:130.0629@0.56	positive	130.0629	0.56		73394	517066	1055316	69052	988544	563179	84034	1896143	1185002	78128	1579376	912950	64106	1566093	628967	72607	974830	1064980
Pos:1300.9687@24.17	positive	1300.9687	24.17			49681	9464		59528	28401		308199	146934		156916	58096		127372	134149			160252
Pos:1302.9851@27.06	positive	1302.9851	27.06			24678	19169		42835			288685	144467		170011	70128		118596	135405		153749
Pos:1304.9298@36.43	positive	1304.9298	36.43			18868			72228	19026		274055	130335		165223	90251		125368	176068		154119	165365
Pos:131.0944@0.66	positive	131.0944	0.66							96522						139187			195862			419472
Pos:1314.9509@23.17	positive	1314.9509	23.17			49852	36720		77012	24839		382341	214414		234917	111626		205894	189769		201991	218819
Pos:1320.9191@18.50	positive	1320.9191	18.50		121547			155271			124563			414171			285663			228203
Pos:1322.9369@17.92	positive	1322.9369	17.92		58811			60968			56460			214012			149560			158225
Pos:1322.9535@25.32	positive	1322.9535	25.32			96479	78952		158029	46451		638173	272733		373245	164294		243052	278117		314331	366314
Pos:1324.9621@28.14	positive	1324.9621	28.14									723623	300372		403509	78909		321952	325408		440893	386125
Pos:1324.9669@27.75	positive	1324.9669	27.75			387698	156433		621385	261700		3983899	1758116		2354038	926325		1563646	1936019		2093938	2191449
Pos:1326.9195@36.33	positive	1326.9195	36.33						119036			224702	123056		209760	117704		75333	171108		117153	162477
Pos:1328.9989@28.04	positive	1328.9989	28.04			36832	7500		59026	17034		336047	173778		220611	87770		172871	184658		192348	215797
Pos:1329.0007@27.67	positive	1329.0007	27.67			159577	96325		270239	116318		1629670	717251			408842			800932			939384
Pos:1329.9302@17.11	positive	1329.9302	17.11		50415			48889			29518			544437			163372			293466
Pos:1333.0125@22.87	positive	1333.0125	22.87				65838		11761	115639		13302	115322		39219	44479		15605	19311		19349	42621
Pos:1333.9215@37.69	positive	1333.9215	37.69			88915	702573		35678	60191		66489	59066		60295	52621		56117	43334		66646	67341
Pos:1334.9257@40.41	positive	1334.9257	40.41		82057			142918			135542			402865			294555			371118
Pos:1340.9640@23.85	positive	1340.964	23.85			80760	28108		78754	69554		530410	225835		307309	150274		221522	258098		274341	292820
Pos:1341.9226@26.63	positive	1341.9226	26.63		4820629	3615997	4419413	4097430	2886848	3423233	3758301	3488409	4053290	4872276	3402683	3789769	3968622	3579556	3432749	4641055	4022182	3139138
Pos:1342.9810@26.76	positive	1342.981	26.76			68725	32877		99921	41999		623910	292487		380010	146989		274911	325355		347708	356489
Pos:1347.0119@26.69	positive	1347.0119	26.69			20950			42630	17171		230528	102639		136329	67378		87306	117654		125101	150578
Pos:1348.9522@20.15	positive	1348.9522	20.15		2366521			2050888			1952667			3257509			2756797			2500960
Pos:1349.3641@51.28	positive	1349.3641	51.28		1779957	1091519	993301	1381153	339865	1014746	870619	680301	1223100	2103669	3895909	1048381	2086650	963064	921642	1389594	1704792	683245
Pos:135.0549@0.53	positive	135.0549	0.53		880435	74859	78645	996625	204104	1096251	182599	956288	436829	233329	509001	1683081	250756	1094279	2418547	447358	2042007	2351316
Pos:1352.3636@51.28	positive	1352.3636	51.28		703052	431164	400090	552160	136530	403516	340914	265329	483773	820835	1531288	417368	822455	379545	362560	541106	672480	270931
Pos:1353.0684@22.73	positive	1353.0684	22.73		130349			45166	25924	60824	68534	44604	137094	141893	51260	98560	140527	39295	115216	197946	60835	191454
Pos:1354.3618@51.29	positive	1354.3618	51.29		261010	160648	149630	203280	51254	149557	129301	107128	180322	300771	530805	153900	302397	137313	137320	201750	243611	105119
Pos:1354.9991@16.48	positive	1354.9991	16.48		62240	104085	88870	96594	71388	63428	66322	76026	81814	111104	77555	77998	60510	80806	77957	74960	50903	54181
Pos:1357.9621@18.53	positive	1357.9621	18.53		68668			44105			29342			240669			133303			134824
Pos:1358.9732@22.83	positive	1358.9732	22.83			35175	14573		47835			272277	120434		172141	70828		115414	140899		204579	148303
Pos:136.0390@0.53	positive	136.039	0.53		395135	32087	80111	75047	61628	530016	82398	157514	46675	29900	139795	269234	66275	118868	269479	109074	95089	174801
Pos:136.1254@36.98	positive	136.1254	36.98		120612			143304			140901			231349			216655			245221
Pos:1364.8825@18.50	positive	1364.8825	18.50		37457			52364			44131			160053			116121			96992
Pos:1364.9848@20.15	positive	1364.9848	20.15		768923			635843			643476			1393068			1244650			2162261
Pos:1366.9803@24.95	positive	1366.9803	24.95			74074	93723		93205	42009		653226	293691		413432	150371		253146	322696		305929	395209
Pos:1366.9990@21.19	positive	1366.999	21.19		109157			80384			82050			195843			164280			182913
Pos:1368.9943@26.79	positive	1368.9943	26.79			23437	17986		65082	16469		327479	170196		209782	87741		144742	176970		165860	205968
Pos:1368.9960@27.76	positive	1368.996	27.76			120130	66105		146964			874895	404116		395580	207628		359132	310327		475051	377098
Pos:1368.9969@27.36	positive	1368.9969	27.36			356796	205545		638392	294728		3870058	1692671	22722	2310887	949197		1547886	1851954		2008232	2186509
Pos:1372.9500@19.53	positive	1372.95	19.53		150485			125127			130436			338646			280710			423397
Pos:1373.0274@27.28	positive	1373.0274	27.28			139309			236132	101325		1334742	589671		811286	329959		548038	630701
Pos:1376.9823@21.86	positive	1376.9823	21.86		561470			307027			310065			830093			613743			519817
Pos:1381.9622@17.88	positive	1381.9622	17.88		57493			128770			91682			360715			314995			306520
Pos:1384.9918@23.50	positive	1384.9918	23.50			44047	24041		76553	29246		475218	206577		287149	117767		199957	248613		276126	256098
Pos:1385.9954@20.15	positive	1385.9954	20.15		1044841			536451			617095			926664			907642			783560
Pos:1387.0063@26.38	positive	1387.0063	26.38			42233	21962		84709			739350	227265		321230	123104		215073	245628		272085	296113
Pos:139.0612@0.49	positive	139.0612	0.49		2592977	352204	2352566	1516606	634516	453484	1477779	870707	783460	1494674	650770	544943	1798340	391534	520534	1711349	589975	1041725
Pos:1392.9142@20.20	positive	1392.9142	20.20		578690									263316			494733			457578
Pos:1393.0140@21.22	positive	1393.014	21.22		42308			40771			40270			104444			83131			110578
Pos:1393.0146@21.81	positive	1393.0146	21.81		267654			135872			164329			518755			384624			694017
Pos:1395.0306@23.70	positive	1395.0306	23.70		220891			116556			94729			291388			617082			564973
Pos:1397.9830@26.62	positive	1397.983	26.62		83963	115591	123020	72109	96905	107618	65766	121803	122020	73768	103526	118648	60770	119899	118338	74802	125373	103833
Pos:140.0469@0.63	positive	140.0469	0.63		129315	118068	111407	174328	98651	92546	94264	116359	103647	126347	110237	140758	112739	116118	115488	93884	96589	127462
Pos:1400.9814@20.82	positive	1400.9814	20.82		72258			190821			140511			449903			375262			693801
Pos:1400.9835@21.22	positive	1400.9835	21.22		1065617			877357			897245			1797743			1530145			1743496
Pos:1403.0028@22.50	positive	1403.0028	22.50			23715	18072		43484	18184		258557	113571		156114	65004		104935	149401		141969	141509
Pos:1405.0134@23.71	positive	1405.0134	23.71		509384			271307			286898			679312			605237			578752
Pos:1405.0163@21.27	positive	1405.0163	21.27		460373			554379			514967			1647129			1354867			3137422
Pos:1407.0299@22.39	positive	1407.0299	22.39		173306			169070			162936			485697			384669			811458
Pos:1409.9973@19.51	positive	1409.9973	19.51		5634140			4798173			5170015			8644629			7646748			8427523
Pos:1410.9392@17.25	positive	1410.9392	17.25		263876	40415	29694	228813	25649	22291	281677	28974	27026	274151	25933	12118	385399	32306	27039	330689	19491	18345
Pos:1411.0067@24.60	positive	1411.0067	24.60				68419		85517	42766		531415	269696		326476	194856		193087	252105		264815	318016
Pos:1411.0087@25.10	positive	1411.0087	25.10			125862			50737	34839		319364	128651		208505			131742	177267		192306	185438
Pos:1412.0081@20.54	positive	1412.0081	20.54		45387			34094			42145			124040			177996			241116
Pos:1413.0203@27.38	positive	1413.0203	27.38						153092			584192	357479		478905	238309		377403	292234		430756	486563
Pos:1413.0214@26.99	positive	1413.0214	26.99			444337	208551		562734	295267		3378144	1483300		2024368	811287		1363962	1654680		1798516	1880450
Pos:1413.0220@26.44	positive	1413.022	26.44									371491	177230		230439	85807		151946	170356		175787	210597
Pos:1417.0529@26.91	positive	1417.0529	26.91			90039			145000			933493	424709		572241	229514		383432	472104		516722	521890
Pos:1419.0327@22.36	positive	1419.0327	22.36		902733			601340			705007			1973105			1591286			3727535
Pos:1421.0464@24.20	positive	1421.0464	24.20		190068			131611			91255			251938			515465			526676
Pos:1421.0468@23.10	positive	1421.0468	23.10		377542			349346			341891			601268			544809			543220
Pos:1421.0472@24.85	positive	1421.0472	24.85		159126			77239			69031			192791			306444			290470
Pos:1421.0485@23.64	positive	1421.0485	23.64		1644642			1039144			1080588			3084773			2536927			4067999
Pos:1423.3828@56.39	positive	1423.3828	56.39		1464060	886071	827045	1131311	290987	839968	715743	581422	1035816	1764493	3201947	868223	1689145	793210	769820	1202387	1445945	577911
Pos:1424.0114@20.07	positive	1424.0114	20.07		1097909			965885			1040572			1520535			1370432			1557352
Pos:1424.3835@56.38	positive	1424.3835	56.38		1192159	719473	670659	915922	235036	682625	579265	471367	839105	1435506	2614823	703612	1377336	640329	625007	974969	1175204	468094
Pos:1429.0173@23.14	positive	1429.0173	23.14						55402	22596	6398700	384349		7221816	229979	112764	6940878	155406	187268		190566	196095
Pos:1429.0176@23.09	positive	1429.0176	23.09		7555397	42905	20818	6542836			6408419		168620							6640838
Pos:1429.5159@23.01	positive	1429.5159	23.01		241673			206087			200433			193364			194166			191264
Pos:143.0584@0.56	positive	143.0584	0.56		42255	261016	1711840		1997911	3653437	49919	4485523	6731410		5171036	5060039	57686	6052630	6351235	4972	6180511	15504356
Pos:1430.9436@10.22	positive	1430.9436	10.22				37159		75941			2264709	357047	195215	415217	120525		100485	192409		206309	233830
Pos:1431.0336@26.02	positive	1431.0336	26.02			39464	22870		66917	30722		444722	198082		262181	103807		199052	207910		226618	225959
Pos:1433.0439@23.01	positive	1433.0439	23.01		502314			455396			426859			634952			523924			966900
Pos:1433.0476@23.50	positive	1433.0476	23.50		904146			509009			474473			1212591			2187596			2628784
Pos:1435.1251@38.41	positive	1435.1251	38.41		66805			44218			56995			102756			92068			113385
Pos:1438.0265@20.60	positive	1438.0265	20.60		507263			633562			676709			1448737			1267221			2213841
Pos:1438.0272@21.19	positive	1438.0272	21.19		1660430			893124			1148187			1823360			1749593			1966171
Pos:1440.9885@18.10	positive	1440.9885	18.10		66924			59438			87393			155813			206507			290953
Pos:1440.9886@17.75	positive	1440.9886	17.75		38581	63260	824503	269160	41823	234398	288982	36670	409259	896123	55236	60087	785679	19775	42238	776611	45095	116428
Pos:1442.3932@38.52	positive	1442.3932	38.52		15117	17160	12445	18769	5325	87310	104140	62406	122320	85491	110506	119543	88173	63648	75098	77405	47383	68312
Pos:1444.9420@26.62	positive	1444.942	26.62		73686	50606	70048	66631	43858	57471	58068	54304	68988	66800	54559	58446	55845	51057	52774	72577	55669	54509
Pos:1444.9453@20.82	positive	1444.9453	20.82		11809			63021			59857			184068			148686			286817
Pos:1444.9463@21.22	positive	1444.9463	21.22		414489			335209			334267			474988			448842			434036
Pos:1447.0278@22.18	positive	1447.0278	22.18			23693	10805		26963	24588		183011	83953		108444	45763		73379	89014		92105	90799
Pos:1447.0621@24.18	positive	1447.0621	24.18		604925			314057			359789			840954			848803			1506367
Pos:1448.9769@23.71	positive	1448.9769	23.71		184985			94774			100338			220197			210110			176407
Pos:145.0531@0.62	positive	145.0531	0.62		241222	48846	48694	450232	75677	18687	317612	106876		772168	89096		587512	39923	82274	394571	82837	118715
Pos:1453.0125@22.33	positive	1453.0125	22.33		326278			174338			222400			480486			389038			796646
Pos:1453.0732@37.65	positive	1453.0732	37.65		197199			45170			152067			184390			168290			187518
Pos:1455.0317@24.26	positive	1455.0317	24.26			114547	66861		112368	52498		482653	293712		255634	150255		177399	207659		224609	255789
Pos:1457.0453@24.88	positive	1457.0453	24.88		1179991			574076			692690			1707494			1501009			1718233
Pos:1457.0463@24.23	positive	1457.0463	24.23		1731985			1466315			1379113			2607106			2311448			3554395
Pos:1457.0478@26.10	positive	1457.0478	26.10			39159			46439	29487		311708	127898		168412	64965		112455	148854		145700	156128
Pos:1457.0487@27.02	positive	1457.0487	27.02			64696			98995			617818	240493		355964	127077		302397	302787		315326	318766
Pos:1457.0501@26.63	positive	1457.0501	26.63			221691	137548		383495	209654		2495985	1064921	10005	1477028	583252		980623	1190805		1295740	1383739
Pos:1457.5474@24.23	positive	1457.5474	24.23		137618			117315			105979			194465			175526			239536
Pos:1461.0794@24.76	positive	1461.0794	24.76		1276787			688721			758182			2263533			1943058			4238423
Pos:1461.0795@26.55	positive	1461.0795	26.55			73100			102659			620991	266420					243294	299020		314286	340995
Pos:1463.0926@26.08	positive	1463.0926	26.08		82445			43067			49573			137810			133904			285127
Pos:1464.0392@21.15	positive	1464.0392	21.15		383205			492791			467373			947012	4945		813291			798255
Pos:1466.0566@22.66	positive	1466.0566	22.66		109693									247465			224098			637382
Pos:1466.0573@22.93	positive	1466.0573	22.93		1739741			1283860			1346677	3944		2272605	14328	6709	2107948	4536	7295	2453818	5445
Pos:1467.0027@18.12	positive	1467.0027	18.12		25777			45824			44516			217965			160156			217942
Pos:1472.9769@22.95	positive	1472.9769	22.95		436520			394688			367308			350772			351412			314365
Pos:1472.9772@23.22	positive	1472.9772	23.22		194091			225478			191060			138535			147691			126154
Pos:1473.0421@22.85	positive	1473.0421	22.85			47113	14670		47070	18233		327912	125615		200971	81736		120324	152414		182484	152339
Pos:1473.0763@23.54	positive	1473.0763	23.54		77791			66820			69788			152522			124359			219340
Pos:1474.9708@10.17	positive	1474.9708	10.17			43203	31849		137712	23114		3779935	599171	204642	752388	219680		173871	386188		324296	392161
Pos:1475.0599@25.67	positive	1475.0599	25.67			26721	14150		49345	16041		500964	208223		281166	96415		175865	211648		190360	254083
Pos:1475.0944@26.05	positive	1475.0944	26.05		893469			345109			481095			1376631			1193372			2302869
Pos:1475.0999@36.98	positive	1475.0999	36.98		89647			89754			84361			90540			97361			101239
Pos:1478.0558@22.31	positive	1478.0558	22.31		193606			125859			141975			267336			295900			508231
Pos:1479.0690@22.87	positive	1479.069	22.87			5947	279948			209823			268148		17918	84416			39364			67912
Pos:148.0156@13.29	positive	148.0156	13.29		571215	532427	504708	848443	476066	497068	487831	479005	503806	549817	458041	485324	486457	460012	464621	503835	462581	449311
Pos:148.1253@36.97	positive	148.1253	36.97		126851			170524			144728			256842			223387			274557
Pos:1481.0474@23.54	positive	1481.0474	23.54		2443153			1795633			1942252			3153383			2721610			3880705
Pos:1481.5475@23.54	positive	1481.5475	23.54		198575			144454			154830			214980			184480			238417
Pos:1483.0326@20.05	positive	1483.0326	20.05		69986			33830			35011		7756	110948			85563			186392
Pos:1485.0785@26.74	positive	1485.0785	26.74		5016632			3089421			3523287			5399171			5171942			5348279
Pos:1485.5795@26.76	positive	1485.5795	26.76		341128			221348			232760			334260			329796			317780
Pos:1489.1085@27.14	positive	1489.1085	27.14		234333			94625			109080			323614			635983			818747
Pos:1490.0562@22.27	positive	1490.0562	22.27		167569			77900			114642			185653			176588			260795
Pos:1491.0029@19.50	positive	1491.0029	19.50		2752060			1935398	143859	196736	2420822	180802	239584	4985257	176741	84330	4723764	195758	97956	6202026	356690	363386
Pos:1492.0745@23.22	positive	1492.0745	23.22		1561840			442957			638274			2520798			2279235			3757077
Pos:1493.0188@18.25	positive	1493.0188	18.25			26348	565282	23906	13311	23289	24491		58192	129201			97914			101231		10045
Pos:1495.0268@19.52	positive	1495.0268	19.52					186018	11285	18058	185311	13908	26250	442097			362939		5261		21234	24102
Pos:1496.9771@22.33	positive	1496.9771	22.33		125391			56575			77733			167036			151293			223047
Pos:1497.0505@21.11	positive	1497.0505	21.11		233598			71851			111904			273786			262409			409338
Pos:1497.0520@20.66	positive	1497.052	20.66		791563	186393	2312328	982147	88233	577865	1239102	134803	2007009	3290996	127983	649625		55602	854513		179144	1024805
Pos:1497.4014@63.18	positive	1497.4014	63.18		1163638	701570	681412	889407	255859	691685	587815	494184	841527	1442710	2626626	724876	1331490	622424	639267	978937	1197627	477156
Pos:1498.4025@63.18	positive	1498.4025	63.18		956887	576989	561022	733440	211146	569053	479383	405019	695443	1141516	2173377	596330	1098698	540745	523877	802011	981690	390236
Pos:1501.0082@24.88	positive	1501.0082	24.88		405572			194732			232254			517492			475461			483321
Pos:1501.0085@24.22	positive	1501.0085	24.22		552416			477172			442121			639634			598372			338456
Pos:1501.0735@25.77	positive	1501.0735	25.77			33822	11700		41284	13500		215018	92110		126161	52463		82463	104249		112393	108057
Pos:1501.0751@26.28	positive	1501.0751	26.28			166954	86533		292668	109411		1801998	797909		1048188	426364		687385	871742		908704	986256
Pos:1505.1046@26.21	positive	1505.1046	26.21				26515		60747	49843		386673	181499					149200	253668		201154	259151
Pos:1507.0340@19.57	positive	1507.034	19.57						37563	79684		67150	107960		60835	21377		25028	32251		73385	119928
Pos:1507.0580@26.78	positive	1507.058	26.78		756730			563673			590519			739449			732203			715670
Pos:1509.0509@20.61	positive	1509.0509	20.61		34398	9750	34530	21721	44009	229344	32246	59563	560583	80012	69708	139156	80773	28961	129675	170157	71832	228974
Pos:1509.0757@24.70	positive	1509.0757	24.70		154572			139896			127076			309986			247589			831736
Pos:1509.0765@26.00	positive	1509.0765	26.00		1288725			419028			622085			1520760			1329412			1826507
Pos:1511.8722@11.91	positive	1511.8722	11.91		611383			834066	5108		775319	5379		953348			745001	4564		764180	5146
Pos:1512.3725@11.92	positive	1512.3725	11.92		482075			628574			562029			674975			533523			534166
Pos:1513.1067@28.56	positive	1513.1067	28.56		70053			23140			36749			109506			105671			144426
Pos:1517.0704@22.53	positive	1517.0704	22.53			28371	41690		40105			263041	112585		202829	61306		103465	135918		134174	162685
Pos:1518.9955@10.14	positive	1518.9955	10.14			87145	40535		211384	51061		5133810	982367	283707	1261354	277822		211496	579626		502375	669416
Pos:1519.8689@11.47	positive	1519.8689	11.47		206859			125104			153931			149557			112244			156825
Pos:1520.1030@24.64	positive	1520.103	24.64		86084			40275			50537			124842			123961			294172
Pos:1520.3695@11.46	positive	1520.3695	11.46		207687			115323			152558			143521			120393			160241
Pos:1521.0498@20.19	positive	1521.0498	20.19				9727	113748	56885	79183	173448	92375	106038		84311	17923		41630	8571		106088	43624
Pos:1521.0516@19.98	positive	1521.0516	19.98		175957									413487			438160			1552517
Pos:1522.8621@11.91	positive	1522.8621	11.91		134226			170363			159408			190647			161796			139202
Pos:1523.0664@21.13	positive	1523.0664	21.13		239365	21236	70883	160650	18126	50512	175746	28025	104959	746414	36414	21655	606518			1081409	28128	40095
Pos:1523.3632@11.91	positive	1523.3632	11.91		141221			175389			167345			200213			162463			162582
Pos:1529.0401@26.65	positive	1529.0401	26.65		502518									419558			432679			422756
Pos:1531.8286@0.65	positive	1531.8286	0.65			18225	16761		52322	26933	20055	280942	139031			86760					136571	172954
Pos:1531.8286@0.93	positive	1531.8286	0.93		2232	52204	26102		106299	40030	22547	575958	292577	11263	324968	188273	12721	255454	266474	9207	291575	358548
Pos:1534.9654@19.53	positive	1534.9654	19.53		304153			221570	43660	55703	253805	50826	67657		51599	29409		56327	31737	395328	91165	94261
Pos:1537.1085@27.16	positive	1537.1085	27.16		890555			432210			570618			1427781			1194247			2092333
Pos:1537.6100@27.17	positive	1537.61	27.17		73283			36388			44593			122387			84279			170701
Pos:154.0738@0.54	positive	154.0738	0.54		112151	146390	75104	61849	266231	141379	214088	1030945	714460	165033	679685	449331	187567	525442	659417		574528	810139
Pos:1543.0317@20.22	positive	1543.0317	20.22						33592	42103		46346	54590		42047			24624			49517	28862
Pos:1543.0326@20.02	positive	1543.0326	20.02		80517			54045			77228			160624			170956		8722	470486
Pos:1545.1016@25.94	positive	1545.1016	25.94			126686	72825		178757	88858		1191563	525667		677746	319131		448178	569525		596244	654603
Pos:1547.0658@22.74	positive	1547.0658	22.74		1739956	12479	42829	571216	308476	694242	898459	466073	1636623	1882175	544682	1194290	1892863	460357	1371815	2603926	690256	2412612
Pos:1549.0808@21.66	positive	1549.0808	21.66				103390		20007	48634		29964	79782		38141	21457			11607			49415
Pos:1549.0818@21.27	positive	1549.0818	21.27						86322			169967			247830			20805			145844	105434
Pos:1549.0823@21.11	positive	1549.0823	21.11		123022	1126760	3851150	188251		490850	174692		1168759	812231		73949	666518		16325	1135513
Pos:1549.0827@22.17	positive	1549.0827	22.17		184872			17318			55931			160099			163386			373663
Pos:1549.1280@25.87	positive	1549.128	25.87			23010				28389		222552				76292			127573		116968	125210
Pos:155.1310@10.90	positive	155.131	10.90		244648	297650	156542	215815	195365	238382	223371	187345	79803	266516	243275	222897	161157	222437	195615	290862	233139	109110
Pos:1550.9847@1.92	positive	1550.9847	1.92			10167	7395		25855	9497		136895	69651	3700	92595	57092		81781	101867		97522	137073
Pos:1553.0387@24.70	positive	1553.0387	24.70		58147			44883			40630			115929			97470			284683
Pos:1553.0396@25.98	positive	1553.0396	25.98		409862			125750			197591			436293			402584			487769
Pos:1563.0226@10.08	positive	1563.0226	10.08			63383	38310		283498	61396		7907698	1405309	312742	1785715	351330		307184	871041		712096	927070
Pos:1563.1631@29.08	positive	1563.1631	29.08				11439			89448			139771		12124	136597			82232			123493
Pos:157.0743@0.55	positive	157.0743	0.55		42761	45887	79644	36204	89321	64027		185651	149797	53417	143674	115845		144615	158003	55880	116721	183130
Pos:1571.0636@21.24	positive	1571.0636	21.24						49767			68426			91786						62807
Pos:1577.1142@23.30	positive	1577.1142	23.30		238879	12718	14691	91378	641799	1310538	152593	1304470	1629756	194642	1472746	498222	217779	594774	315328	311598	1274605	1002179
Pos:1581.0705@27.17	positive	1581.0705	27.17		311607			137979			186712			445754			395640			569252
Pos:1589.1271@25.61	positive	1589.1271	25.61			105438	50376		117796	55711		698885	324392		423855	169810		277056	339847		359979	379494
Pos:159.0682@0.58	positive	159.0682	0.58		884991	15495	7311	2189297	17989	10578	2019928	24976	27296	2971513	28475	20779	2542255	23292	23910	2019869	38477	24021
Pos:1591.0277@22.74	positive	1591.0277	22.74		334156		17290	132075	76383	146066	190962	107981	284483	325385	127145	225622	336611	106687	253683	392793	154776	356789
Pos:1593.0451@21.14	positive	1593.0451	21.14		25059	179331	345678	39731	28170	83810	32724		151170	98034	44351	23218	85879			113415	32149	25923
Pos:1595.0130@1.92	positive	1595.013	1.92			11080	21888		26887	12252		139962	78237	3731	103709	61755		89416	103493		102384	152460
Pos:1597.1159@20.15	positive	1597.1159	20.15			110873	66488		129537	82127		700412	298756		416277	172703		278543	367999		337543	366162
Pos:1607.0496@10.04	positive	1607.0496	10.04			87827	31702		367583	55725		7847453	1901770	303122	2331052	464021		418170	1200924		929492	1288144
Pos:1607.1333@24.65	positive	1607.1333	24.65			225591	309771		297175	398003			978264					532445				931068
Pos:1607.1372@24.28	positive	1607.1372	24.28			207809			577314			5052351	1712184	75347	2693762	1073350		1802541	2336907		2564451	1716793
Pos:1609.0667@11.16	positive	1609.0667	11.16						48821			505101	236220	13437	280949	118664		105737	170030		174448	225256
Pos:161.1052@0.50	positive	161.1052	0.50		46359	112685	618274	23409	292782	311393	25460	137392	159656	36463	142615	162523	21602	141369	134077	22063	247753	320767
Pos:162.1407@36.98	positive	162.1407	36.98		156430			171983			178701			249000			223198			299298
Pos:1623.1316@20.78	positive	1623.1316	20.78			73097	45383		144712	43182		951888	444736		568599	224079		381486	450017		569930	515108
Pos:1633.1545@25.29	positive	1633.1545	25.29			41497	37232		69256	29048		389659	178723		238067	92599		156539	188176		193159	214272
Pos:1639.0372@1.92	positive	1639.0372	1.92			9777	6121		24488	12586		154706	82912	4105	108704	59023		88669	108136		113836	153553
Pos:1649.0594@9.16	positive	1649.0594	9.16			49250	23990		108556	34672		1352505	391052		552691	93325		229439	348088		389342	457758
Pos:1651.0754@9.99	positive	1651.0754	9.99			112117	59130		436962	50249		10961591	2238444	290309	2785478	554138		473945	1477142		1130307	1605753
Pos:1651.1591@20.68	positive	1651.1591	20.68			28528	353929		16296	86458		51634	215715		56321	81500		16261	52926		33924	72374
Pos:1657.2980@34.33	positive	1657.298	34.33		75940	99487	63401	88982	49605	35983	65112	58731	51796	95143	46553	62036	57386	64321	69080	63859	47369	46337
Pos:166.9860@1.25	positive	166.986	1.25		2171040	611455	946570	2015147	748291	882673	1831699	1802073	1375827	2702428	1414065	1148183	2146894	1091259	1364587	2438165	1383023	1483772
Pos:1663.1601@20.24	positive	1663.1601	20.24			22771	83564		48442	113163		100276	54515		167575	32925		37325	10102		55227	22028
Pos:1667.1586@20.53	positive	1667.1586	20.53			100301			229579	94552		1672885	708759		822821	323925		621130	527239		529752	766312
Pos:1669.1736@23.17	positive	1669.1736	23.17			131517	65252		219440	105738		1398608	604745		920955	329706		564304	764790		717185	763925
Pos:1677.1819@24.99	positive	1677.1819	24.99			26648	14557		45859	15867		230415	120527		162455	60219		92256	118231		131739	145241
Pos:1679.1907@22.75	positive	1679.1907	22.75						28829	85991		90008	204725		112789	174386		73413	161765		120215	476542
Pos:168.0695@0.55	positive	168.0695	0.55		6854621			18316095			8692052	53217	44748	19183243	8618	15253	16907895		33246	14724306	20762	178439
Pos:1683.0657@1.92	positive	1683.0657	1.92			8782	6838		21270	11113		148629	75917		95845	57304		86344	99742		98246	135381
Pos:1685.1696@19.71	positive	1685.1696	19.71			133751	109605		206301	86831		1373196	595577	11491	780682	316750		515373	646008		670960	716361
Pos:1687.1195@20.67	positive	1687.1195	20.67			87943	893738		22391	99436		22499	162157		29400	71711		10845	69940		25650	80797
Pos:169.1099@9.17	positive	169.1099	9.17			273164	114683		181110	72358	3914	162190	58784		217385	42534		215489	29316		143949	46992
Pos:169.1103@0.62	positive	169.1103	0.62		909597	1210099	1120046	777642	1131361	990421	621508	1144660	743322	626006	1031003	984321	483394	1416164	890500	762462	1351156	716641
Pos:169.1467@10.91	positive	169.1467	10.91		246322	300915	161354	209565	194838	245642	236594	177471	79685	258507	242972	217409	157795	221568	191331	287023	220850	111920
Pos:1693.0855@9.16	positive	1693.0855	9.16						50862			294640	84599		135293				50770		215166	203531
Pos:1695.1013@9.96	positive	1695.1013	9.96			128965	28542		467100	87780		11132986	2451412	249172	3045528	611779		502124	1703962		1376446	1866986
Pos:1695.1905@23.75	positive	1695.1905	23.75			943692	447495		2311219	671195		15295897	4895326	121714	8831234	3584904		6004988	6599763		7903939	8629606
Pos:171.1254@0.62	positive	171.1254	0.62		159227	268666	139822	118816	142483	94012	132220	116958	84937	178826	189010	130259	120006	218307	135894	169356	338399	117585
Pos:171.1255@9.17	positive	171.1255	9.17		9859	1126347	253288	6736	712432	169904	12729	659922	198561	10388	881246	92766	9594	823018	50563		536342	114752
Pos:1711.1859@20.30	positive	1711.1859	20.30			161559	98304		282592	111551		2142988	941823		1079278	445501		719823	888796		1037429	1023139
Pos:1713.2010@22.95	positive	1713.201	22.95			168764	103080		288219	130908		2084650	798210		1071485	422207		847824	668335		949363	1007636
Pos:172.0720@0.55	positive	172.072	0.55		32200	200533	199962		55514	45659	129328	65256	55948		60012	82233	65599	62718	57735	169378	57340	62798
Pos:1729.1927@19.49	positive	1729.1927	19.49			142610	64728		240674	70146		1682057	822930		930097	387250		604458	799754		777676	930828
Pos:1739.1275@9.91	positive	1739.1275	9.91			181853	46978		561117	80148		12664797	2987719	234184	3537964	734222	6369	613586	2207775		1540417	2489876
Pos:1739.2172@23.51	positive	1739.2172	23.51			1695077	820996		2243621	1075931		20205385	7737928	141164	11556627	4031044		6848150	8803659		6715987	11371859
Pos:1757.2275@22.66	positive	1757.2275	22.66			206519	124935		352243	141503		2277389	1003047		1316429	537917		1047600	1132708		1170359	1268729
Pos:176.1565@36.98	positive	176.1565	36.98		169265			196016			188255			317910			292556			347786
Pos:1771.2059@17.16	positive	1771.2059	17.16			261607	209003		267282			917149	493029		648631	310299		385723	469131		469453	483393
Pos:1773.2214@19.29	positive	1773.2214	19.29			176731	51888		292320	118876		1923698	862157		1083975	446912		708915	920394		932908	1028451
Pos:1783.1543@9.86	positive	1783.1543	9.86			167062			531614	74895		10584815	2632134	187038	3415970	693873		584108	1935284		1455830	2269989
Pos:1783.2446@23.25	positive	1783.2446	23.25			1870785	911712		3381720	1331593	5398	22796421	9793057	56529	9392315	5172880		6491613	11059840		11505786	12176403
Pos:1783.3286@39.20	positive	1783.3286	39.20			77207	58971		96946	73316		615014	263196		361741	146071		242832	309568		313375	344025
Pos:1799.2344@19.87	positive	1799.2344	19.87			367985	204466		575820			3431047	1701072		2168397	981996		1291794	1914554		1665516	2028636
Pos:1801.2531@22.44	positive	1801.2531	22.44			295234	183116		527154	223805		3862449	1520502	52357	1989287	816866		1346230	1975404		2300145	1902714
Pos:1813.2525@21.42	positive	1813.2525	21.42			54171	28704		88952	34640		619509	265181		364160	152815		275130	299826		316831	386357
Pos:1815.2333@17.02	positive	1815.2333	17.02						70995	21809		908317	254747		375806	111477		166748	244568		390429	263098
Pos:1817.2472@19.09	positive	1817.2472	19.09			173018			283705	97685		2091122	896367	15136	1159802	571165		881204	1154112		984127	1300653
Pos:1817.3382@37.49	positive	1817.3382	37.49				28946		68967	39300		376281	163385		211946	98085		142514	180042		185151	204344
Pos:182.0849@0.58	positive	182.0849	0.58		5094797			8698050			5473665			10637328			9825287			10677570
Pos:1827.1800@9.82	positive	1827.18	9.82			159850	24595		409991	65734		7678265	2040906	118464	2629901	576308		494071	1521410		1224983	1960525
Pos:1827.2697@23.00	positive	1827.2697	23.00			2155422	1071399		4282107	1725112		26073559	9682482	86061	14554361	5911975		8658139	10940390	12536	13443064	12242187
Pos:1827.3575@38.98	positive	1827.3575	38.98			99411	57021		189409	110351		1204157	507082		766678	274303		468081	642142		596234	722338
Pos:183.1256@0.67	positive	183.1256	0.67		129659	195053	164113	111249	172660	132345	126765	242780	126654	112673	196942	153930	86118	252437	138713	131993	236781	132492
Pos:183.1624@10.90	positive	183.1624	10.90		250217	302954	162124	229519	206751	270824	241793	189555	85506	268375	256545	228989	170170	231319	190525	290822	225045	113227
Pos:184.0349@0.56	positive	184.0349	0.56		30502	111171	129381		115716	145642	17157	378390	370313	22122	401851	360933	18536	350367	346823	22315	365095	838185
Pos:1843.2619@19.68	positive	1843.2619	19.68			370118	228737		644990	271774		3899591	2137500		2587465	943362		1468165	1887430		1876925	2057526
Pos:1843.3527@37.65	positive	1843.3527	37.65			52837	30542		92006	41171		580666	266750		346345	138216		233421	295194		305792	329145
Pos:1845.2844@22.15	positive	1845.2844	22.15			524744						4630046	2702409	61244	3143688			2602935	2864850		3414869	3764662
Pos:1845.3667@38.67	positive	1845.3667	38.67			44909	30067		78791	40594		482580	218240		291699	119768		194653	252818		245811	274792
Pos:1857.2798@21.20	positive	1857.2798	21.20						115435			680483	328504		410901	170284		277616	351146		355772	401254
Pos:1859.2565@16.86	positive	1859.2565	16.86			79299			96541	50395		684629	300511		378653	156849		207228	300522		291005	319092
Pos:1861.2749@18.91	positive	1861.2749	18.91			487260			555161			2782197	1326692	35864	1631578	728129		1088628	1349633		1444065	1518289
Pos:1861.3631@37.32	positive	1861.3631	37.32			71377	60624		119604	55913		748952	336441		435324	190940		296678	348067		393990	410282
Pos:1869.3688@37.95	positive	1869.3688	37.95			69589	40566		124578			812935	359681		473501	184617		306444	400254		396224	456101
Pos:187.1204@9.17	positive	187.1204	9.17		4690	429766	90527		270865	65798	4453	246426	75590	3067	326437	34325	3660	314861	19424		202414	44086
Pos:187.1686@0.48	positive	187.1686	0.48		7353520	65011	23920	7518055	29612	22866	12756669	68150	97365	20079774	100660	39816	9699560	147022	59824	17185174	85110	129650
Pos:1871.2066@9.78	positive	1871.2066	9.78			130955	7961		309708	51478		5336140	1498128	71443	1789407	433654		381670	1171938		929531	1445223
Pos:1871.2964@22.79	positive	1871.2964	22.79			1993199				1692084		31167154	10783657	131083	14899990	5995382		10018362	12184057		13020516	13894199
Pos:1871.3831@38.79	positive	1871.3831	38.79			243100	149935		429338	197013		2720449	1188023	13705	1450492	640133		1053895	1342209		1355947	1532273
Pos:1873.3103@25.59	positive	1873.3103	25.59			71831	38859		108121	56797		760704	343017	8321	439875	184138		299894	378905		391256	378750
Pos:1887.2905@19.47	positive	1887.2905	19.47			321175	182223		554306	221636		3739232	1654035		2143389	849717		1366820	1806399		1792318	2207057
Pos:1887.3783@37.48	positive	1887.3783	37.48			80646	67010		153830	86890		880932	403486		528938	222074		363525	448628		450145	503089
Pos:1889.3058@21.99	positive	1889.3058	21.99			346771	175874		460257			4817144	1744303	56238	2981523	946367		2009532	1917735		2567224	2764682
Pos:1889.3943@38.47	positive	1889.3943	38.47			102551	60727		132101	78551		767791	344636		438843	185991		299412	370576		386533	434976
Pos:190.1720@36.96	positive	190.172	36.96		168630			200534	4454		178018			318007	1578		269147			347466		950
Pos:1901.3031@20.96	positive	1901.3031	20.96			71935	46128		95642	34335		659311	284840		382463	154337		256127	325423		329206	365948
Pos:1905.3003@18.69	positive	1905.3003	18.69			227513	134486		362706	158071		2490023	1079252		1385041	551622		869716	1138407		1180561	1265509
Pos:1905.3900@37.15	positive	1905.39	37.15			93325	57219		138305	73475		785940	347420		486768	204827		335930	403136		415787	460860
Pos:1913.3954@37.77	positive	1913.3954	37.77			132086	81425		212932	98268		1091972	497392		653007	273284		441732	546624		560658	618072
Pos:1915.2324@9.74	positive	1915.2324	9.74			94146			209761	36942		3402948	1009612	50723	1174948	313411		268995	797932		630784	1011552
Pos:1915.3224@22.54	positive	1915.3224	22.54			1967610	1320824		3513440	1450834		24061857	10533223	171195	13804635	5540500		10742456	11838207		12200872	13299387
Pos:1915.4105@38.60	positive	1915.4105	38.60			379971	227858		665709	289985		4264229	1891986	38511	2469717	1000310		1651598	2169382		2149474	2397246
Pos:1919.3320@22.53	positive	1919.332	22.53									1689789		18626	863760			677942	745580		850395	814974
Pos:193.1084@8.78	positive	193.1084	8.78			81628	9094		48458	11275		43888	9719		59364			45103				5206
Pos:1931.3164@19.27	positive	1931.3164	19.27			306499	197339		523318	219491		3559266	1597917		2032382	817619		1299923	1690108		1706330	1882308
Pos:1931.4048@37.31	positive	1931.4048	37.31			173385	93692		291701	111964		1683744	765555		1009737	411415		690377	856418		889222	968417
Pos:1933.3301@21.76	positive	1933.3301	21.76			328890	183991		533306	243489		3500051	1585399		2039764	846053		1386467	1760530		1812206	2001353
Pos:1933.4200@38.29	positive	1933.42	38.29						246785	112179		1466904	635653	6778	846457	345644		586391	750882		738830	838398
Pos:1947.3990@36.16	positive	1947.399	36.16			70336	26653		84740				187596
Pos:1947.4000@36.09	positive	1947.4	36.09						95514	45567		689269			395834	113728		258808	275975		340176	363412
Pos:1949.3269@18.52	positive	1949.3269	18.52			146642	66373		239748	104012		1609171	724006		907456	388669		577770	745090		763223	827375
Pos:1949.4154@36.99	positive	1949.4154	36.99			129699	82718		176488	104782		1087320	481473		627885	262238		430136	517401		553739	615573
Pos:1957.4215@37.60	positive	1957.4215	37.60			167171	101563		296529	123716		1837239	1062942		1390130	443056		726183	914552		954295	1368391
Pos:1958.4249@37.62	positive	1958.4249	37.62			104422	96722		187210	118447		1154443	541584		697036	298327		462175	598889		598691	725358
Pos:1959.2576@9.69	positive	1959.2576	9.69			89273			148264			2000659	629333	18418	743810	216992		198030	531283		425659	677083
Pos:1959.3491@22.33	positive	1959.3491	22.33			2104847	1086091		4033026	1352318		22216597	8562689	157149	12796914	5992401		8629884	11052378		11247955	15709083
Pos:1959.4370@38.41	positive	1959.437	38.41			560497	310243		958391	401441		6051814	2690027	40301	3552889	1442311		2397936	3042466		3124054	3464367
Pos:196.0733@32.89	positive	196.0733	32.89		296590			392275			354237			703803			631454			714025
Pos:196.0737@36.97	positive	196.0737	36.97		2884314			3396699			3240634			5111865	1827		4712038			5770353
Pos:196.1212@0.59	positive	196.1212	0.59		1418805	153023	134430	1218976	390790	170948	3539072	1636188	1182326	2810559	1119760	761859	2969991	854102	802756	2722432	784544	1385058
Pos:197.1412@0.92	positive	197.1412	0.92		149705	197076	174815	139953	157510	125569	125465	220958	136940	137460	190983	148605	101905	213712	152609	150592	262083	168298
Pos:197.1779@10.90	positive	197.1779	10.90		257555	292573	162994	210289	208172	243552	234505	187424	84824	264688	235597	226339	159299	231430	189843	281889	225889	110644
Pos:1975.3433@19.08	positive	1975.3433	19.08			254002	164267		431352	195700		2987248	1324725		1689821	672652		1079762	1404710		1408237	1537604
Pos:1975.4312@37.15	positive	1975.4312	37.15			206287	120824		359425	153413		2229664	1164351		1528635	633518	1612	1060502	1137211		1353454	1480003
Pos:1977.3568@21.55	positive	1977.3568	21.55			265518	153192		452007	195831		2948341	1359316	9669	1725071	707766		1170815	1483051		1529225	1697799
Pos:1977.4468@38.12	positive	1977.4468	38.12			166411	99867		312221	153105		1926052	856688		1117289	446733		762606	985971		980162	1096112
Pos:1989.3592@20.57	positive	1989.3592	20.57			77508			87180	50691		529212	235944		309031	129403		207629	257026		263056	299803
Pos:1989.4491@37.68	positive	1989.4491	37.68			39274	29912		61394	23933		364370	162492		220122	86087		148420	175979		189466	205064
Pos:199.1685@0.50	positive	199.1685	0.50		324350			9753			309477			951871			1056021	2994		836139	4666
Pos:1991.4250@35.95	positive	1991.425	35.95			84744	60775		119506	85069		832779	375808		497693	223695		329545	411991		445269	487687
Pos:1993.3537@18.34	positive	1993.3537	18.34			155002	93644		194618	105312		1259019	558261		707076	290939		440144	587027		574570	640495
Pos:1993.4422@36.84	positive	1993.4422	36.84			160805	103290		285261	124336		1777398	799696		1041337	441062		722047	890720		922314	1042274
Pos:1994.4442@36.86	positive	1994.4442	36.86			110065	83522		193551	92181		311564	531524		695802	287801		471221	595235		608494	674441
Pos:2001.3585@20.08	positive	2001.3585	20.08			315663	199950		545712	236560		5353594	2380952		3106465	1229214		2069149	2596574		1813056	2988588
Pos:2001.4469@37.44	positive	2001.4469	37.44			186879	106218		346020	169438		2062945	938176		1227262	491508		816284	1003025		1082052	1172030
Pos:2003.2834@9.67	positive	2003.2834	9.67			34959			97133	19981		1189964	390937	15989	468357	137648		130614	316091		302208	427917
Pos:2003.3748@22.09	positive	2003.3748	22.09			1549677	917923		2703362	1141450		23463140	8442559	176733	10925791	4443172		7383314	10860987		9666160	12371186
Pos:2003.4628@38.24	positive	2003.4628	38.24			665805	398196		1288680	527863		8111656	3648141	41891	4875006	1903248		3244336	4146140		4217806	4702011
Pos:2005.3895@24.86	positive	2005.3895	24.86			39707	21260			65023		565638	258244		339158	146020		222534	278907		278587	326532
Pos:2007.4537@37.40	positive	2007.4537	37.40			27324			70963	21246		391364	179248		238022			146418	193503		203760	214992
Pos:201.1361@0.62	positive	201.1361	0.62		41778	63768	53197	49646	51759	41847	39268	422082	199463	31674	92165	41754	42285	99354	50159	42706	78772	662082
Pos:201.1840@0.47	positive	201.184	0.47		62427			149400			261637			492330			209232			234361
Pos:2017.4443@36.24	positive	2017.4443	36.24			60265			103968	52184		453007	215121		272159	118777		190454	220602		239894	249887
Pos:2019.3687@18.90	positive	2019.3687	18.90			200776	129861		344080	162951		2378778	1059547		1343693	543681		853718	1104320		1114419	1226196
Pos:2019.4588@37.00	positive	2019.4588	37.00			252661	156481		449319	188669		2781304	1275297		1759505	656317		1115364	1399663		1425516	1568187
Pos:2021.3850@21.32	positive	2021.385	21.32			224662	142316		362551	157659		2313015	1077269		1369899	558949		922703	1154268		1215849	1329072
Pos:2021.4734@37.95	positive	2021.4734	37.95			199798	128680		373288	159210		2360797	1050562	3100	1385678	560678		934796	1198926		1219022	1331755
Pos:203.1158@0.69	positive	203.1158	0.69		192387	77356	104767	170744	86564	107279	208966	132150	129882	205615	112345	112752	151833	109617	141670	232829	112403	202450
Pos:2033.4762@37.53	positive	2033.4762	37.53			34282	30969		82570	53784		435317	208144		254980	105236		165809	213834		235054	246206
Pos:2034.0167@11.35	positive	2034.0167	11.35		99085			223546	9919		69649			82031	4416		78228			69573
Pos:2035.4522@35.82	positive	2035.4522	35.82			102452	57084		158137	88161		959910	449318		589294	229650		376797	485494		495518	496860
Pos:2037.3796@18.18	positive	2037.3796	18.18			129786	103075		193521	88449		1197181	552598		681548	284088		422566	561314		562117	615423
Pos:2037.4687@36.69	positive	2037.4687	36.69				106090	13874	319850	141853		2037715	896798		1204503	476619		826174	1005982		1040636	1165862
Pos:204.1879@36.98	positive	204.1879	36.98		143044			168663			163607			263870			242359			284763
Pos:2045.3842@19.87	positive	2045.3842	19.87			250537	156490		436993	189048		3604431	1579364		2078791	814041		1362063	1443282		1765667	1647577
Pos:2045.4739@37.28	positive	2045.4739	37.28			368500	158975		487568	203914		3101782	1745583		2332453	730364		1545937	1603250		1577326	1758860
Pos:2047.4016@21.87	positive	2047.4016	21.87			1213412	725678		2627335	886873		18217869	6641607	124717	10607096	3468887		7179462	7418883		9356365	10403649
Pos:2047.4896@38.08	positive	2047.4896	38.08			835835	491733		1570035	644365		10318988	4520028	68472	6009622	2395212		4065962	5169794	6678	5191779	5759495
Pos:2049.5079@39.11	positive	2049.5079	39.11		9686	41872	36174	7947	72652			413708	226453		237471	104295		173189	214959		211135	234410
Pos:205.0736@0.74	positive	205.0736	0.74		59358	8514	27604	25883	12769	65989	181181	160355	205132	66010	137679	231381	95279	119689	367935	97918	143985	524024
Pos:2051.4792@37.23	positive	2051.4792	37.23			46237	52265		75555	26775		459871	198254		272309	105938		177361	223096		231505	264104
Pos:2052.4707@38.10	positive	2052.4707	38.10			86125	60662		116735	61335		677115	301005		408662	172140		303931	336130		329525	377382
Pos:2061.4696@36.12	positive	2061.4696	36.12			64225	45500		80615	50320		506272	214782		296544	117181		194568	246846		243280	282879
Pos:2063.3951@18.71	positive	2063.3951	18.71			158912	94914		245707	99098		1703904	755036		940700	378315		584359	778877		779525	869318
Pos:2063.4828@36.85	positive	2063.4828	36.85			277247	162541		482924	218271		3619323	1443328	6154	2112688	854839		1290746	1814176		1861428	2080985
Pos:2065.4104@21.12	positive	2065.4104	21.12			153259	102841		253355	125440		1696150	782683		992780	404957		658738	853607		868739	968309
Pos:2065.5001@37.78	positive	2065.5001	37.78			217832	130784		416255	173713		2735582	1195163	8832	1634491	651966		1064065	1354755		1376609	1530485
Pos:2077.4995@37.37	positive	2077.4995	37.37			41726	27651		91185	51306		502145	220300		291627	128451		199728	252555		250067	289271
Pos:2079.4788@35.68	positive	2079.4788	35.68			100799	83041		181390	68803		1060493	455577		618659	247839		411847	522065		540565	582457
Pos:2081.4962@36.54	positive	2081.4962	36.54			204184	126001		349114	162308		2149753	937394		1275645	526397		846765	1067241		1115574	1214696
Pos:2089.4115@19.68	positive	2089.4115	19.68			180528	118084		314541	135938		2156867	967184		1245821	492539		951417	1228870		625215	1203537
Pos:2089.4993@37.12	positive	2089.4993	37.12			403072	178717		522244	237752		4395160	1959819		2628456	1044372		1785287	1823729		2258182	2519405
Pos:209.1027@0.62	positive	209.1027	0.62		635513	792334	668133	486458	776800	573458	468998	707177	579597	538433	767489	774302	410979	1016039	741139	666463	1001956	566613
Pos:2091.4265@21.87	positive	2091.4265	21.87		14385			11921						87747			23899			12680
Pos:2091.4274@21.68	positive	2091.4274	21.68			860191	535434		1533696	640862		10643531	4795195		6213394	2469669		4102236	5273954		5495274	6102520
Pos:2091.5204@37.92	positive	2091.5204	37.92			988346	568904	9049	1809869	759236	26743	11923325	5234376	93556	6932391	2761436	34961	4653917	5832622	35828	6017865	6625821
Pos:2093.5320@38.89	positive	2093.532	38.89			55271	29122		94495	39137		687548	293752		403093	153209		260328	331893		331810	374142
Pos:2095.5042@37.08	positive	2095.5042	37.08			41866	18995		68431	38354		485383	217493		290681	108136		192046	248286		243754	283953
Pos:2097.4871@37.90	positive	2097.4871	37.90			45009	24612		114339	31634		484283	216072		289259	121471		193409	249485		254123	277531
Pos:210.1368@0.64	positive	210.1368	0.64		1996888	396637	371398	1689433	776787	360477	7174139	5451954	3647386	4993543	3151138	2292494	4807754	2371583	2850175	5155584	2564658	5256821
Pos:2105.4974@36.00	positive	2105.4974	36.00			69199	45535		90465	59578		545796	249249		330370	125641		235862	283659		283213	322431
Pos:2107.4100@18.56	positive	2107.41	18.56			114207	61270		151741	30059		1181535	538177		659032	304975		412543	532653		560471	591281
Pos:2107.5111@36.70	positive	2107.5111	36.70			296878	175809		515093	235008		3422178	1531649		2012253	821459		1334797	1718045		1739078	1930623
Pos:2109.4375@20.92	positive	2109.4375	20.92			104503	69352		134359	73564		854428	407162	9703	505997	194853		325362	429172		371924	492952
Pos:2109.5270@37.62	positive	2109.527	37.62			298841	149326		428056	189521		3269850	1464641		1914428	665891		1125692	1395411		1457390	1845100
Pos:211.1576@0.96	positive	211.1576	0.96		271620	387157	302617	245732	322269	253410	232675	430978	255905	219716	339576	259215	186414	398056	276434	262059	427037	274845
Pos:211.1936@10.90	positive	211.1936	10.90		259358	319286	167552	231650	210030	266630	247266	194978	94913	283914	255144	236331	169318	238378	205488	299634	229063	117657
Pos:2121.5245@37.23	positive	2121.5245	37.23			63256	33715		114583	53823		720322	311368		409912	170938		283282	361433		366546	401781
Pos:2123.5046@35.53	positive	2123.5046	35.53			102735	54392		164625	65414		989862	436414		584650	248148		399743	586100		508770	421249
Pos:2125.5214@36.40	positive	2125.5214	36.40			194645	122510		332950	141747		2173093	950123		1257913	498341		852447	1079566		1083201	1221446
Pos:213.1721@0.96	positive	213.1721	0.96		123420	202033	108725	111234	118646	46956	138291	123490	65118	132802	102922	90894	71924	134777	99947	166814	246501	95557
Pos:213.1727@8.76	positive	213.1727	8.76		3920	292328	85543		209595	56157	11097	208837	66689		228161	33536		221146	18233		158730	40116
Pos:2133.4376@19.50	positive	2133.4376	19.50			98813	56582		160081	110519		1440620	491428		730357	272305		413553	513332		540812	792776
Pos:2133.5262@36.96	positive	2133.5262	36.96			160972	199289		588652	263593		3802244	1711864		2282233	875185		1042596	1889125		1907004	2208168
Pos:2135.4533@21.45	positive	2135.4533	21.45			734596	363247		1025361	444088		7145831	3266750	81365	4133253	1665885		2746610	3465108		3655542	4061847
Pos:2135.5425@37.75	positive	2135.5425	37.75			1060832	580657		1863623	791590		12740438	5484066	60521	7385608	2858502		4953673	6253185		6383405	7077585
Pos:2137.5592@38.74	positive	2137.5592	38.74			71599	44551		116447			721811	320307		414471	177446		288458	345619		366810	412476
Pos:2139.5285@36.93	positive	2139.5285	36.93			78313	27153		80503	40441		500146	232998		296124	111169		204036	248036		264159	286022
Pos:2141.5120@37.77	positive	2141.512	37.77			36724	44497			48878		507967	238402		309969	134498		212599	269736		274532	299727
Pos:2150.5241@35.83	positive	2150.5241	35.83						75704	30621		439833	201907		247269			170872	227450		228089	250757
Pos:2151.5352@36.56	positive	2151.5352	36.56			271313	166837		502387	221419		3420993	1520029	5714	2005548	797377		1321391	1662852		1716781	1939225
Pos:2153.5523@37.48	positive	2153.5523	37.48			253838	143747		445775	184486		2913541	1327265	13944	1688645	685304		1123009	1417779		1460627	1609204
Pos:216.0981@0.54	positive	216.0981	0.54		268908	171034	167162	268272	203324		294149	424592	358872		332124	341403	268326	260549	308065	286505	290981	521682
Pos:2165.5553@37.08	positive	2165.5553	37.08			67000	42051		112702	54221		699697	311907		426651	166803		286046	262403		364708	417197
Pos:2167.5309@35.39	positive	2167.5309	35.39							76260		940195			559461			367131	354566		461372	527119
Pos:2167.5347@35.36	positive	2167.5347	35.36			87968	60017		155692				418401			241083			459935
Pos:2167.5682@37.86	positive	2167.5682	37.86			61655	28187		64597	35375		437350	210034		265260	109063		168909	238843		228158	252354
Pos:2169.5480@36.26	positive	2169.548	36.26			164876	99154		315583	137685		1985866	890956		1166501	455030		803619	1004165		1011094	1110527
Pos:2177.4627@19.28	positive	2177.4627	19.28			62122	65142		97868	44764		687719	311353		413669	173746		295174	325066		328039	384094
Pos:2177.5513@36.84	positive	2177.5513	36.84			311979	186620		617168	232167		3813827	1705459		2280679	487750		946508	1287692		1976650	2206169
Pos:2179.4791@21.26	positive	2179.4791	21.26			391163	248891		708650	294555		4533213	2086710		2690159	1032589		1712579	2162954		2307089	2577664
Pos:2179.5680@37.60	positive	2179.568	37.60			1112748	581742		1873109	766365		13479490	5857964	80296	7842673	3096597		5199517	6580618		6364984	7545678
Pos:2181.5821@38.57	positive	2181.5821	38.57			85637	44766		113072	55334		726705	310104		418930	172842		291140	351285		349274	399725
Pos:2183.5542@36.80	positive	2183.5542	36.80			66714	43747		101238	50159		618652	275703		363042	141481		269695	308267		313816	353501
Pos:2185.5416@37.61	positive	2185.5416	37.61			45087	40096		81975	48763		504421	225964		299443	126566		199615	251536		264276	304984
Pos:2195.5626@36.43	positive	2195.5626	36.43			262227	152125		481322	199361		3128416	1413585		1831954	721525		1223706	1548097		1582073	1721318
Pos:2197.5786@37.33	positive	2197.5786	37.33			220912	131088		393134	169794		2628951	1181142		1556870	612278		1080880	1304081		1344659	1493258
Pos:2209.5770@36.92	positive	2209.577	36.92			56715	37109		107580	55453		661965	283282		381286	157482		258262	325034		332127	379964
Pos:2211.5552@35.24	positive	2211.5552	35.24			67136	52226		111338	53034		723691	323357		443484	182677		297623	366483		383919	426445
Pos:2213.5732@36.13	positive	2213.5732	36.13			138704	89092		276990	117561		1678165	759497		997194	408963		682802	842324		866542	954132
Pos:2221.5785@36.71	positive	2221.5785	36.71			281325	181762		323412	229053		3469036	1566566		1360608	832045		1395600	1734417		1823896	2057441
Pos:2223.5016@21.09	positive	2223.5016	21.09			237788	164925		422380			2782354	1339385	20180	1674775	660316		1052712	1341645		1411907	1559439
Pos:2223.5945@37.45	positive	2223.5945	37.45			935285	533824		1710284	686801		11635113	5072185	58392	6769605	2651557		4501429	5713109	32916	5800139	6516940
Pos:2225.6110@38.42	positive	2225.611	38.42			66421	38447		119965	60384		659905	299324		372211	213567		256410	337069		330103	361520
Pos:2229.5672@37.46	positive	2229.5672	37.46				38544		77917	35627		521905	207608		306608	111898		188865	257753		225708	290022
Pos:223.1189@0.67	positive	223.1189	0.67		43278	184742	123754	111647	122125	120694	73490	173243	122971	73962	167927	123524	47509	155192	142405	130947	210915	117204
Pos:2237.5736@35.60	positive	2237.5736	35.60			52460			65230	44878		410704	190391		242271	106468		159962	207951		212006	234474
Pos:2239.5893@36.29	positive	2239.5893	36.29			227935	139195		389178	175877		2628754	1172754		1561174	611915		412773	1301534		1342592	1430692
Pos:224.0843@38.40	positive	224.0843	38.40		57668			50160			90068			210852			169534			298165
Pos:224.1312@0.63	positive	224.1312	0.63		219440			316724			227391			479218			403926			543492
Pos:2241.6049@37.19	positive	2241.6049	37.19			203346	113889		338274	143455		2255561	987387	5720	1327514	516627		892926	1132303		1121586	1265569
Pos:225.1717@11.63	positive	225.1717	11.63		143748	271939	142930	86003	148074	241566	55065	124369	108033	157295	83447	118582	217435	90546	38183	127963	52498	71552
Pos:225.2092@11.09	positive	225.2092	11.09		204159	234545	141442	183534	181734	179772	173653	183191	95617	211870	204791	169021	143339	206509	139692	211598	186610	100056
Pos:225.2093@10.90	positive	225.2093	10.90		238604	274993	159822	211388	195718	242627	215611	173043	78997	237292	225008	199257	149063	215791	179024	261084	201106	100167
Pos:2253.6038@36.79	positive	2253.6038	36.79			56506	36700		92768	41211		571577	249666		346599	140918		242836	272289		282748	322947
Pos:2257.6005@36.00	positive	2257.6005	36.00			132425	70180		209718	105417		1320720	589292		803805	321839		532250	670279		692008	744488
Pos:226.0994@38.40	positive	226.0994	38.40		60721			54993			105916			234508			178990			336193
Pos:226.1319@0.59	positive	226.1319	0.59			358481	302265		763756	479788		3703758	2737684		2473506	1732041	9100	1805829	2620940		2303718	3242169
Pos:2265.6049@36.56	positive	2265.6049	36.56			248430	155171		459215	189546		3009927	1325694		1748172	555074		1179872	1443983		1480042	1144779
Pos:2267.5316@20.84	positive	2267.5316	20.84			100298	90989		165188	101804		1145727	563626		687478	275325		441169	561329		583394	669213
Pos:2267.6215@37.31	positive	2267.6215	37.31			770085	456254		1441180	589694		9787511	4246826	43094	5714675	2235985		3819170	4825694		4905396	5508379
Pos:2269.6368@38.26	positive	2269.6368	38.26			59454	53963		87104	43655		554127	241679		318146	133760		207541	265235		258324	304424
Pos:227.2247@8.37	positive	227.2247	8.37		342277	495942	274035	289482	268240	322380	319289	318712	181064	440806	375841	306293	277449	351636	286890	507855	306748	203099
Pos:2273.5928@37.32	positive	2273.5928	37.32			49988			62548	34870		391217	177723		236778	109633		167678	207575		214621	230832
Pos:228.0900@0.52	positive	228.09	0.52		3068			4055			3154			3354
Pos:228.1471@0.55	positive	228.1471	0.55		671376	71940	45857	313467	129508	33859	1583851	511880	502562	794510	184479	294826	916105	183631	453186	691630	174663	555744
Pos:2283.6164@36.16	positive	2283.6164	36.16			182327	115427		309849	139655		2104713	924887	6249	1228394	472089		832556	1012074		1060291	1167913
Pos:2285.6314@37.05	positive	2285.6314	37.05			161812	105716		273008	121705		1788277	767481		1060993	415348		684040	878806		879062	999043
Pos:229.1795@0.49	positive	229.1795	0.49		2063648	251783	145418	3160662	89985	76196	3512322	182586	168502	7421407	203206	89242	4707719	223938	192118	7139264	165059	406448
Pos:2297.6312@36.67	positive	2297.6312	36.67			45676	15749		55795	24050		320676	143250		180888	76722		132115	155784		166879	192410
Pos:2301.6245@35.88	positive	2301.6245	35.88			89810	54747		161800	62563		971417	433601		579267	246850		377125	475259		490178	562313
Pos:2309.6314@36.45	positive	2309.6314	36.45			185889	123074		348891	153117		2301707	597058		1327232	413743		1041502	1120309		1167530	1285809
Pos:2311.5553@20.68	positive	2311.5553	20.68			84635	87492		144767	66576		974337	479904		569238	241520		351091	485856		479287	547806
Pos:2311.6485@37.18	positive	2311.6485	37.18			606887	356766		1129859	449431		7644557	3353818	31628	4492863	1770479		3041509	3754001	7531	3819157	4260824
Pos:2317.6198@37.18	positive	2317.6198	37.18			33963	21446		77474			322155	153477		184048	84387		133802	166645		164015	187833
Pos:2327.6414@36.05	positive	2327.6414	36.05			44906	73348		222728	95089		1514467	666646		885917	347893		587759	722513		759342	834756
Pos:2329.6568@36.92	positive	2329.6568	36.92			122364	89783		194209	120686		1271821	569510		745348	313502		525357	637282		635650	722168
Pos:234.1119@0.51	positive	234.1119	0.51		262968			81761	37273	26821	438546	232691	159122	230968	146549	96851	328577	101176	159412	355295	158115	331954
Pos:2345.6530@35.76	positive	2345.653	35.76			64490	40130		106717	48609		669728	306406		394721	155786		270413	317207		347156	381200
Pos:235.1205@0.56	positive	235.1205	0.56			24511			80423	22392		340593	159434		122854	65788		123395				593237
Pos:2353.6577@36.33	positive	2353.6577	36.33			143020	94758		249904	119184		1672836	709477		987240	380484		646418	822849		817806	936664
Pos:2355.6728@37.05	positive	2355.6728	37.05			447092	274833		805020	338016		5581631	2366660	21049	3182723	1285649		2128511	2676607		2721825	3108402
Pos:236.1049@36.99	positive	236.1049	36.99		202089			227251			225121			398948			353608	1591		430346
Pos:2371.6679@35.92	positive	2371.6679	35.92			97485	53227		155836	71812		1009090	441039		588414	245220		391741	502452		499837	572907
Pos:2373.6830@36.80	positive	2373.683	36.80			84911	51526		141617	70488		843196	380113		517801	205223		337082	420671		425626	509822
Pos:239.2249@10.90	positive	239.2249	10.90		172300	209266	107075	146803	137679	172466	157860	123572	59070	187584	164082	152865	107710	164220	135339	194911	152078	79976
Pos:2397.6825@36.19	positive	2397.6825	36.19			103123	66479		173855	71055		857638	487347		676395	257087		435072	525810		544387	614755
Pos:2399.6990@36.91	positive	2399.699	36.91			288607	187526		528550	231872		3718650	1628580		2135036	837734		1393900	1768959		1831528	2102375
Pos:241.0925@0.55	positive	241.0925	0.55		809019	223298	830007	446437	66925	58406	395535	234810	214982	499894	182476	137431	518085	140418	200167	643682	146807	200259
Pos:241.2403@9.48	positive	241.2403	9.48		181178	221516	140869	167990	139901	154480	157240	148461	85578	201383	183353	147272	119543	171775	133840	219534	163119	92745
Pos:2415.6942@35.79	positive	2415.6942	35.79			60848	45928		111644	59660		637769	289114		376611	161716		256273	313870		326236	359788
Pos:2417.7117@36.66	positive	2417.7117	36.66			67712	41627		111197	50419		544153	249587		328699	134537		221415	261410		272695	319661
Pos:242.0796@0.71	positive	242.0796	0.71		231917		80173	172703	57011	119450	212871	118520	121417	266643	98383	117763	228947	62109	110337	249684	68253	148947
Pos:244.0886@0.54	positive	244.0886	0.54		338609	51952		127368	78957	52552	862090	298779	196668	422905	179222	111912	727987	131630	139335	508119	143015	183069
Pos:244.1213@0.65	positive	244.1213	0.65		2346429	322882	278253	1463796	579700	373348	5584028	3563752	2578816	4429942	2347599	1598504	4855626	1699410	2453368	4977824	2145763	3363731
Pos:2441.7083@36.08	positive	2441.7083	36.08			64215			113265	50511		696540	317882		404290	158032		276335	344084		330918	399072
Pos:2443.7259@36.79	positive	2443.7259	36.79			176975	133855		352671	138277		2334091	1017040	14653	1353249	546583		894210	1114731		1161799	1299603
Pos:246.0795@0.69	positive	246.0795	0.69		18245			139056						233063			131735			34353
Pos:246.2347@10.90	positive	246.2347	10.90		407170	484907	277951	366414	346306	429290	398304	305630	145460	439958	414945	365748	276543	376781	324055	466972	373039	190705
Pos:246.2347@11.09	positive	246.2347	11.09		364816	407903	256547	318209	311645	317782	307428	314922	163706	344075	342328	275100	238016	334060	256814	368246	323288	175344
Pos:2487.7530@36.67	positive	2487.753	36.67			115096	88033		212599	104414		1400958	610523		811586	320447		526494	685730		691846	789935
Pos:250.1202@36.97	positive	250.1202	36.97		81265		5999	104294			91745	4301		178522			151031			192685
Pos:252.2082@7.21	positive	252.2082	7.21		5025	3782	3920		17033	31630		19588	54456		26380	155158		27366	192276		15842	162197
Pos:253.1519@0.61	positive	253.1519	0.61			1927			18274					77881		42826		46038	63856
Pos:253.1540@0.49	positive	253.154	0.49		227581	21242	14347	94964	54998	36315	429956	435499	338728	205674	285324	134398	344160	159757	220994	316834	277315	527746
Pos:253.2404@9.32	positive	253.2404	9.32		687413	927440	423011	506397	600632	692390	644179	581973	240100	839994	779962	491453	432493	762156	497486	810598	693143	296420
Pos:253.2405@9.03	positive	253.2405	9.03		937066	1323801	457080	785109	653793	1087122	895004	621213	229624	1202069	1020931	817763	530724	831059	694927	1541064	886686	339586
Pos:2531.7778@36.55	positive	2531.7778	36.55			83910	53233		125706	53030		819502	361320		490801	192710		332741	409999		408488	453543
Pos:254.2241@6.97	positive	254.2241	6.97			78199	219542		61197	148175		47042	81319		127249	208317	7769	148460	230598		74526	119163
Pos:255.2569@10.45	positive	255.2569	10.45		42144939	49995931	36160786	40525377	35532217	38119388	38848746	36229523	24896034	45931179	40844429	37255213	30604853	40306375	33456645	45509852	36543310	24543222
Pos:2575.8030@36.44	positive	2575.803	36.44			49852	38054		84719	31780		478962	228164		275441	124491		188677	234126		234783	256985
Pos:258.2350@36.98	positive	258.235	36.98		212350			233886			223674			371717			330996			391008
Pos:260.1163@0.59	positive	260.1163	0.59		1783321	363881	279567	1135391	678709	433363	2895112	2816464	2151871	2275339	1970004	1467383	2666682	1508309	2097550	2621741	1859057	2290155
Pos:261.2827@23.14	positive	261.2827	23.14		983962			711074			745662			1127936			1020426			1025800
Pos:262.1206@36.99	positive	262.1206	36.99		137690			169301			154626			250139			239964			278793
Pos:262.1310@0.55	positive	262.131	0.55		164898	49336	60446	87689	78446	42787	376091	217809	200774	225234	151506	131895	243881	118187	163654	225799		188535
Pos:262.2296@9.87	positive	262.2296	9.87			326602			177502					243663			110299				208076
Pos:264.2452@9.17	positive	264.2452	9.17			459639	1522763		167642	618289		81786	259451		307311	306051		310338	311096		232131	244884
Pos:267.0966@0.54	positive	267.0966	0.54		79235	39448		112907	391914	141134	46115	2804636	1638148	45963	1383331	605849	71114	994200	1194252	92390	1533386	1138831
Pos:267.2566@10.02	positive	267.2566	10.02		151933	220969	85277	133922	113123	174816	154498	100105	36125	189310	164181	149910	90055	140964	124856	235419	144703	55754
Pos:269.2718@11.30	positive	269.2718	11.30		382473	445754	341961	356290	307526	339008	334859	316271	237144	408656	362803	339725	271201	350135	309720	376082	336582	226462
Pos:270.2185@7.27	positive	270.2185	7.27		4674	2454		5162	6383	31001	5443	21502	63157	5961	31182	170611	4456	30586	192693	8732	12244	153602
Pos:270.2353@38.40	positive	270.2353	38.40		29393			30246			49454			104451			82730			150983
Pos:278.0943@4.82	positive	278.0943	4.82		97602	57872	83872	112745	59006	79236	92535	137072	110870	142960	108599	85383	123581	82013	95756	178124	95915	128858
Pos:279.2560@4.61	positive	279.256	4.61		84774	184868	115613	185177	105262	131901	124569	117103	35464	175630	152597	131089	57128	130815	91937	157495	121816	62844
Pos:279.2561@5.41	positive	279.2561	5.41		785041	892602	757931	763370	940716	863938	833777	895994	318817	1275003			438181	1203761	469278		898852	386171
Pos:279.2561@5.65	positive	279.2561	5.65		467076	734432	471319	428007	601002	560549	472117	634667	164479		708581		314040	696622	345779	421323	606708	232046
Pos:279.2561@5.87	positive	279.2561	5.87						2072086	607573	472977	604308		1304449		262230						201333
Pos:279.2561@6.19	positive	279.2561	6.19		1787576	2217461	1414656	1624182	1337138	1427468	1390242	1424040	697373	1852282	2230479	2588886	1266407	2656332	1112603	2046970	1906407	604687
Pos:279.2561@6.60	positive	279.2561	6.60			664363	231840	195759	221722	243167		595361	183227		310639	337800		715636	316471		595399	230135
Pos:279.2562@7.53	positive	279.2562	7.53		862630	587023	595575	576210	460288	402226	755120	543439	219416	977943	519383	567891	586604	752845	459974	967760	805994	301193
Pos:279.2562@7.69	positive	279.2562	7.69			423938	230159	259087	166666	202276	133099	126413	72453	137499	121394	105440	96808	170280	173823	167010	176784	60206
Pos:279.2563@5.18	positive	279.2563	5.18		838970	1517985	1075119	924914	1248464	1020474	708283	1011077	365156	905452	1068700		524888	1565766		5681015	978146	402104
Pos:279.2563@6.99	positive	279.2563	6.99		286544	339200	209948	154082	355454	142830	340931	197081	60802	255057	250076	169762	260590	265302	148370	215633	285930	102507
Pos:279.2564@9.70	positive	279.2564	9.70		3058858	5064755	1577422	2647702	2491168	3826551	3263423	1921934	718871	4222792	3728335	3109577	1796695	3200234	2564003	5545203	3273319	1024086
Pos:279.2567@10.13	positive	279.2567	10.13		8047846	13692624	5058543	7368756	8254893	8785533	7987768	7643374	2695306	10290850	11534400	7452063	5285871	10547972	6421196	11737293	9749578	3322914
Pos:279.2567@9.95	positive	279.2567	9.95		9156486	11503318	4990996	8069606	6268474	10794699	9385612	7212217	2169901	12407440	9111980	8774080	5576333	11228495	7109885	15313099	10933179	3115372
Pos:279.2571@7.32	positive	279.2571	7.32		457781	126323	150269	108070		160124	271150	146975	68158	417846	164526	169404	215303	187633	136246	426632	206177	81564
Pos:279.2574@7.12	positive	279.2574	7.12		150229		121687	115706			137666			149693		101027	98687	156380	105987	171195	116972
Pos:280.2401@9.52	positive	280.2401	9.52			59318	34554		34147	48515		34747	65846		51867	163992		65232	168721		54340	152994
Pos:281.2730@11.09	positive	281.273	11.09		117415860	148005664	85694357	106067364	107903407	112241762	106889097	105546311	52064363	127249466	128880926	100804116	79089524	124597342	88050252	130672852	114715749	57004005
Pos:281.2734@10.90	positive	281.2734	10.90		147177731	183337808	94099552	133599592	123154670	156235888	145781296	111618988	43795853	165890688	153721499	136896134	95078369	142502135	120288359	180639493	139649519	60080962
Pos:282.1678@0.54	positive	282.1678	0.54		12144		28006	14652	29528	26491		141812	97099	17465	98204	112632	4706	75036	88522		75807	118966
Pos:282.2564@9.17	positive	282.2564	9.17			4439503	15206743		1648978	6037104		792783	2507771		2926104	2995259		2941331	2922400		2265447	2348734
Pos:283.1108@0.85	positive	283.1108	0.85		95849			417608			133571			561368			320434	3671	7644	392316	4867
Pos:283.2884@12.07	positive	283.2884	12.07		31727995	40080540	28157866	30239255	30058994	28060478	28225755	31020533	20979317	33643927	34506612	28761542	22544288	33905990	25641451	30976306	30753324	19386912
Pos:284.2350@18.21	positive	284.235	18.21			123169	271083		160414	230468		169399	320323		348212	291847		150006	199212		170100	125284
Pos:284.2352@18.60	positive	284.2352	18.60			101042	267781		234515	488959		246786	485036		367563	264077		218032	191372		216212	242280
Pos:284.2354@31.57	positive	284.2354	31.57			22751	34351		233688	237420		259562	239439		219879	203920		232958	250312		328311	354097
Pos:286.1620@0.58	positive	286.162	0.58			12834					23992	73258	39748		65904	38185	8408	62104		11253	44300
Pos:286.2372@0.48	positive	286.2372	0.48		7155	330452	40968	19288	633563	421626	40442	594353	1122586	71656	742588	457753	28656	1112914	544047	61288	1120191	1235801
Pos:293.1469@0.53	positive	293.1469	0.53			24728	10161		50346	14082		317348	70725		72043	44487		66541	67333		61725	127496
Pos:293.2351@5.09	positive	293.2351	5.09		289219	224352	221203	323969	172372	300985	308317	153019	101919	339335	195458	291308	154121	232633	224867	452483	177765	135669
Pos:293.2352@4.63	positive	293.2352	4.63		463414	353533	358574	316907	241261	329389	339728	260750	65321	363933	325337	281808	142173	344917	211922	646659	314194	103133
Pos:293.2353@4.79	positive	293.2353	4.79		481679	517474	361957	457643	341287	528576	479412	311995	168613	458011	370574	402049	225015	414709	384051	552833	369942	219873
Pos:293.2354@5.42	positive	293.2354	5.42		698002	644668	578424	661184	418437	687846	653156	336289	283190	622607	419974	630553	338832	472727	600938	796401	391304	349900
Pos:2937.0764@24.20	positive	2937.0764	24.20		172236			132232			126126			219513			208614			264614
Pos:2937.0789@24.88	positive	2937.0789	24.88		89969			42980			48339			112434			119403			121777
Pos:295.1278@0.57	positive	295.1278	0.57		5054	44318	308563	10661		72262	11698	50770	86896	8864	37378	67609	21884		92834	29760		99739
Pos:295.2509@5.26	positive	295.2509	5.26		454202	810695	506559	487053	561273	449724	461785	564578	172526	432261	554825	355097	194060	738399	267134	585229	579148	198531
Pos:295.2509@7.07	positive	295.2509	7.07		114682	215300	43553	98677	153048	128909	113297	156275	24966	94350	195419	68152		230949	38228	120598	196835	25749
Pos:295.2510@5.62	positive	295.251	5.62		706242	1061069	668048	728110	818055	721304	738348	843824	229589	658513	821489	470191	389246	1058520	393782	876731	889730	261716
Pos:295.2511@5.42	positive	295.2511	5.42		822195	1345977	855897	875585	953290	848992	819634	1002501	310985	782041	986293	559905	465690	1264228	491774	968091	1026841	365484
Pos:295.2511@5.87	positive	295.2511	5.87		1252085	2465043	1045568	1303599	1597177	1466530	1299578	1744256	337444	1314062	1938320	800854	712373	2150163	681222	1619019	1941220	424027
Pos:295.2511@6.60	positive	295.2511	6.60		1142568	1960187	1050080	1198384	1379627	1281499	1208391	1462779	345109	975562	1417290	718173	681491	1845300	655472	1386015	1576033	436625
Pos:295.2513@6.21	positive	295.2513	6.21		2555638	3946218	2313536	2654075	2821475	2750692	2352725	3019576	771094	2546938	3304874	1614116	1433182	3686009	1473018	3108628	3250196	905170
Pos:295.2872@11.61	positive	295.2872	11.61		108597	142771	70954	103728	85237	127366	110886	76330	33497	127059	116142	115351	70500	104681	92454	155148	98217
Pos:295.2872@11.80	positive	295.2872	11.80		131529	174320	89853	117272	116023	133111	125732	114358	45892	137483	153637	117386	83097	140980	104913	156133	130411	49588
Pos:296.2713@10.72	positive	296.2713	10.72		5369	104010	371000	11216	115700	872540	15632	50506	202623	17816	115376	99328	13847	87247	498427	41979	200063	573612
Pos:297.2663@6.68	positive	297.2663	6.68							114305						98536			115642		152072
Pos:297.2665@6.85	positive	297.2665	6.85		277823	170715	149725	146098	132055		225351	150091	94013	245750	171660	161594	116293	215736		178876	186716	98633
Pos:297.2666@7.79	positive	297.2666	7.79		104766	121456					93275	134216		117782	120801	100369	65009	182612		118119	169945	63386
Pos:297.2667@6.99	positive	297.2667	6.99		294718	188833	251783	221218	194127	166861	262428	274350	83403	332182	237174	232097	202238	334526	166017	321789	311772	224408
Pos:297.2667@7.11	positive	297.2667	7.11		469859	324688	339565	384646	283340	284171	356406	303458	177563	498478	321990	305050	293964	363617	277826	442405	340392	208547
Pos:297.2667@7.36	positive	297.2667	7.36		809259	369461	433820	387611	320963	357673	519316	386619	201432	783710	392663	414846	425924	458320	370226	743763	490127	249988
Pos:297.2668@11.78	positive	297.2668	11.78			103818	394656	6043	137815	384140	11612	105216	262698		233262	253317		170008	245279		151770	218429
Pos:297.2668@11.97	positive	297.2668	11.97		7590	115236	203996		72956	177128		55384	165544	6314	124262	134380	6099	109666	175516	47790	109785	202416
Pos:298.2985@11.13	positive	298.2985	11.13		177293	205089	136937	157356	158878	169652	158562	154432	88273	174934	174895	148469	122349	157005	128705	174394	153151	95872
Pos:299.2824@12.66	positive	299.2824	12.66		28329	261113	764558	29992	274089	953469	24920	215887	588761	23046	417194	533504	59598	384400	473715	123640	335630	351432
Pos:2993.1390@26.78	positive	2993.139	26.78		230406			169883			180647			208642			208318			207998
Pos:301.1899@0.52	positive	301.1899	0.52		94988	51445	126994	90040	65185	130279	41363	99975	124959	46328	72591	154357	59789	79659	122465	53842	64932	103735
Pos:302.1310@0.60	positive	302.131	0.60		4224							4341				75162		122699	125427
Pos:304.1507@0.52	positive	304.1507	0.52		41754	182188	301315	47106	139492	101252		785829	525347	115618	542301	505904	34732	351285	494344	44346	453135	796590
Pos:307.2872@11.53	positive	307.2872	11.53		119990	178932	80319	110383	100952	129385	119830	92102	43945	145310	134067	125526	73581	123353	113080	173805	116422	98363
Pos:307.2872@7.30	positive	307.2872	7.30		135878	156387	121764	154903	106371	126210	112997	152283	31228	132736	134199	127748	53632	140671	133100	141733	124956	78837
Pos:307.2872@7.72	positive	307.2872	7.72		190474	414565	339249	345845	333652	208726	211010	349592	162246	200024	379380	269465	219961	241169	253397	396952	197289	91698
Pos:307.2875@7.93	positive	307.2875	7.93		328651	371396	306106	373927	296670	347351	361391	293599	143195	388744	360817	253823	224120	390496	251382	413521	310135	156446
Pos:308.0986@0.55	positive	308.0986	0.55				30591		33649	98734	3200	55762	134313		86835	121804		112646	153907		140248	276145
Pos:309.3039@12.59	positive	309.3039	12.59		9331892	12973649	6804942	8698697	8363480	9922258	8991149	8167787	4402339	10990455	10901765	9354476	6064950	10388406	7742099	11854698	9419418	4578443
Pos:309.3040@12.34	positive	309.304	12.34		37961345	43990940	23485806	35250814	24890797	41067773	38406663	22094057	12087114	44605365	33192287	39015605	22989642	30447434	32632567	52291265	30008899	15474636
Pos:310.2509@19.23	positive	310.2509	19.23			95968	237678		140117	224448		134458	247113		213226	114736		97591	73712		98177	79149
Pos:311.3188@12.66	positive	311.3188	12.66		713409	690910	684296	748910	594888	732750	676398	773877	684243	1029139	831016	740182	808844	721952	648940	1059448	641615	650311
Pos:311.3189@13.61	positive	311.3189	13.61		339019	309716	307452	324316	239414	211416	304905	277238	279197	429579	256198	297996	344250	246307	289940	330274	263090	266091
Pos:311.3195@13.89	positive	311.3195	13.89		5480932	5420605	4602809	5336428	3737468	4941133	5114171	3695796	3670242	5840515	4338559	5659341	3695675	4323311	4872052	5956723	4031112	3364429
Pos:312.2665@24.04	positive	312.2665	24.04			88497	173966		293397	426127		382217	427544		530835	309223		377810	307093		382963	356690
Pos:312.2666@21.82	positive	312.2666	21.82			182728	690857		274460	554619		423755	672302		459072	413076		258837	275043		219706	418712
Pos:312.2666@35.23	positive	312.2666	35.23			44690	120116		268552	389669		348588	578071	12508	325379	737095		308222	1110794		388350	1201008
Pos:313.1213@0.62	positive	313.1213	0.62		266053			738985			285329			848440			524796			429590
Pos:313.2000@0.61	positive	313.2	0.61		68888			58743			201189		22970	205681	9631		207453		12268	162467
Pos:315.2049@0.52	positive	315.2049	0.52		196861	132935	202600	144036	172292	252876	126812	208130	232583	163914	194321	270997	185619	203401	204880	234049	216951	220826
Pos:316.1270@0.59	positive	316.127	0.59		99590			46554			458611			192377	3844		242332			260888
Pos:319.1946@8.95	positive	319.1946	8.95		70989	29991	37204	71263	33179	38931	58502	57753	44446	96688	49644	42985	76017	36468	44120	90873	50681	51250
Pos:319.2482@4.61	positive	319.2482	4.61		220449	337925	223602	218059	186316	179233	140077	188065	75045	185719	310110	135338	91955	84625	118568	178700	169096	76284
Pos:319.2484@5.92	positive	319.2484	5.92						382552	348650	321582	370742		895214				1313235			1822547	129121
Pos:319.2485@5.40	positive	319.2485	5.40		498234	624076	510053	486332	644860	551711	511117	589301	230947	808187	579622	429957	345699	797602	329724		555703	233022
Pos:319.2485@6.13	positive	319.2485	6.13		1159438	1434408	1110387	1234691	849528	1106043	771391	934660	478389	1819152	1595299	999526	632895	1218328	734743	1854586		183621
Pos:319.2486@7.33	positive	319.2486	7.33		495493	208792	341087	210090	204481	211148	347244	221933	114906	507068	231469	237331	270794	275559	209865	479170	303032	127266
Pos:319.2487@5.17	positive	319.2487	5.17		573880	1050242	767852	603164	872853	681590	622733	680307	254085	615985	697980	564559	360581	1084459	435500	903576	662015	278529
Pos:319.2487@7.54	positive	319.2487	7.54		646390	324141	473424	411776	348681	262245	547880	371799	171606	713583	374178	469977	441958	541641	400460	693813	557934	204927
Pos:322.2486@9.17	positive	322.2486	9.17			1666021	6990924		494651	2655740		205878	1007648		1052995	1250703		1075091	1247285		790215	977840
Pos:323.2823@7.71	positive	323.2823	7.71		104896	137968	110729	124832	94057	108537	120441	103569	45406	109221	105427	84293	66288	133038	76629	128544	121986	53187
Pos:323.2824@8.05	positive	323.2824	8.05		421394	575755	407442	466220	371980	449032	448671	408617	148647	414569	445441	306306	245384	490893	265318	521087	448297	186528
Pos:323.2825@7.85	positive	323.2825	7.85		217339	327509	217131	231061	213281	237024	236527	250289	74271	221105	251618	148238	128877	284131	136386	261650	267723	89152
Pos:323.2825@8.31	positive	323.2825	8.31		140042	217210	121480	140931	145605	160485	147279	152298	47400	137473	166769	100233	77950	181046	83489	173824	174897	49786
Pos:325.2002@0.54	positive	325.2002	0.54		63795			43831	16730	4201	201077	94792	108789	127794	66196	105252	134882	40894	117238	88427	41706	248124
Pos:325.2979@9.33	positive	325.2979	9.33		140816	80864	79345	77283	66422	57927	122496	72470	46892	120284	81674	83354	79955	105012	74108	133789	102937	51903
Pos:325.2985@12.46	positive	325.2985	12.46		12893	71666	330082	10349	87027	329850	8649	180108	323940	13599	216064	196024	10934	121311	254554	7591	173868	418849
Pos:325.3707@7.48	positive	325.3707	7.48		418196	206130	470567	403391	196008	164230	173234	224372	172012	232145	372915	153079	193424	135250	153181	313306	134790	133109
Pos:326.2978@36.98	positive	326.2978	36.98		92416			103979			93553			157301			143770			174968
Pos:326.3295@11.11	positive	326.3295	11.11		437046	387148	289444	303954	294896	278903	283431	279689	187326	270426	260675	227652	220103	250886	208701	247570	224796	160518
Pos:326.3296@10.89	positive	326.3296	10.89		367164	341011	263380	289554	258602	266951	256863	242147	161747	246753	229251	220833	198921	217971	201388	221098	205140	151189
Pos:327.1324@0.54	positive	327.1324	0.54			6322	21957		47264	17614		184982	65114		46668	41526	4329	41386	56665		35503	96722
Pos:327.2151@0.58	positive	327.2151	0.58		148958			81038	5980		285317	131618	6661	204920	19570		211923		6317	157646	52571
Pos:328.3454@10.46	positive	328.3454	10.46		147142	143641	128342	127504	122819	127661	128100	122891	98208	145762	127477	123004	115112	124308	110813	141797	121104	94981
Pos:329.0986@1.34	positive	329.0986	1.34		409537			111798			575165			188164			314299			956459
Pos:329.2932@9.59	positive	329.2932	9.59		31020			165350			107881			194004			116785			145377
Pos:330.1836@36.98	positive	330.1836	36.98		175380			151416			188625			241408			243547			273777
Pos:331.3236@6.46	positive	331.3236	6.46		160309	184061	59285	96178	32804	58110	98341	35509	49287	136406	28074	20225	122412	13612	31127	215629	25979	17587
Pos:331.9569@7.74	positive	331.9569	7.74		12468	1665799	1005856	531466	1273019	377828	10446	515099	286051	16628	505475	174349	42531	461894	130296	23184	259939	65004
Pos:333.2276@1.92	positive	333.2276	1.92		125631	174807	97692	128668	130621	131069	113860	145274	72041	135169	204463	110454	104871	176414	101987	162872	158949	75075
Pos:333.2427@6.97	positive	333.2427	6.97			795571	174310	276182	389118	150395	251410	176388	110010	208911	223165	110104	210329	198603	307083	383899	225327	85328
Pos:333.2434@7.70	positive	333.2434	7.70		399431	1287700	542978	603087	616833	527934	502715	483483	166473	563284	505696	377092	347980	632247	476760	628993	671737	206206
Pos:333.2435@7.51	positive	333.2435	7.51		334643	1185322	377405	473675	480318	420183	406617	397651	118881	493562	413321	294985	274774	456253	354647	557237	531621	147328
Pos:335.1568@0.54	positive	335.1568	0.54			24699	31275		79807	31140	33922	59887	69979		53333	66130		60303	71354		57415	99051
Pos:335.1610@0.72	positive	335.161	0.72		21277					20765	72692	132122	107501	31249	97346	92006	48505	83879	108635	65150	81765	164184
Pos:335.2436@1.92	positive	335.2436	1.92		201449	208105	191411	132478	173417	174325	159520	239194	114342	220794	231427	179530	139772	269278	161870	228315	242124	130448
Pos:335.3187@9.52	positive	335.3187	9.52		287574	244662	283616	252105	191994	222808	203973	178447	194967	200714	194295	204407	161749	191522	234894	231849	198515	168571
Pos:335.3188@12.77	positive	335.3188	12.77		194535	234747	266110	176508	200417	249348	156470	205528	251082	166478	213014	228993	136872	163582	246015	162924	180849	247913
Pos:336.2640@10.73	positive	336.264	10.73		4252	36079	147410	5502	45659	344778	3725	20791	85946	6887	51252	43526	8776	36988	193094	17126	77341	226886
Pos:3361.3874@20.15	positive	3361.3874	20.15		248695			218973			203007			375812			298476			248479
Pos:337.3346@14.51	positive	337.3346	14.51		951724	863752	876304	894905	709588	908972	870166	743597	770113	889474	721717	894298	756721	695820	832306	950438	703220	743099
Pos:337.3352@14.16	positive	337.3352	14.16		9931145	10436059	9292193	9101544	7583395	9277207	8885032	7314139	7844002	9122399	7287283	9059986	7488421	7130731	8869194	9872056	7473364	7193175
Pos:338.2820@18.21	positive	338.282	18.21			79910	181736		107579	166267		115343	229795		244063	205296		96683	144395		127817	82383
Pos:338.2820@21.82	positive	338.282	21.82		1633	123462	493065		165688	370167		225203	432167		279554	253564		226451	192308		138947	283691
Pos:338.2820@33.56	positive	338.282	33.56			710810	1287307		155067	278019		200170	400914		218561	180360		99228	144940		198177	122293
Pos:338.2821@19.24	positive	338.2821	19.24			76291	181630		94313	178691		97627	177598		163105	84854		69459	47794		64744	60045
Pos:338.2821@22.35	positive	338.2821	22.35			239453	212571						540833		808827	607287			486649	5283	762706	259365
Pos:338.2821@35.51	positive	338.2821	35.51			22311	19366		215927	182512		277061	184269		274027	172298		187030	128373		194326	188894
Pos:338.2822@18.60	positive	338.2822	18.60			65473	241542		162003	334847		172649	329321		263096	180511		150644	131761		139351	172988
Pos:338.2824@22.45	positive	338.2824	22.45						768617	1249814		855839	590618		617459	246631		694252				225935
Pos:339.1797@0.59	positive	339.1797	0.59		25614	13208	9008	20982	27540	10357	61313	119209	64769	38311	76184	45295	45764	55096	55790	29261	75040	96084
Pos:339.3501@14.71	positive	339.3501	14.71		249433	254981	250089	255970	209802	195821	227469	237364	220658	291615	213072	233175	223912	210942	220982	239677	210203	191302
Pos:339.3503@16.43	positive	339.3503	16.43		196037	160176	150493	154863	135840	161662	184004	140686	141016	160813	135812	184514	132646	142180	146396	174698	125975	125691
Pos:340.3454@11.10	positive	340.3454	11.10		235337	240354	183396	205498	213721	207548	214904	203669	134546	226739	212954	184242	171315	217011	174941	216627	203680	142992
Pos:340.3457@10.89	positive	340.3457	10.89		213972	214866	167093	181760	182771	188137	185924	177011	120145	189779	176896	174368	161656	176470	162290	180449	177197	132973
Pos:342.1234@0.59	positive	342.1234	0.59		21989	13006	30893	81727	28178	38250	35268	163233	187555	90242	160259	179953	59895	408774	490108	67746	143254	312819
Pos:343.2204@0.54	positive	343.2204	0.54		13479	28158	20593	21467	32803	29424		190765	131716	39514	136026	163287	6477	79139	107714		93391	167457
Pos:346.2875@11.07	positive	346.2875	11.07		67688			115511			120169		26039	206133	12773		196108	24767		387064	19588
Pos:347.2250@10.06	positive	347.225	10.06		750375	666751	646490	627527	604700	621417	611292	542562	604604	736072	610514	465235	624886	591393	642873	612311	825442	611777
Pos:347.2799@7.73	positive	347.2799	7.73		136082	147685	130468	128566	125782	140461	135392	115966	56634	223522	141908	177657	78290	157247	164010	141926	229019	66353
Pos:347.2799@7.93	positive	347.2799	7.93		243302	246763	220509	256450	198101	250578	262052	211864	103131	267879	242482	188869	154882	267963	174216	286790	212457	118264
Pos:348.1775@0.52	positive	348.1775	0.52		24369	217391	376192		109208	84278		650883	423276	91412	450482	431574		287833	406821	37518	374700	679109
Pos:351.2384@8.36	positive	351.2384	8.36			153907	48812		164568			170029	35260		133392			112237			73034	8849
Pos:351.2385@8.77	positive	351.2385	8.77		15599	940128	237651		670738	151329	31751	623416	193487		801894	96720		788553	56389		399603	92083
Pos:351.2388@9.17	positive	351.2388	9.17		20560	852558	197704		666679	143560	21803	583150	177207	10794	709839	93307	11875	694209	54995	9051	492587	111388
Pos:351.3138@9.69	positive	351.3138	9.69		352258	351716	374567	301993	244025	246085	261542	225004	230123	239692	233324	266859	183215	245853	299380	314594	252652	201388
Pos:352.2592@11.07	positive	352.2592	11.07		106806	128074	116504	93751	120251	137762	101263	82194	128239	134138	68251	115423	140921	89200	91860	350927	76709	88654
Pos:352.2977@31.58	positive	352.2977	31.58			17012	30479		185133	188687		209293	185231		173418	161411		180851	185123		259355	265429
Pos:352.2979@24.04	positive	352.2979	24.04			36443	120135		215161	285929		261147	283134		358652	309180		242034	209644		247539	237245
Pos:352.2979@35.23	positive	352.2979	35.23			38666	86467		212632	298478		273205	451099		254631	571773		238095	874282	23606	301310	960827
Pos:352.2979@35.51	positive	352.2979	35.51			23360	12663		155326	164453		204012	166433		197037	143363		138041	114507		174355	143079
Pos:352.3341@11.05	positive	352.3341	11.05		588571	670734	685487	624234	728952	622467	536563	605091	608286	464642	605982	608751	599549	619689	577217	675071	586072	605457
Pos:352.3450@10.13	positive	352.345	10.13		169316	233057	104374	149824	166275	177209	163268	144241	70053	181941	205851	147203	118439	184660	137168	209064	182769	78656
Pos:352.3452@9.95	positive	352.3452	9.95		176932	275137	101735	157266	162908	202259	179649	135137	51688	218434	226615	165015	114829	197005	131704	243899	190644	74454
Pos:354.3607@12.35	positive	354.3607	12.35		202808	209824	132129	159945	128521	156122	149540	114290	73974	149750	136845	142095	97613	126748	115648	137122	111725	78394
Pos:354.3612@11.10	positive	354.3612	11.10		714655	740965	564726	646411	638994	637356	600491	622635	423256	672779	639173	576084	522506	613222	538191	679446	601166	437747
Pos:354.3613@10.90	positive	354.3613	10.90		656610	669972	513705	575855	543944	592155	575745	541133	371371	589717	566337	543134	505593	562323	522254	568167	531117	403775
Pos:356.3769@12.06	positive	356.3769	12.06		197892	217814	177748	177896	177764	170609	176153	193295	145137	189600	178499	164440	141849	189037	158579	176858	171778	139384
Pos:357.3606@9.30	positive	357.3606	9.30		185259		13278	61027	50307	25881	118166	61358	69439	221909	43129	33437	210836	53632	30324	365747	71757	93211
Pos:359.1891@0.57	positive	359.1891	0.57		160500	13450		92588		21102	423896			268785	44684	36167	306753		32684	299625
Pos:359.3551@8.56	positive	359.3551	8.56		86243	95809	32320	65376	12407	70696	132733	14364	52534	83731	13515	10028	69490	11619	14250	131404	12739	8316
Pos:361.2749@9.24	positive	361.2749	9.24		90785	229256	148287	140414	150810	116265	112817	79839	81845	97016	118854	103811	90595	122397	137698	121656	130800	70773
Pos:361.2906@8.51	positive	361.2906	8.51		101713	79832	132238	82155	79331	125085	102133	121565	127930	129524	115796	132361	115170	118513	85704	127974	124603	122037
Pos:367.4179@12.15	positive	367.4179	12.15		387715	387059	391296	383126	347522	313529	337131	308976	312636	350399	339586	324183	359655	330844	298253	468840	337733	330351
Pos:368.3766@12.35	positive	368.3766	12.35		133217	134363	97074	119002	92882	127040	117561	92708	56532	122544	112596	117690	85614	108203	109417	123884	102124	70992
Pos:370.3085@13.47	positive	370.3085	13.47		387600	284062	334396	374191	256476	297537	323328	329665	334836	482193	310366	295091	421018	268627	279091	492363	274547	300842
Pos:372.2303@36.98	positive	372.2303	36.98		164560			199764			278979			406679			390332			355286
Pos:375.2172@0.59	positive	375.2172	0.59		114818			42128			198617	149748	53198	126865	65547		106106	57881	32599	123724	52108	27674
Pos:375.3077@11.05	positive	375.3077	11.05		129047	125760	157541	163235	109803	138233	115782	142378	141319	147459	124896	105692	122138	139325	103736	158216	140132	181197
Pos:375.3113@9.52	positive	375.3113	9.52		167537	189330	186580	148583	118933	148578	123512	119404	111219	142075	110960	122065	97100	125182	145971	153771	129337	117901
Pos:379.2700@10.67	positive	379.27	10.67		8858	220006	72872		156790	71558	7882	150108	67816		170378	33238		161413	45415	5260	118797	42109
Pos:380.2906@12.61	positive	380.2906	12.61		591396	1076577	660966	451296	972940	743429	591215	460782	801726	593186	572585	907075	593442	562326	633285	757519	634061	577233
Pos:382.3911@14.16	positive	382.3911	14.16		132065	139608	117367	121913	92393	105141	98342	95523	87394	95536	85146	92519	87042	74959	88816	86705	75750	66606
Pos:382.3923@12.59	positive	382.3923	12.59		183054	225260	125348	167365	158556	162110	166273	153524	81190	188213	176536	160704	118803	180128	141300	190010	162834	91178
Pos:382.3924@12.35	positive	382.3924	12.35		351969	394375	269161	326534	283896	370901	334790	259003	168717	349860	320627	326881	233787	300868	298111	351170	290787	195472
Pos:384.2374@0.57	positive	384.2374	0.57		53575			28387			378542	18879	8034	151269	11766	2372	183748	3179	11523	132185		8918
Pos:386.1863@3.79	positive	386.1863	3.79		15864	37846	30666	15373	80829	42266	20543	119853	64248	95353	50662	90290	200534	67088	82599	153185	47599	37700
Pos:386.2461@36.97	positive	386.2461	36.97		119697			115365			106667			186380			174707			198321
Pos:387.2466@0.54	positive	387.2466	0.54		10437	20567	25105	19620	37942	25422		221017	166840	32736	177298	193482	11998	92636	133660		104157	219884
Pos:390.2774@13.29	positive	390.2774	13.29		1887683	1744899	1702875	2942582	1583159	1535177	1610339	1605794	1673036	1869543	1549036	1587279	1645203	1509709	1539907	1667936	1489551	1629965
Pos:391.2934@8.89	positive	391.2934	8.89		243232	184180	211841	249515	180304	171312	218859	221271	214004	317095	207878	209191	259772	204588	188098	286008	195983	205019
Pos:392.2044@0.52	positive	392.2044	0.52			220920	281097		112349	48620		522298	337785	67462	359737	317471		228441	318443		306634	487594
Pos:393.0111@10.56	positive	393.0111	10.56			385012	229121	231374	281734	35375		41800	29564		46558	18862		56438	10844		24097	7000
Pos:394.1254@0.98	positive	394.1254	0.98		566633			573893			710260			624079			611856			1941229
Pos:394.2690@9.83	positive	394.269	9.83			10088					9007			10621			7361			8708
Pos:394.2695@9.34	positive	394.2695	9.34		4371		13025		101881	132561		87002	83432		96188	80614		114408	70447		86266	107823
Pos:394.3607@36.98	positive	394.3607	36.98		62043			59507			78154			105273			107761			138582
Pos:394.3811@12.73	positive	394.3811	12.73		553676	538792	375409	339856	326749	424588	480275	348652	347384	316862	485734	510081	475956	487675	353109	304087	484603	346814
Pos:395.8939@1.25	positive	395.8939	1.25		198191	129458	137296	194556	127320	125561	164927	156970	132953	205214	133524	132841	196449	128661	138174	188313	137786	116401
Pos:396.2016@0.59	positive	396.2016	0.59		75785			40297			343683		5245	182901			189569			116553
Pos:396.4078@14.16	positive	396.4078	14.16		126690	136034	129617	111617	113907	136699	112573	97104	108127	116086	99530	119790	94522	103992	125345	117805	111770	109611
Pos:397.2817@10.46	positive	397.2817	10.46		196347	186983	185874	203116	189008	181801	193802	188118	177146	185652	168710	172950	181436	169041	163684	186092	156545	161954
Pos:398.2461@36.98	positive	398.2461	36.98		195568			228547			212127			405972			327040			393904
Pos:399.2997@10.13	positive	399.2997	10.13		157556	264643	119840	171255	184865	201239	184949	172339	70681	208084	228159	179423	134563	201772	153217	224649	188868	91059
Pos:399.2997@9.95	positive	399.2997	9.95		191366	302000	114816	122294	194852	222921	204432	163214	58538	244367	241770	195804	126873	221142	155199	273968	221576	79357
Pos:401.3154@10.94	positive	401.3154	10.94							108025	115843					90630	103172	102395	102888	115202	98912
Pos:401.3156@10.83	positive	401.3156	10.83		333108	330984	311885	312176	306713	184007	192276	296107	254337	294374	282053	188151	177481	176315	169209	151582	178665	257793
Pos:401.3157@11.07	positive	401.3157	11.07		447796	393362	324763	373385	333180	417412	369892	372708	273032	360918	336712	312809	319238	338208	314676	346066	320393	270176
Pos:402.3460@9.17	positive	402.346	9.17			131192	23351		111348	19387		110726	30618		120940	13011		107758	11274	23753	77732	16024
Pos:404.2326@19.40	positive	404.2326	19.40		205319			175776			182811			281888			251997			313447
Pos:407.0269@11.48	positive	407.0269	11.48			855196	473955	528065	535349	60875		66044	43155		72836	27683		88085	14652		38251	8721
Pos:407.3013@11.93	positive	407.3013	11.93		167964	298149	180639	107343	188297	250847	82605	160276	148621	185055	112664	157575	202902	138344	77301	150269	89549	105024
Pos:407.3014@11.62	positive	407.3014	11.62		200996	385069	204420	112771	206813	317638	92871	192278	152309	237975	107069	172360	300510	133505	74970	191949	64550	103087
Pos:410.4237@14.16	positive	410.4237	14.16		231399	237448	222810	209285	183348	214040	201463	179433	186466	207155	177631	208227	185583	164946	200195	217273	179328	176261
Pos:411.2984@9.74	positive	411.2984	9.74		169429	166387	213185	122488	160754	213098	164454	213699	213813	207077	211353	214401	177799	212710	161383	220578	238656	198477
Pos:412.2616@36.98	positive	412.2616	36.98		28131			40564			38132			72709			61632			83086
Pos:414.2044@1.98	positive	414.2044	1.98		31007	43148	50388	33698	103660	69719	26046	121268	107871	70097	181586	99995	66748	90589	116969	101462	131965	125037
Pos:414.2044@3.38	positive	414.2044	3.38		585268	384461	606376	437526	658445	643903	607899	929732	789830	776083	759395	816596	775025	842697	617855	972788	895393	869414
Pos:414.2045@3.06	positive	414.2045	3.06		2121186	1539187	2500616	1713599	2373067	2259050	1983489	3351910	2936143	2882468	2960979	3330801	2491378	2867165	2339515	3486038	3272908	2972895
Pos:414.3498@13.90	positive	414.3498	13.90		44088			110288			111005			196497			169701			354575
Pos:415.2214@0.54	positive	415.2214	0.54		151111	96445	169101	162709	153288	197241	114354	184224	199990	121327	147690	221893	120455	177463	190442	145574	175215	167425
Pos:418.3087@15.98	positive	418.3087	15.98		1658653	1514262	1517467	1549938	5611243	1414601	1450725	1379161	1492754	1396952	1413590	1403531	1450267	1351426	5305158	5494936	1589756
Pos:418.3089@15.30	positive	418.3089	15.30					15680103			14832158		14752264	15101969			14561603		6578135
Pos:418.3089@15.55	positive	418.3089	15.55		16461606	18730247	18342662		12213783	17576571		14256175		5097256	11932420	12057655	4846044	12331065	4962914	16727288	10875595	20769382
Pos:421.0426@12.09	positive	421.0426	12.09			423794	241012	233205	262256	29840		32822	19980		35262	15697		42943	7538		16581	6688
Pos:423.4078@9.64	positive	423.4078	9.64		54696	57051	78698	48407	53518	82737	67149	75643	89413	71160	62203	94027	58865	79921	70029	86249	78376	86033
Pos:425.3132@12.09	positive	425.3132	12.09		179808	164693	176380	164630	157120	156304	155606	175868	160805	170037	157621	143320	144139	144520	148337	147246	139735	148988
Pos:425.3146@12.68	positive	425.3146	12.68		133734	150637	182516	102083	128844	186058	139469	203736	170361	131620	186241	199769	120769	212147	135160	185604	197274	165045
Pos:426.2769@36.98	positive	426.2769	36.98		66718			61126			72618			89847			105187			122381
Pos:426.2844@0.59	positive	426.2844	0.59		50906			33056			370377	16416		164143			208549			153603
Pos:429.2365@0.57	positive	429.2365	0.57		91994	110212	88190	99932	113765	106861	86776	137469	122748	139399	116131	149572	118746	147382	126461	105138	148013	136224
Pos:429.3467@12.59	positive	429.3467	12.59		165819	213856	135115	163260	151899	162822	159729	153939	96516	176135	183424	151595	129593	176227	133562	190950	167725	88867
Pos:429.3469@12.34	positive	429.3469	12.34		322693	333562	250552	287027	255114	284144	297998	239444	180183	298658	271248	277196	237084	261677	260739	296342	255039	192741
Pos:430.2867@40.40	positive	430.2867	40.40		72575			33663			33215			76891			87915			111305
Pos:431.2730@0.53	positive	431.273	0.53			19703	39968		42543	37719		317785	224172	35279	228334	224928		136289	191065	3816	170691	343332
Pos:432.1982@0.53	positive	432.1982	0.53			18512	19633		33053	20653	20811	152169	105473	10553	106378	87165		70785	103618		93464	164861
Pos:432.2325@0.59	positive	432.2325	0.59		63719		17258	51248	57568		306741	238643	124634	254418	154696	102070	276820	149081	132511	187085	136430
Pos:432.2641@22.73	positive	432.2641	22.73		509995			269457	60872	130778	304052	94307	207496	545966	100863	212625	546855	99345	206251	641648	130109	315256
Pos:434.3867@11.28	positive	434.3867	11.28		124895	95517	24026	143761	79808	30462	57921	51881	31825	64288	54189	18814	39511	64986	14751	64607	62607	16007
Pos:436.1868@3.76	positive	436.1868	3.76		95592		93479	36517	57308	71539	50547	101496	121863	77178	106796	136242	86291	92056	80835	98813	115397	151048
Pos:438.2772@36.98	positive	438.2772	36.98		78701			82290			83683			129132			111938			133244
Pos:438.2840@0.59	positive	438.284	0.59		333671			157723	28502		1543593	257884	42895	858736	108725	19286	894631	100973	26770	763466	104860	114258
Pos:439.4024@8.76	positive	439.4024	8.76		8443	509783	161924	18284	156839	48730	10703	86981	6842		106302	170389		314391	81815		58896	9785
Pos:439.4029@9.06	positive	439.4029	9.06		767125	389423	876427	688123	740433	1031709	884888	1165970	1109908	1221600	1008043	1043543	1111989	923685	770757	1215277	1168690	1135950
Pos:440.2925@36.97	positive	440.2925	36.97		155462			223612			214442			396578			373858	7383		460927
Pos:443.3242@6.89	positive	443.3242	6.89		32674	47599	9248	885793	10077	17781	7829	9410		10040	7285	4817	7523	13831	125181	14258	12799	7524
Pos:444.2370@0.62	positive	444.237	0.62		155959	7386	16899	89844	46753	30967	1766221	400123	243285	712215	231308	117270	912430	130345	177770	808945	186657	318179
Pos:446.3399@17.19	positive	446.3399	17.19		7856004	8495351	8375708	6496031	6384859	5847531	5259939	6866053	7073656	9872830	6605991	7725338	5539862	6237563	5375637	7630445	4780539	5423050
Pos:449.2995@8.77	positive	449.2995	8.77			217543	75039		163409	59369		159526	74372		180616	31443		182864	10374		104309	36376
Pos:449.2998@9.17	positive	449.2998	9.17			191863	24696		148732	32469		167428	44192		162123	20267		150940	11746		110014	22659
Pos:451.4389@11.27	positive	451.4389	11.27		46720	48276	65331	38972	47779	69154	54442	68475	69804	59622	53676	82061	49159	70828	52749	77637	69272	76694
Pos:453.2854@4.29	positive	453.2854	4.29		116283	174370	133602	131574	156572	153949	129049	151054	164932	95283	128930	132693	108049	149882	131239	86931	127076	154678
Pos:453.2862@4.85	positive	453.2862	4.85		2545111	3311204	2775753	2623165	3125815	3013399	2621842	2820732	2962430	1958815	2438748	2392545	2106615	2763800	2578051	1851773	2398520	2859146
Pos:453.2866@1.96	positive	453.2866	1.96		9246798	13576075	10667857	10880365	9385593	7992617	7155964	10166328	9740632	11072762	9710998	10793719	7472513	10311767	10225147	8160372	8357277	9070895
Pos:453.3443@13.90	positive	453.3443	13.90		128258	125050	109919	119917	86283	104921	125636	90975	91662	125110	99869	127164	102069	101211	108567	113785	96894	82327
Pos:453.4545@15.08	positive	453.4545	15.08		326941	313764	295918	318909	294412	290495	291630	288921	302013	236429	300844	292293	299322	282299	282173	282206	225532	276209
Pos:454.2078@0.55	positive	454.2078	0.55		78189			51177	10447		322887	44156	44552	161819	16205	7622	166447	18187	13063	98438	9588	6462
Pos:454.3087@36.97	positive	454.3087	36.97		248992			287152			263756		2006	446511			394848			485500
Pos:454.4024@22.81	positive	454.4024	22.81		125007			142357			164687			315569			302763			361397
Pos:457.3782@14.16	positive	457.3782	14.16		274909	286061	259069	252066	255538	250888	255177	217797	233992	253760	206329	259268	216392	213942	248300	260645	218517	209977
Pos:458.2526@0.57	positive	458.2526	0.57		217812			128365			564240		133152	356724			371306			315564		131381
Pos:459.2489@0.53	positive	459.2489	0.53		80616	49985	57198	59952	74048	52315		100695	79137	85464	88979	96650	77471	95978	79124	71832	98420	71107
Pos:463.3663@13.29	positive	463.3663	13.29		152384	146500	140739	224164	129151	132268	144753	154874	140246	158278	130504	131446	144533	123628	126636	132268	123927	124112
Pos:465.2854@7.43	positive	465.2854	7.43		328228			236498			158549			159092			240451			402754
Pos:465.2857@8.00	positive	465.2857	8.00		151951			147633			91768			71396			140541			192610
Pos:466.3089@36.98	positive	466.3089	36.98		363259			421669			414818			672670			594919			719722
Pos:467.3011@5.64	positive	467.3011	5.64		123686	132067	132216	103766	129015	113679	131279	112047	133231	91688	94739	118605	100643	117723	115987	98899	109607	122103
Pos:467.3011@6.19	positive	467.3011	6.19		128884	196742	132527	149737	156207	162334	129663	149792	147131	105058	143144	119246	101224	165801	123298	101751	122407	146000
Pos:467.3013@2.02	positive	467.3013	2.02		163070	301337	263323	225189	65805	17933	9721	96459	125109	521839	225042	395909	201570	170242	345592	319687	178307	46478
Pos:467.4345@10.87	positive	467.4345	10.87		660569	780207	990810	594867	797991	921570	755230	1100446	1046710	1016321	947473	1010808	988686	1036680	721235	963137	1042739	1048714
Pos:468.3216@17.12	positive	468.3216	17.12		1368339	2468255	2336665	1324747	1925152	2061485	1151068	2069167	2124005			3166569	1279432	2464018	1376284		2724300	1072183
Pos:468.3216@17.38	positive	468.3216	17.38		1659511	1489405	1183107	1480174	1130916		1078119			2486105	2033828	1453509	1173958		1117455	2420289		1231982
Pos:471.2686@0.54	positive	471.2686	0.54			27761	63092		56471	43083		275999	199690	24726	189495	146397		124664	178555		162745	284817
Pos:471.4277@22.27	positive	471.4277	22.27			18389							14813		18736	8496		18514	14554
Pos:472.2693@0.58	positive	472.2693	0.58		979822	10925	32135	509082	39661	20823	2958283	313889	75259	2109851	142922	64027	2458044	118053	69710	1508814	127322	113039
Pos:472.3642@11.64	positive	472.3642	11.64		202069	114051	149557	195588	95226	161727	196096	94713	62870	185850	97188	156308	105685	123719	144473	188521	119337	84826
Pos:475.2995@0.53	positive	475.2995	0.53			32080	74142	6799	59219	45785		443675	302580	31495	326892	275646		193566	272556		243102	507606
Pos:476.2237@0.52	positive	476.2237	0.52			25601	43857		50826	31907		288352	188018	14661	196035	160302		120906	194047		166100	305470
Pos:476.4387@36.98	positive	476.4387	36.98		96415			118405			112397			177865			180241			195048
Pos:480.3243@36.98	positive	480.3243	36.98		89424			119085			99377			174308			154371			180614
Pos:482.4125@18.41	positive	482.4125	18.41		56658			132152			125527			222857			187424			352214
Pos:483.4439@24.41	positive	483.4439	24.41		77772			144254			102378			195149			176198			227586
Pos:487.2930@3.38	positive	487.293	3.38		63900	38354	65356	45842	68731	67516	65377	94237	83492	80891	83517	85089	78801	90357	68494	96442	90923	88023
Pos:487.2931@3.06	positive	487.2931	3.06		225031	159833	261829	178062	256529	240093	203923	346893	307061	294959	308919	322522	237641	280948	238904	335003	304163	290398
Pos:487.3504@6.80	positive	487.3504	6.80		40185	45306	11396	963539	9781	18972	14183	12882	7660	9704	11381	6411	5822	19468	179639	20309	17431	7719
Pos:488.3057@13.91	positive	488.3057	13.91		105033	104113	83631	118653	105734	103793	100432	117825	103778	95724	108685	126218	103347	130055	100906	97095	103519	122135
Pos:489.4034@12.74	positive	489.4034	12.74			113852	159886		130859	167309		111374	127567		165711	117620		130280	147632		125848	145798
Pos:489.4182@25.05	positive	489.4182	25.05		1093197	2026982	648161	1043240	631752	642880	621146	566226	1140895	791651	600555	532267	550477	535997	645250	594569	648505	525913
Pos:490.2356@0.58	positive	490.2356	0.58							1701	140407	101326		67723	61626		67549	36722			33668	56218
Pos:490.2781@0.59	positive	490.2781	0.59		36210		14839	16047	5317		394605	99177		148916	30578		205966	18385		196113	22983
Pos:491.3163@9.43	positive	491.3163	9.43		175739	166771	179998	187270	141777	164597	182708	172927	213466	196951	133174	249786	144880	179705	195384	179359	174747	192049
Pos:491.3974@15.55	positive	491.3974	15.55		1195367	1893077		1247521	1447892	498978			525250			494723	1388684				1053357
Pos:491.3975@15.30	positive	491.3975	15.30				1614659			1491019	1236874	1349135	702038	1243194	1409642	809707		1386545	1353719	1077123		1411265
Pos:491.3976@15.97	positive	491.3976	15.97		194341	171705	238655	81696	396173	128067	192341	260859		209125	112920	74855	169959	359914	104748	339702	150002	370888
Pos:493.3165@9.60	positive	493.3165	9.60		94779			69494			49195			63053			107545			125448		16482
Pos:494.3397@36.98	positive	494.3397	36.98		96654			94561			90211			137830			130945			171142
Pos:494.4329@14.91	positive	494.4329	14.91		454770		15330	782750	9895	15086	766188		15993	547715	11182	17299	1029177	17477	19991	585038	14640	16788
Pos:494.4336@17.05	positive	494.4336	17.05		100482			116457			113979			200081			171242			159767
Pos:495.2689@0.59	positive	495.2689	0.59		140424	17729	17387	78626	58354	24450	554999	275402	275832	297263	183426	123003	364539	146503	155766	262139	165960	283348
Pos:495.5017@18.45	positive	495.5017	18.45		324426	332995	308000	287309	323357	298538	338223	320557	296080	352692	295175	253327	276391	297758	264532	272312	306849	313155
Pos:498.3262@14.10	positive	498.3262	14.10		135155	94473	120795	104047	103060	132785	124071	146736	144231	92268	103816	192106	93749	90373	75959	142465	142395	98164
Pos:506.3401@36.98	positive	506.3401	36.98		142428			214185			156016			271738			248155			285382
Pos:508.3556@36.98	positive	508.3556	36.98		327897			412720			372626			622772			561014			673781
Pos:508.4495@16.01	positive	508.4495	16.01		1066673			1107587			1055862			886778			1493356			857589
Pos:508.4496@18.51	positive	508.4496	18.51		143451			151467			135743			275126			201786			191410
Pos:511.4755@25.49	positive	511.4755	25.49				12938		115501	339708		126594	252774		97247	449022		298923	1031604		571781	1708280
Pos:511.4964@14.29	positive	511.4964	14.29		60688	63391	68642	80625	86681	80851	62958	144458	103007	121961	142352	189223	118194	92205	211185	108755	100376	83330
Pos:515.2947@0.54	positive	515.2947	0.54			33951	94242		80920	42257		475828	330661	19522	325781	245112		212694	313924		269240	512834
Pos:515.4188@19.32	positive	515.4188	19.32		144464	103266	108985	142595	117401	110518	418291	127182	116645	229488	127705	112388	219225	89818	118798	236198	120454	125922
Pos:517.3616@11.67	positive	517.3616	11.67		252664	298373	231358	249845	231514	232494	279055	222329	224805	216864	225214	279857	224261	201285	241343	283604	190968	256919
Pos:519.3256@0.53	positive	519.3256	0.53			48509	165702		78265	49071		567939	381624	36001	394713	323342		233523	331924		301127	641084
Pos:520.2500@0.52	positive	520.25	0.52			37319	72856		61881	40421		394304	253715	25540	254293	201289		176141	244196		212786	417656
Pos:520.3558@36.98	positive	520.3558	36.98		68137			74307			76204			132423			115174			133664
Pos:520.4493@15.59	positive	520.4493	15.59		331927			444362		52654	425487		81777	384297		61291	400522			402328
Pos:520.4494@15.34	positive	520.4494	15.34		267485	108022	375690	886390	166014	196734	756865	183855	202811	1163271	147611	127225	1086391	109859	151451	860948	163146	224440
Pos:522.3713@36.98	positive	522.3713	36.98		280042			350829			310226			515678			480307			568525
Pos:522.4656@20.14	positive	522.4656	20.14		858060			752467			719146			1138493			1008744			966594
Pos:522.4658@17.25	positive	522.4658	17.25		10206751	3239016	2924501	9354587	2468956	2240082	9210722	2512571	2485599	9013026	2549366	2552582	12427138	2514470	2440700	8882939	2110917	1937627
Pos:523.3366@0.58	positive	523.3366	0.58		70826			33960			377627	1387		190781			234216			159568
Pos:529.2898@0.59	positive	529.2898	0.59		248234	19544		123989	74612		1611718	742075	65322	641629	308256	20808	778864	251099	23619	704392	289859	75733
Pos:530.2669@10.40	positive	530.2669	10.40		87260	57281	77898	71831	88039	71747	106367	103515	105372	137027	94809	188935	147363	168626	89820	101098	116971	115471
Pos:530.4008@18.58	positive	530.4008	18.58		154790	134131	130057	763159	138369	139454	128463	148981	174721	167886	146716	139644	126027	277308	177907	132676	192712	182500
Pos:530.4855@36.98	positive	530.4855	36.98		160439			190927			176910			296355			271883			327376
Pos:531.3755@6.71	positive	531.3755	6.71		45861	25597	10115	708138	7233	13980	11275	12459	9115	8563	10170	8826	6157	14820	167101	21794	14043	7059
Pos:532.4958@10.45	positive	532.4958	10.45		6195967	7490594	5374203	5891969	5149786	5578738	5719685	5242193	3638493	6857509	6059844	5543316	4455040	5991464	4992472	6720137	5426650	3506657
Pos:533.4287@12.64	positive	533.4287	12.64			31449	99460		40181	87234		65897	81370		61163	66636		49498	79770		65628	112091
Pos:534.2476@3.38	positive	534.2476	3.38		116315	77842	117874	91748	121498	133603	109831	170689	141931	146851	136827	152883	143094	159026	123878	176573	164060	164495
Pos:534.2477@3.06	positive	534.2477	3.06		397624	301106	475251	322854	442867	426132	359684	624440	550027	534926	529608	616613	443693	531242	438477	636178	585399	544694
Pos:534.3717@36.97	positive	534.3717	36.97		350199			409856			404594			676977			607242			736241
Pos:534.4643@16.80	positive	534.4643	16.80		988604			1040253			1087204	17814		1114312		20716	1783729	24149		1559035		11769
Pos:534.4651@19.52	positive	534.4651	19.52		247044			194461			196907			352546			287527			366392
Pos:534.4657@16.48	positive	534.4657	16.48		308209	44545	196159	936183	43028	62955	801178	42042	79814	2369441	47804	43318	1103499	37132	41467	568809	45498	73649
Pos:535.1582@21.91	positive	535.1582	21.91		150573	171873	79846	174127	42397	72658	82871	38404	89334	62165	65707	99684	61484	65391	89537	69115	47999	51940
Pos:536.3877@27.07	positive	536.3877	27.07		342918	353279	318167	358687	348264	302750	334246	319349	296613	292376	317687	303881	276922	319054	304505	266200	345949	294940
Pos:536.4797@21.61	positive	536.4797	21.61							20160		9136						12806				14563
Pos:536.4809@18.66	positive	536.4809	18.66		3359684		29296	1829917			1961801			2188967			2804051		7758	2504982	8750
Pos:536.4811@21.87	positive	536.4811	21.87		259863			208630			175544			320231			268954			248385
Pos:536.5285@25.28	positive	536.5285	25.28		1171355	1069389	1041117	1036273	929425	1011734	1008512	971209	982442	1079717	956626	989559	1023325	902581	925319	1090351	933777	940438
Pos:537.3796@11.19	positive	537.3796	11.19		206515	253696	209970	253344	206435	229009	202258	232374	235934	168081	230757	203269	177276	221381	198839	149840	168211	184914
Pos:537.3801@10.84	positive	537.3801	10.84		256386	231016	259717	226248	216087	187585	201634	204285	247505	210570	175714	217794	198729	187798	202776	153142	184224	197600
Pos:537.5487@22.73	positive	537.5487	22.73		441358	339528	313766	353712	326920	295892	389831	323432	352045	391283	310041	272762	378299	316652	317737	381825	308035	314152
Pos:538.3419@11.70	positive	538.3419	11.70		76508			173479			214162			149648		18426	127724			535844
Pos:539.3303@0.56	positive	539.3303	0.56		9553	8171			20212		21745	85389	214725	12117	96929	83676		50375	80169	11462	77501	181406
Pos:539.4193@10.79	positive	539.4193	10.79		1439376	1745656	1978884	1178295	1690904	1689650	1370830	2537501	1899475	1513378	1964455	1922635	1379927	2405256	1437515	1642772	2359421	1827394
Pos:543.4500@22.89	positive	543.45	22.89		253767	120341	142041	224657	132086	145548	531408	154690	166106	244911	134014	140952	235291	145315	150645	247508	148179	157687
Pos:546.4647@16.28	positive	546.4647	16.28			118687			341425	1306641		305215	1622816		322275	256482		159826			213775
Pos:546.4648@15.81	positive	546.4648	15.81		97849	233118	817845	279749			210706			461925			544093			312813
Pos:546.4649@16.06	positive	546.4649	16.06						438914			439585			378703	382077		201516	436309		306807	832627
Pos:546.4649@16.88	positive	546.4649	16.88			46924	57873		118940	123669		105430	89345		82859	42908	17497	90298	39976		107266	133238
Pos:548.3869@36.98	positive	548.3869	36.98		76128			103388			91968			149066			140728			155199
Pos:548.4807@18.61	positive	548.4807	18.61			78134	201005		167461	338201		169674	352926		255787	188612		134628	142375		143662	179601
Pos:548.4808@28.97	positive	548.4808	28.97			495849	858472		289255	701486		326529	890834		334556	320227		161672	240753		149145	369105
Pos:548.4809@18.13	positive	548.4809	18.13		3172662	168464	411211	2931737	428441	493712	3213383	429046	593728	3855587	526184	556872	5037255	433859	518993	5938965	529643	472800
Pos:548.4810@21.22	positive	548.481	21.22		396707			333069			330065			584337			498259			562611
Pos:548.4815@17.71	positive	548.4815	17.71			2968116	9881104			6010851		2219532	7976823	5136654	2841388					3957428	2497826	4106496
Pos:548.4815@17.77	positive	548.4815	17.77		3046719			7740014	2516816		7210606			12209027		3086601	12105340	1511962	2484278	9333639
Pos:549.6217@23.03	positive	549.6217	23.03		348167	539203	518273	411367	497947	462326	309213	466125	479026	299548	444682	466143	358419	462078	446929	319512	462863	451779
Pos:550.4964@20.20	positive	550.4964	20.20		3428472	13773	34580	1780043	68681	32787	1995199	81174	112426	2814648	91695	111658	2681481	90763	112482	2626675	101166	103724
Pos:550.4966@23.71	positive	550.4966	23.71		251458			170288			159674			298388			288790			288095
Pos:551.3674@0.63	positive	551.3674	0.63			9489	5993	6130	27337		69568	347314	20193	36538	121330	6471	41459	115355	11382	39230	129140	5268
Pos:551.5071@31.36	positive	551.5071	31.36		261889			335788			347259			816341			801371			977845
Pos:552.3271@0.56	positive	552.3271	0.56		100375	15532	17435	53630	14539		507683	33823	19801	224601	27708	16752	266021		25659	207553	28844	31014
Pos:556.0345@9.99	positive	556.0345	9.99			40976			125902	16860		2808625	611145	91603	731867	154134		116105	398990		292283	419405
Pos:557.3214@0.59	positive	557.3214	0.59		112811			59940			1008309			441570			539633		1343	422698
Pos:559.3212@0.55	positive	559.3212	0.55		7270	66058	209293		136141	76016	77176	888629	585243	64528	587701	424348	44670	370668	536685		498277	960757
Pos:560.4807@17.59	positive	560.4807	17.59			15876			348357	370421		445474	379146		431615	173378		329677	154242	86091	482471	260028
Pos:560.4809@17.25	positive	560.4809	17.25		236983			432963			331745			873331			569996			686970
Pos:560.4810@16.98	positive	560.481	16.98			31854	181044		16354		78435
Pos:561.5116@18.61	positive	561.5116	18.61		148401			116281	173857	277400	138006	163837	181117	125921	233691	142815	110517	192649	102887	167569	214771	149327
Pos:561.5128@19.27	positive	561.5128	19.27			289874	770133			464827		283653	310469		388230	297343	45139239	304618	266348	55224423
Pos:562.4025@36.98	positive	562.4025	36.98		96868			85713			84460			127937			120043			147043
Pos:562.4966@31.69	positive	562.4966	31.69			80116	46522	20992	663677	818228	12049	637839	791237	13030	643157	398134	27040	439101	324263	27059	443066	781038
Pos:562.4971@19.13	positive	562.4971	19.13		1556626	266374	881785	1878333	163608	276304	1894181		324383	3093278	260475	266137	2888177		276983	4066404		384467
Pos:562.4971@22.68	positive	562.4971	22.68						27081	80026		25498	44749			62126		35108	14654			63059
Pos:562.4972@23.14	positive	562.4972	23.14		2150293			1698800			1712258			2306146			2177525			2283467
Pos:562.4973@18.75	positive	562.4973	18.75			343404	1152895		94497	207725		104710	193163					126116	74431		150077	135582
Pos:562.4974@19.53	positive	562.4974	19.53			400559	565941	33507274	5508850	6853313	38924092	6384734	7824240	64803431	6526283	4212615	61850983	6431055	4365955		9721397	9624622
Pos:563.3518@0.53	positive	563.3518	0.53			58959	278246		85332	51908		589205	392947	32349	391403	312038		241360	352695	4028	319354	698681
Pos:564.2762@0.52	positive	564.2762	0.52		8714	59909	127598		65994	41765		442436	280744	29061	290199	237660		188283	286298	9609	245545	502325
Pos:564.5122@21.82	positive	564.5122	21.82		443057			168216			205204			300942			288282			300061
Pos:564.5125@21.29	positive	564.5125	21.29				103160		8412							19605			32678			39236
Pos:564.5593@12.06	positive	564.5593	12.06		149816	127736	89061	144310	133076	135676	125199	103492	42462	151623	105885	83758	91913	146383	86011	178979	100539	51037
Pos:564.5599@29.46	positive	564.5599	29.46		984176	860564	884644	732220	762222	790689	867071	775906	778607	867461	739222	791948	800360	727616	719691	836718	740739	713671
Pos:566.4125@40.40	positive	566.4125	40.40		79484			61269			64595			150498			121157			146716
Pos:566.4912@19.96	positive	566.4912	19.96			93347	394371		64105	184741		61962	172157		85560	134679		71075	119622		81003	142276
Pos:566.4914@18.21	positive	566.4914	18.21			170432	350984		183518	275028		189160	388785		406419	350034		171984	239761		211838	144320
Pos:566.4914@18.60	positive	566.4914	18.60			141674	345342		279043	587353		310846	591433		429260	303610		248648	230265		272748	322837
Pos:567.2913@0.60	positive	567.2913	0.60		199796	58229		129387	37548	15809	317758	219337	114914	344434	124603	76354	304115	101156	99141	228409	107951	142477
Pos:567.4503@12.96	positive	567.4503	12.96		1128933	1333553	1550467	921557	1321074	1447943	1101842	1969297	1436342	1250725	1568140	1485206	1152842	1950297	1096599	1504071	1901460	1365003
Pos:570.7101@9.95	positive	570.7101	9.95			61679			177930	23788		3747786	993722	105290	1180652	247533		182486	649300		493685	697139
Pos:571.3359@0.62	positive	571.3359	0.62		259276	29019	99196	119892	54634	16800	239688	352695	68416	279451	205874	53965	221976	144904	125120	175500	184316	174539
Pos:571.4818@26.82	positive	571.4818	26.82		206004	177137	92937	162911	145138	171449	212373	152932	88886	165269	140831	149441	151000	135180	84525	251516	135387	136507
Pos:572.4807@17.01	positive	572.4807	17.01						155862	300518		137207	291101		114491	196275		102188	185886		91458	133910
Pos:574.4962@18.66	positive	574.4962	18.66		262763	802599		231764	932046	1876370	231804	985349	2819196	446905	947285	1508570	436673	520935	1127810	635174	725821	1479489
Pos:574.4963@22.34	positive	574.4963	22.34		142099			102921			104680			164399			145525			238919
Pos:574.4964@19.21	positive	574.4964	19.21			65152	134088	493943	126466	195012	706038	120846	182848		181309	90522		108024	106647		89038	74002
Pos:574.4964@19.62	positive	574.4964	19.62		147579	69600	85161	92145	138600	189721	82597	137147	204646	134690	87980	104239	245930	74515	89646	374692	97962	158845
Pos:574.4966@18.27	positive	574.4966	18.27		817750	1616163	8513973	1646550	983875	1539624	1494371	1177392	2364766	3941274	857245	528199	3220990	268681	207455	3400188	732557	816733
Pos:574.4966@18.99	positive	574.4966	18.99		834937									956850			926514			1443318
Pos:575.4014@6.62	positive	575.4014	6.62		47108	18775	12850	459293		13931	8176		10688	8647	10002	13451	6806	14141	142509	15693	18484	7401
Pos:576.4184@36.98	positive	576.4184	36.98		459117			537295			508983			847407			764465			951081
Pos:576.5117@21.52	positive	576.5117	21.52			66060	182089		35589	64925			86481		114718				35983		25810
Pos:576.5119@21.81	positive	576.5119	21.81			110474	454063		170036	366334		209185	432037		253043	184030		181330	123641		97708	259305
Pos:576.5119@33.08	positive	576.5119	33.08			357633	745573		233875	512784		210461	799823		234864	421712	17480	134237	408033	24794	152618	457438
Pos:576.5121@24.22	positive	576.5121	24.22		291012			244213			230777			374398			351765			548427
Pos:576.5124@21.15	positive	576.5124	21.15		6678556	144487		3681044	296313	360960	4409643	351584	480759	7541352	337653	356417	7116236	332660	411935	9322313	426690	606843
Pos:576.5124@24.88	positive	576.5124	24.88		311191			189816			201954			378286			337643			403390
Pos:576.5131@20.64	positive	576.5131	20.64		10387162	3983629	15563210	11295625	3090331	7860679	12010168	3460944	15449768	21961192	3243467	8538317	21152838	2239269	9742088	34880204	3934223	10046695
Pos:578.5273@23.53	positive	578.5273	23.53		253029			116744	8582		145291	12772	46523	202678	25658	32567	217961	21953	31478	240844	27266	27872
Pos:579.5375@32.28	positive	579.5375	32.28			20470	146247		119678	445636		147058	319893		111603	417374		265690	704039	13626	434838	931355
Pos:579.5956@27.48	positive	579.5956	27.48		263201	239538	234462	229618	153208	217127	224284	321097	221143	312276	142845	217193	291158	309053	205904	306807	203242	197466
Pos:580.4937@10.13	positive	580.4937	10.13		82266	162326	42715	70828	88485	89534	76970	81234	16127	113253	132636	74809	43059	116608	62796	137003	102513	22469
Pos:580.4945@9.89	positive	580.4945	9.89		99943	215233	39417	77274	96431	130886	105616	75376	12015	152357	164219	50749	46120	137062	71981	201731	128361	19764
Pos:580.5078@20.62	positive	580.5078	20.62				41872		129356	200768		160827	186000		187167	133308		168412	110016		178674	165268
Pos:581.5021@26.43	positive	581.5021	26.43			173335	493293		1048362	676331		362564	813019		336699	312788			254052
Pos:583.5186@28.88	positive	583.5186	28.88			3290018	12709110	17912	2151382	4466613		2072271	5932288	14463	2384136	2995692		1445560	2391178	51864	2076248	2982859
Pos:584.5274@10.90	positive	584.5274	10.90		10435721	12930537	6321075	9166707	8345455	10781519	10081215	7579692	2960616	11704221	10579539	9454869	6470703	9829827	8204338	13014188	9580861	4071639
Pos:584.5274@11.11	positive	584.5274	11.11		8307141	10627318	6061275	7403202	7612476	7674885	7483804	7409947	3659698	8938545	9062716	7031226	5657569	8749034	6232196	9003888	8020133	4037352
Pos:585.3853@9.91	positive	585.3853	9.91			122164			294228	48018		5060178	1414033	153229	1699264	364416		281303	986842		724529	1112160
Pos:585.5337@32.41	positive	585.5337	32.41		37318	42177	55346	39610	61310	55062	32350	75205	58326	36233	53823	117111	47868	75921	324318	63292	73007	205304
Pos:585.7202@9.91	positive	585.7202	9.91			89706	8034		274479	36222		5068755	1321791	116541	1608793	349031		285071	941940		701202	1035278
Pos:586.4578@26.08	positive	586.4578	26.08						637038	660820		571929	732639		439597	950397		366025	598458		428358	829373
Pos:588.4734@29.36	positive	588.4734	29.36					21467	288776	313165		288525	287897		200450	327816		273018	404591		320122	428299
Pos:588.5112@22.86	positive	588.5112	22.86									14236			20074	15646		17200	15077		30161
Pos:588.5117@23.52	positive	588.5117	23.52		415117	20137		315249			291575			487483			444686			637376
Pos:588.5118@21.70	positive	588.5118	21.70		149112			82410	136198	131660	104315	173311	125814	167601	229159	74092	162978	161233	54329	261738	196114	97790
Pos:588.5120@19.37	positive	588.512	19.37		222257			295521			274218			532428			432003			495590
Pos:588.5122@19.76	positive	588.5122	19.76			312612	1237927		96333	133865		128524	181669		109125	62389		41086	31348		82681	113151
Pos:588.5122@20.57	positive	588.5122	20.57		207103	225028	332397	81920	571374	1657140	122404	922347	2310207	176601	1098330	986612	198994	697209	763248	292932	978380	1310972
Pos:588.5124@20.20	positive	588.5124	20.20			439018	819021	3212240	1915788	2272866	3708398	2414292	2635779		2396628	994333		1537169	773660		2495143	1690003
Pos:588.5129@19.99	positive	588.5129	19.99		3933860									6095291			5865379			10931768
Pos:588.5587@12.07	positive	588.5587	12.07		5643436	7131549	4957285	5328651	5313975	4890032	5007661	5503982	3653404	6024222	6085113	5225292	3826305	6084009	4529817	5408393	5484962	3361348
Pos:590.4339@36.98	positive	590.4339	36.98		243070			274470			282228			432345			396693			480763
Pos:590.5275@26.73	positive	590.5275	26.73		834580			533023	5552		593963			936969			905500			949018
Pos:590.5277@24.05	positive	590.5277	24.05			43355	140760		173448	262139		225417	248849		314710	270932	25500	230027	175572		220971	223183
Pos:590.5278@22.36	positive	590.5278	22.36		1201886	201700	577292	852865	172113	262855	1037127	194124		1665911	233488	229265	1587625	167003	202923	2772797		279350
Pos:590.5278@35.29	positive	590.5278	35.29			169823	188518	12382	845109	1437480		884937	2041972	6741	935618	1359850		585240	1428655		518803	2753714
Pos:590.5280@21.85	positive	590.528	21.85			577211	2385708		195758	337185		243725	497404		186318	166371		144550	123170		267733	233672
Pos:590.5291@22.74	positive	590.5291	22.74		32189949	1223716	2856936	15245616	9699091	17166047	20125875	13214956	31394464	35081467	14826454	24641469	34749112	12346568	26727799	45637862	16789419	40674654
Pos:590.5751@12.34	positive	590.5751	12.34		157793	133403	77253	146920	110537	145209	129919	99117	33867	164355	99680	92322	96654	123064	91637	202443	97027	46066
Pos:592.4349@25.05	positive	592.4349	25.05		143880	233133	89982	138666	78056	87728	86395	61353	145510	139930	64661	66927	75754	68650	99928	83430	97024	59358
Pos:592.5065@18.89	positive	592.5065	18.89			198338	329601		131501	149051		124133	212114		300891	201934		106162	112070		126017
Pos:592.5065@19.24	positive	592.5065	19.24			239895	570114		272501	521176		297086	535576		478948	303527	2803	215673	206918		214710	194189
Pos:592.5067@17.59	positive	592.5067	17.59		30633	52651	32574	17324	117768	141179	35522	115009	165514	43071	156149	101242	34178	93618	76271	45152	114059	99267
Pos:592.5906@33.79	positive	592.5906	33.79		248231	195352	186389	180323	152791	162279	242561	166134	156077	188028	157979	162474	158397	151320	153983	173299	153752	136990
Pos:594.5222@23.41	positive	594.5222	23.41			106533	611025	6490	58247	161775		60210	200156		94674	165715		59285	130405		78695	148463
Pos:594.5227@21.50	positive	594.5227	21.50			172318	414209		122262	141639			233936		303587	328327			212373		140387
Pos:594.5227@21.81	positive	594.5227	21.81			213558	804291		332561	692467		508283	784786		539998	530152		409470	305856		294041	508160
Pos:597.5331@31.58	positive	597.5331	31.58		102737	376749	566166	145707	4049467	4194427	66848	4603288	4213310	109198	3962763	3509650	252513	4089729	4137342	277677	5830985	6234344
Pos:597.5334@30.90	positive	597.5334	30.90			180837	949320		107987	150894		108568	182574		91994	159112		6996	214577		142121	204136
Pos:598.3833@0.48	positive	598.3833	0.48		166782	21028	82956	54813	36227	106214	111176	78350	115269	131512	74523	129330	159388	52582	109858	187633	71564	148834
Pos:599.5130@30.85	positive	599.513	30.85		620781	662000	593225	563234	485255	716841	494042	689092	697600	516442	632261	616231	488170	617631	628624	466216	633188	447525
Pos:600.0608@9.86	positive	600.0608	9.86			123484			360724	61360		6967106	1884584	146686	2211724	500544		427212	1317377		993981	1506239
Pos:600.3955@9.88	positive	600.3955	9.88			156363	21319		369872	65252		6275168	1764795	155315	2163168	472405		405428	1265374		1016437	1486460
Pos:600.4726@28.58	positive	600.4726	28.58						226384	161467		194684	214992		166857	56909		165399	67712	3073	208915	113455
Pos:600.5118@19.73	positive	600.5118	19.73		106100	648539	786460	62629	773057	1138437		832380	1129494		1069558	673142		561934	546526		569612	969569
Pos:600.5125@19.27	positive	600.5125	19.27		183820	861161	1629909		712943	1246654		911090	1299359	177787	1107967	681083	116115	567391	421126		565421	893629
Pos:600.7296@9.87	positive	600.7296	9.87			74991			199584	30974		3477653	966341	68797	1136003	249378		217512	735077		546233	857474
Pos:601.2592@0.64	positive	601.2592	0.64		61077			38570			316794	22205	6600	136943	2080	2370	196887	6494	12948	198036	9253	20064
Pos:601.5043@17.71	positive	601.5043	17.71		88011	85939	70260	78373	119069	176796	66321	124239	37292	69313	185359	88517	26894	124594	33706	61193	81489	52825
Pos:601.5048@18.59	positive	601.5048	18.59		196136	170450	182438	168055	249324	429046	200856	277705	121983	192967	384107	220529	107440	327417	149342	169161	210198	120092
Pos:601.5078@19.28	positive	601.5078	19.28		304147	475884	776278	277821	498445	908012	316776	623626	579931	201899	821159	456219	110908	564512	295003	134062	427117	451466
Pos:601.5092@19.72	positive	601.5092	19.72			329749	360034	108827	461885	698413		461864	468174	148773	661475	369543	89779	400038	252116	111465	300517	428747
Pos:602.4340@36.97	positive	602.434	36.97		219187			251178			251405			395803			364449			422826
Pos:602.5272@33.68	positive	602.5272	33.68			1241131	1288411		290716	572866		389396	802751		369306	267402		178585	117002		214404	237632
Pos:602.5277@21.66	positive	602.5277	21.66		379395	1668697	2922132	212691	1298803	2120113	284322	1518813	2453179	397750	1732772	1291837	436129	865841	1000741	635965	1081981	2178520
Pos:602.5277@22.31	positive	602.5277	22.31					1109184	628076	857817	1517170	369181	337326	2733434	179296	667971	2718471	512772	198476		522563	611390
Pos:602.5277@26.00	positive	602.5277	26.00		240468			117105			144981			263915			264426			311476
Pos:602.5285@21.13	positive	602.5285	21.13		3173640	11060612	20481235	3942962	2878588	6823406	3656908	3750187	10800568	8504939	4456132	2416561	7490907		996326	10180576
Pos:603.3470@0.53	positive	603.347	0.53			118065	370913		159682	91413		1078711	720311	61838	727438	522045		450300	647173		606313	1196604
Pos:604.4681@22.87	positive	604.4681	22.87			199749	213788		519305	445438		453333	359929	25904	504383	237516		466968	145965		557563	258472
Pos:604.5433@24.58	positive	604.5433	24.58		2219475	23495	33801	825378	98927	129261	1139792	134321	159611	1988920	133976	131558	2097864	123825	151153	2969989	140305	200746
Pos:604.5434@24.05	positive	604.5434	24.05		346401	572825	1173590	229160	796712	1395490	284733	1055251	1916471	430905	1250610	1254370	489395	775011	1056672	936208	991918	1486305
Pos:605.5169@28.77	positive	605.5169	28.77		94859			78454			141306			282789			224866			435330
Pos:606.5235@21.29	positive	606.5235	21.29				71245		209909	361138		242946	328923		279611	159728		266576	83370		197819	121310
Pos:606.5592@37.54	positive	606.5592	37.54		173602	192442	160611	141380	162642	143923	165327	121679	139348	171502	137293	157255	174627	130004	130093	172540	134504	117858
Pos:607.3773@0.53	positive	607.3773	0.53		5853	103663	499675	9189	103718	69795	19467	722748	488470	45063	490965	366741	12181	303196	423106	11279	396899	861603
Pos:607.4603@26.07	positive	607.4603	26.07		432091			574709			608804			1117151			1037696			1209114
Pos:607.5177@27.33	positive	607.5177	27.33			338109										249956			154862			190245
Pos:608.3525@0.67	positive	608.3525	0.67			43485	11929		85488		21271	847035	34422		418955	42542		207713	149567		365946	78803
Pos:608.5382@25.75	positive	608.5382	25.75			53481	142691	5110	106864	141621		121382	126261		122662	178509		111692	163261		123843	193212
Pos:608.5384@24.05	positive	608.5384	24.05			136574	254706		445177	591086		551652	586780		715248	669155		525909	455055		546300	476416
Pos:609.1769@25.94	positive	609.1769	25.94		1072018	1249221	621168	1235415	340141	537600	688565	306473	768364	538776	565913	900154	501704	558874	622239	602665	334518	429299
Pos:609.5336@29.55	positive	609.5336	29.55			2337800	13222439	21430	1438606	1937335		1518388	2270683	37465	946321	949367	25980	565380	435479	60880	865698	964328
Pos:611.5486@33.63	positive	611.5486	33.63			79847		17506	219760	184639	19562	248874	204860	15614	184827			257852	801162	22537	273165
Pos:611.5491@32.95	positive	611.5491	32.95		33014	2893114	13884806	51758	2082964	3857046	29354	2229588	6838595	36819	2119452	5755093	76503	1786563	6997032	119393	2518335	5308479
Pos:612.1755@25.94	positive	612.1755	25.94		190181	207686	108021	213595	73653	102139	118360	65357	135782	102743	106885	154654	94196	98586	110014	111279	65155	84822
Pos:612.4155@26.10	positive	612.4155	26.10		375765			618502			596981			769123			779025			653132
Pos:612.4731@27.00	positive	612.4731	27.00				857340		326781	523493			1027650
Pos:612.4732@27.36	positive	612.4732	27.36		6167	225726			459098	494659		333578	537763		253696	413122		122127	238371		302965	305092
Pos:612.4842@6.20	positive	612.4842	6.20		139098	256934	128196	159238	176404	180641	165904	201688	22001	151626	223926	72417	62149	266392	63293	199095	218435	32161
Pos:612.4843@5.88	positive	612.4843	5.88		64225	151518	47534	62136	92265	80096	73209	100985		51805	117042	30281	25002	121943	26021	80477	118720	9515
Pos:614.0641@9.00	positive	614.0641	9.00									247149	230703		425345			26874	99880		45181	64028
Pos:614.4891@30.06	positive	614.4891	30.06			736510	1709096		1034805	1841100		1110827	2304519		879408	1864777		598532	1942328	7160	760199	1879905
Pos:614.4892@30.66	positive	614.4892	30.66						56640									87978	443156	19501	60043	166614
Pos:614.5267@22.15	positive	614.5267	22.15		33373			26108			28525			43778			41715			84086
Pos:614.5274@21.74	positive	614.5274	21.74			35543			345039	294897		370317	317393		325127	204765		367698	185046		366930	343568
Pos:614.5278@21.24	positive	614.5278	21.24			116101	124052		689607	905243		913660	1105515		1028803	468718		549039	379310		814329	727579
Pos:614.7362@9.84	positive	614.7362	9.84			156834	27331		430976	69761		7566671	2128859	129494	2558543	593230		509347	1608119		1222300	1858346
Pos:614.7658@23.05	positive	614.7658	23.05			172791	97038		303984	112141		2411400	822079		1056945	433524		891164	1003175		923654	894579
Pos:615.0712@9.83	positive	615.0712	9.83			151006	22734		453622	72084		7213122	2161570	129903	2593369	603571		508913	1635354		1249607	1922136
Pos:615.4054@9.83	positive	615.4054	9.83			88157			245358	67588		4078023	1193193	67390	1546025	327831		274848	962179		673762	1054588
Pos:616.4495@36.98	positive	616.4495	36.98		79704			87308			84560			143684			133034			157148
Pos:616.4679@20.96	positive	616.4679	20.96						248637	310088		228109	283283		217163	119374		147750	93324		149114	142955
Pos:616.5045@33.66	positive	616.5045	33.66				16595			137321					171244		26795				206701
Pos:616.5432@23.83	positive	616.5432	23.83		193851	86775	50285		745417	992691		962077	1050552		1054456	616612		731568	486009		903369	833175
Pos:616.5433@27.16	positive	616.5433	27.16		155959			91280			103007			210209			151255			247773
Pos:616.5433@35.57	positive	616.5433	35.57			111498	44036		677785	952696		717585	807347		818611	432683		377296	259356		391888	467032
Pos:616.5433@35.78	positive	616.5433	35.78						106434	124950		99015	132839		117733	67076		65049				61717
Pos:616.5440@23.29	positive	616.544	23.29		4666679	749415	662347	2547745	7194675	10351113	3255579	10127088	11943445	4625239	10951751	5801776	4700063	6550087	4454589	6114857	10091232	8575898
Pos:618.5204@35.71	positive	618.5204	35.71		150777	165245	142369	144911	148552	135031	132278	130134	131145	135811	126113	186213	147856	152214	283498	155167	132460	183794
Pos:618.5218@20.26	positive	618.5218	20.26			107135	66144		269490	398203		355924	353166		468986	276314		208862	169688		247376	157189
Pos:618.5591@26.35	positive	618.5591	26.35		227929	8611		101081	95013	102438	124395	132806	123951	209328	122428	107752	249233	114526	104226	388758	131578	166778
Pos:619.4268@6.55	positive	619.4268	6.55		40596	14227	7784	269909	7613	12328	10680	9890	9601	16124	13004	12573	10823	13433	127120	14460	13426	10409
Pos:620.5378@22.45	positive	620.5378	22.45			466336	354848			827605			1691648				2767
Pos:620.5383@22.33	positive	620.5383	22.33						1179916	1018605		1291127			2152695	1387654		1007417	749593		974646	740230
Pos:620.5385@22.79	positive	620.5385	22.79						185361	369307		234878	405269		340030	259776		215405	154058		178059	161205
Pos:621.4373@15.74	positive	621.4373	15.74		361787			655727			594938			1050310			894413			803836
Pos:621.5078@10.52	positive	621.5078	10.52		83808	159018	101872	82947	118214	142555	78028	89492	53556	57035	96514	89732	40290	84381	72605	68941	43656	54632
Pos:622.5147@9.17	positive	622.5147	9.17			177504	997215		28003	330165		6575	87827		93405	102001		102843	111537		60629	78837
Pos:623.3804@11.46	positive	623.3804	11.46		982178	1646740	1366278	1343476	1000747	861512	603838	1190845	1228401	1270763	1331798	1394627	684901	1150022	1259194	848444	1037349	707577
Pos:623.3805@11.70	positive	623.3805	11.70		1285515	1602319	1432108	1443016	1499558	1494521	1286541	1464676	1399405	1202959	1321882	1234793	1036985	1467467	1224238	1034993	1146907	999695
Pos:623.5491@32.79	positive	623.5491	32.79						518569	789505		503209	927244		522843	584770		415647	654801		502323	793729
Pos:623.5495@32.29	positive	623.5495	32.29			679100	1553604		2156971	1764828		2273818	1847694		1992488	910874		1573806	928278		2100441	1361764
Pos:623.5497@31.57	positive	623.5497	31.57			430130	2119096		179662	224658		209256	235100		167954	142297		132538			181952	199332
Pos:624.2764@0.51	positive	624.2764	0.51			3242	18474		7291	8156		107369	100661		69966	39012		43153	67873		58799	290024
Pos:625.5654@34.36	positive	625.5654	34.36			553938	2669712		164411	410477		177471	253768		162627	144849		159746	134274	18728	501321	177728
Pos:625.5658@35.23	positive	625.5658	35.23		75378	1055371	2518559	67437	6416853	9287163	37241	7961111	14095410	64111	7357206	17239554	111277	6994477	25741597	112172	8578588	29620043
Pos:626.3419@0.59	positive	626.3419	0.59		257251			122898	33210		1110309	159677		586955	88106		671165	82480		532295	74995
Pos:627.5440@26.69	positive	627.544	26.69			152608	75156		271704	341686	11262	257119	304798		277434	204272		241174	130026		217381	141417
Pos:627.5444@34.79	positive	627.5444	34.79		1054908	991603	916542	897077	976709	979059	665017	982216	971371	679824	947459	999551	773662	945825	971942	760700	956381	908913
Pos:628.5049@34.16	positive	628.5049	34.16						142686	118392		162978	86004		196370	112423		135377	49542		185145	58886
Pos:628.5063@32.07	positive	628.5063	32.07					64082			14282			26317			71509			121046
Pos:629.4121@9.79	positive	629.4121	9.79			187675	17832		480872	75538		8278087	2239397	137291	2709121	665752		557465	1743611		1371533	2114764
Pos:629.4409@22.75	positive	629.4409	22.75			350027	211471		588477	170135		3620626			2070451	577610		1421610	1355486		1621206	1338294
Pos:629.7461@9.76	positive	629.7461	9.76			199481	14801		473912	71634		8251316	2319784	120893	2776670	684991		656844	1806434		1395021	2179013
Pos:630.0807@9.79	positive	630.0807	9.79			96997			277446	49308		4490931	1305780	78090	1570481	387018		332303	995699		818215	1234499
Pos:630.4573@12.67	positive	630.4573	12.67				69464		28253	95777			39092		39969	47306		31716	31600		9310	17204
Pos:630.4630@29.58	positive	630.463	29.58			482338	1255146		181165	208823		182743	254084		120166	97377		76508	48904		142007	95382
Pos:630.4651@36.97	positive	630.4651	36.97		128223			148863			140697			228588			214166			275231
Pos:630.5204@34.38	positive	630.5204	34.38		15783	560342	1963743		128390	169221		150899	215007		147226	98480		123024	85422	17874	229303	144962
Pos:630.5206@34.87	positive	630.5206	34.87			210562	599116		156643	186161		164594	212580		172144		8640	129417			180279
Pos:630.5591@25.63	positive	630.5591	25.63		1068267			319982	111141	113957	462051	144774	97701	808676	134756	69964	804013	129792	55423	1035343	193995	128152
Pos:632.4596@38.40	positive	632.4596	38.40		44719			44827			58134			87264			125107			137396
Pos:632.4986@24.43	positive	632.4986	24.43						8883	29344		12033	29413			213792		9731	295612		30545	189758
Pos:632.4995@26.72	positive	632.4995	26.72			117121	62931		209737	245509		153119	237528		192152	141956		171844	125952		156749	98615
Pos:633.4373@15.05	positive	633.4373	15.05		70044			121349			127621			264001			227583			281195
Pos:634.5536@24.55	positive	634.5536	24.55			51007	13855		241003	324973		312911	182780		411127	211179		307802	134375		340300	146926
Pos:637.5595@36.89	positive	637.5595	36.89		102332			27223			93049			72064			92982			186666
Pos:637.5649@34.02	positive	637.5649	34.02			2820260	4620057		2133620	2712704		2516100	3190385		2684164	2407616		1556264	1628150		1722962	2008203
Pos:637.5655@33.60	positive	637.5655	33.60			18865979	37416004		4573068			5415979	12011617		6429352			2875081			5253527	2996844
Pos:637.5656@33.42	positive	637.5656	33.42							8039507	15742					4415678	27484		2157101	66970
Pos:638.3647@0.63	positive	638.3647	0.63			11819				9637								83223				161739
Pos:639.5798@28.86	positive	639.5798	28.86			115271	420972		76419	166735		82235	236911		104667	120532		48457	93255		76679	123697
Pos:639.5807@36.22	positive	639.5807	36.22			32416	50230	7440	95797	95936		117343	103765		116005	139669	7193	90481	155133	26575	106107	160268
Pos:639.5808@35.94	positive	639.5808	35.94			670169	1234416		734112	996701		845561	1236213		992987	1171958		669275	934281		727126	952444
Pos:640.5047@31.17	positive	640.5047	31.17			2671287	2519670		2035165	2422528		2213228	2717302		2272646	1897194		1390790	1328574		1431047	1551352
Pos:640.5050@30.64	positive	640.505	30.64			1621346	3720140		1210344	1942183		1457092	2290615	14611	1507828	1278072		646409	746987		667724	1138124
Pos:640.5885@12.59	positive	640.5885	12.59		630277	864238	371949	581253	469797	605819	594474	517666	186184	749862	721432	549025	314114	687486	445482	792969	604949	206415
Pos:640.5895@12.35	positive	640.5895	12.35		2988419	3399659	1750322	2740328	1863594	3193793	3022248	1652404	806408	3480943	2543141	3044609	1761871	2355155	2562705	4036276	2300053	1107203
Pos:643.4153@8.89	positive	643.4153	8.89									187125	224077		366307							77476
Pos:644.0875@9.74	positive	644.0875	9.74			189759	30453		444865	71592		6513125	2226672	99551	2539225	657532		577049	1790991		1369773	2114428
Pos:644.1168@22.57	positive	644.1168	22.57			492823	289093		822983	342094		4766930	1947548	34693	2959571	1116014		1803807	2267722		3134712	2355666
Pos:644.1172@22.89	positive	644.1172	22.89									1676135	510946			360695		683447				926103
Pos:644.4221@9.74	positive	644.4221	9.74			212036	41541		485231	109840		7164569	2258067	122993	2731270	715466		629740	1849662		1467686	2296735
Pos:644.4512@22.56	positive	644.4512	22.56			437939	232338		714144	293925		4433195	1701193	38919	2495344	939964		1579588	1858241		2648497	1874253
Pos:644.4812@36.98	positive	644.4812	36.98		501427			618963			555439			939399			849805			1012901
Pos:644.4999@24.53	positive	644.4999	24.53				17672		50879	88348		82864	132068		80073	135305		51396	171072		45669	223323
Pos:644.6201@13.89	positive	644.6201	13.89		779174	787316	613556	760696	406122	599097	743646	417125	390611	889184	515858	777137	421990	504637	611492	881979	453839	343821
Pos:644.7558@9.74	positive	644.7558	9.74			131474	12935		270842	51090		4132501	1318021	59549	1642867	419261		367922	1059906		905729	1333902
Pos:646.4680@35.73	positive	646.468	35.73					72391			77583			145930			118224
Pos:646.5145@29.23	positive	646.5145	29.23						113998	86359		131016	50375		89310	69786		172292	81802		212197	125509
Pos:646.5516@37.53	positive	646.5516	37.53		317712	347126	253192	249583	291763	254588	316408	213639	233354	236333	219524	264030	231398	219100	221593	265611	231291	215754
Pos:647.3732@0.53	positive	647.3732	0.53		6524	170453	502126		162585	92480		1110282	748442	41300	738201	536160		462970	668712		609729	1270067
Pos:648.3945@18.55	positive	648.3945	18.55		290443	256315	264345	238196	228444	261350	247812	251553	259002	252407	234103	248757	254375	233104	213690	213475	231049	235398
Pos:649.4486@19.30	positive	649.4486	19.30			80685	30980		128786	58882		918203	400695		545518	209822		302410	459161		451251	462225
Pos:649.4684@14.21	positive	649.4684	14.21		165502	199062	168493	163120	153572	151415	146875	170576	164836	185529	146512	167800	133722	155358	159313	185776	131827	125273
Pos:649.5646@33.35	positive	649.5646	33.35						1062433	1176959		1260809	1174554		1293818	802869		830820	649551		960073	789822
Pos:650.1197@21.76	positive	650.1197	21.76			73692	59908		139071	79253		996474	405735		503148	214188		351343	432762		458186	486575
Pos:650.4671@31.49	positive	650.4671	31.49		165240			80506			132395			183217			222782			192973
Pos:651.4032@0.53	positive	651.4032	0.53		31145	126421	553591		100407	60045		661524	441402	80954	437486	326935		272896	372434		372234	760088
Pos:651.5012@36.34	positive	651.5012	36.34		30711			129767			102974			196086			160754			200794
Pos:651.5811@35.74	positive	651.5811	35.74				106095		1266862	1291699		1509775	1287875		1579019	1180775		1199687	918767		1275790	1045890
Pos:651.5812@35.49	positive	651.5812	35.49		20078	1383442	720577	26494	9410380	9823105	16662	11998234	10070673	28832	11869643	7817351	53697	8092072	6353472	56328	10089747	8198517
Pos:653.5926@35.24	positive	653.5926	35.24				31661		68950	80919		80586	123474		70761	111883		68929	131101		59735	147686
Pos:653.5952@31.59	positive	653.5952	31.59			16875	27820		158190	171881		185414	164061	13568	157816	137604		170031	151157	12790	202524	244572
Pos:653.5961@37.15	positive	653.5961	37.15			14856		8666	115773	128395		152113	119764		137607	171308		127149	135300		146775	158524
Pos:654.5201@33.87	positive	654.5201	33.87			321085			972589	916170		1091842	857941		1103398	757188		991290	677815		1018605	809435
Pos:654.5202@33.33	positive	654.5202	33.33				240155		1102249	1144005		1318683	1071194		1241211	830933		859332	682668		1025508	876945
Pos:655.4521@18.50	positive	655.4521	18.50			111542	56908		178824	77268		1066234	443361		575569	239186		391235	494385		512114	516496
Pos:655.5717@36.93	positive	655.5717	36.93		802363			643482			1284653			741432			878356			1514666
Pos:655.5758@36.70	positive	655.5758	36.70		1539994	1801660	1627166	1214950	1331441	1347707	1114020	1448623	1503429	1092522	1248149	1293037	1046164	1487858	1459217	693318	1468626	1413685
Pos:655.5760@37.18	positive	655.576	37.18					343384	307468	345590			378715	287359	303417	309237
Pos:656.3174@0.57	positive	656.3174	0.57		99122			57041		8167	436508	137182	56950	213207	90881		228237	88341	65328	149957	80857	69020
Pos:656.4571@36.32	positive	656.4571	36.32		18929			167170			115123			193822			168385		17681	193724
Pos:656.4805@30.20	positive	656.4805	30.20					45859			22663			31525						51723
Pos:658.3333@0.58	positive	658.3333	0.58		91514	11059		48118	21196		370429	118477		190912	60422	16356	202089	65139	33053	130000	64305	38295
Pos:658.4941@33.58	positive	658.4941	33.58			1570975	1593906		446656	954298		582674	908070		567476	441439		312007	234427		485266	329160
Pos:658.4968@36.98	positive	658.4968	36.98		94083			105239			97417			157609			146900			177138
Pos:658.7625@9.70	positive	658.7625	9.70			172237	20442		410604	63062		5300356	1842173	73428	2210087	603002		552728	1491383		1242484	1933701
Pos:658.7925@22.33	positive	658.7925	22.33			645083	396419		1099554	443447		8292654	3561246	57633	3986772	1675448		3512673	4469880		4281571	3744342
Pos:659.0974@9.69	positive	659.0974	9.69			182470			434510	82166		6134427	2010701	80618	2450716	648505		589473	1672863		1344030	2118036
Pos:659.1268@22.33	positive	659.1268	22.33			635701	326056		970348	401123		6082956	2659030	48777	4255372	1427782		3061020	3796113		3736457	3213700
Pos:659.4322@9.70	positive	659.4322	9.70			108558			260838	27954		3579128	1211352	48175	1485799	392954		380619	1008314		836044	1246577
Pos:659.4523@15.73	positive	659.4523	15.73		57295			103297			91033			216105			151833			174052
Pos:659.4610@22.33	positive	659.461	22.33			329955	187711		573815	245188		3669308	1868533		2081768	862761		1447475	1811336		2260050	1916449
Pos:661.4685@19.04	positive	661.4685	19.04		104920			77779			87332			133020			120029			185326
Pos:662.4467@28.82	positive	662.4467	28.82		459227	420235	622962	364550	445036	587431	441070	1624712	740110	492376	522511	733738	406464	578104	586755	570549	679260	668115
Pos:662.4483@26.63	positive	662.4483	26.63		27020202	21970941	22060628	24571079	19288731	19835311	22884217	20821823	21041424	25934941	20085391	20721295	23997185	20806556	19776877	24288658	22019843	18758276
Pos:663.6897@35.99	positive	663.6897	35.99		176557	32355	91220	25425	155436	109936	128641	141518	105511	124144	60822	164987	28058	149841	49268	118088	160655	47049
Pos:664.1236@19.09	positive	664.1236	19.09			99386	81145		189802	72518		1166851	515565		658518	277361		428183	563105		557112	586902
Pos:664.7964@21.54	positive	664.7964	21.54			122575	71227		172678	92423		1091686	467443		624488	260246		434670	546089		556758	578823
Pos:665.4208@18.12	positive	665.4208	18.12		181741	154354	156060	166784	153399	151444	174134	188607	143321	202687	145592	134707	181998	129945	133827	187100	123334	123501
Pos:665.5173@37.47	positive	665.5173	37.47					70126			68147			139546			129487			146627
Pos:665.5957@36.76	positive	665.5957	36.76					826	140831	139564		198142	110290	7933	175815	124536		177613	92071	2684	230128	134610
Pos:667.5708@37.58	positive	667.5708	37.58		104124			27401	15293		85652			87384			86040		30011	155906		27881
Pos:667.6116@35.24	positive	667.6116	35.24			31184	50751		83443	103078		95334	171961		90281	156255		91479	185158		99161	220768
Pos:667.6117@32.97	positive	667.6117	32.97			103947	398986		64253	142093		78592	238968		66189	195872		56434	234701		83737	182988
Pos:667.6118@21.58	positive	667.6118	21.58		174132	184118	152737	172605	167588	145195	150696	158271	145995	162143	138309	136815	148979	136040	137202	145883	138596	137627
Pos:669.4605@17.23	positive	669.4605	17.23		175811	152836	179893	136871	147298	186096	163175	208672	221501	206077	185579	252186	177847	203287	222816	218012	231516	220782
Pos:670.1271@18.34	positive	670.1271	18.34			146206	80182		191756	103894		1197399	516182		682057	283621		424989	573894		571705	595273
Pos:670.4048@0.64	positive	670.4048	0.64		223212			98366	8987		790219	61307		735379			735122	22920		497833	16907	5516
Pos:670.4725@37.49	positive	670.4725	37.49		83871			91561			90410		10058	154390			128350			155448
Pos:670.4729@37.32	positive	670.4729	37.32		232385			290377			251994			503698			452849			515418
Pos:670.4960@36.97	positive	670.496	36.97		124887			153813	36680		132765			220778			191040			253666
Pos:670.5514@36.78	positive	670.5514	36.78						147543	119837		178938	103306		135203	101851	10579	141028	80288		181427	119676
Pos:670.5524@36.09	positive	670.5524	36.09			113805	27659		184452	254403		201785	432637		242475	350987		145569	233856		95438	233572
Pos:673.3676@0.54	positive	673.3676	0.54					15283	19117			61756						42446
Pos:673.4376@9.66	positive	673.4376	9.66			142181			322888	52198		4139596	1499411	40359	1808053	498356		469854	1290335		1084566	1639988
Pos:673.4676@22.09	positive	673.4676	22.09			783293	453110		1377493	570369		11350213	3922919		4980348	2098761		3963875	4436124		5226940	4844365
Pos:673.4680@17.33	positive	673.468	17.33		167468			116132			124731			242661			208355			370954
Pos:673.4687@16.96	positive	673.4687	16.96		51214			66764			62313			136872			112787			138067
Pos:673.7727@9.65	positive	673.7727	9.65			164179			355876	65170		4864321	1679691	54829	1958459	544661		540563	1381093		1180956	1808914
Pos:673.8023@22.09	positive	673.8023	22.09			677766	393650		1153204	493742		7504681	3380814	57787	4297630	1808292		2943451	3839370		4524106	4175277
Pos:674.1364@22.10	positive	674.1364	22.10			433500	245228		753602	302418		6078379	2165886	32802	2698092	1127266		1869881	2803206		2415139	2620221
Pos:675.5222@31.46	positive	675.5222	31.46		73261			68530			89939			186643			131094			187936
Pos:675.5238@32.89	positive	675.5238	32.89		8226776			10543764			10206510	17411		20631726			18188138		17403	20375133		14489
Pos:677.4993@20.13	positive	677.4993	20.13		112143			110451			98215		2204	192047		2275	176198			122095	2083	2064
Pos:677.4999@21.17	positive	677.4999	21.17		661528			496993			507713			854506			806705			791209
Pos:677.5014@16.48	positive	677.5014	16.48		38694448	50134306	43523869	43979866	39550939	36585176	35855506	40167738	41206943	45135980	40286360	40591920	33957666	40301965	39699883	36594980	34400903	33299436
Pos:677.5381@29.52	positive	677.5381	29.52		749727			69930			472971			500153			644132			316636
Pos:678.4414@18.03	positive	678.4414	18.03		451281	322325	342992	410393	342736	317424	455342	230844	262083	479755	231687	247178	461937	307614	236467	513606	235953	238041
Pos:678.7992@18.91	positive	678.7992	18.91			105598	68281		196299	85474		1344358	585211		748919	302273		478028	623115		635327	683670
Pos:679.4706@21.35	positive	679.4706	21.35			145673	48182		229513	101120		1594986	656344		1001182	404835		628219	906645		934893	859626
Pos:68.0629@10.90	positive	68.0629	10.90		72674	105911	56854	74651	67787	86033	73771	63924	34101	90715	80601	68482	45353	71139	77209	86593	57949	37441
Pos:680.4768@29.55	positive	680.4768	29.55		1169369	25657	145324	128338	7137	19388	798421	14049	15123	765511	3619		935506			476555
Pos:680.4770@31.49	positive	680.477	31.49		97715			97828			130789		13745	255224			194751	8700		229097
Pos:680.4939@9.17	positive	680.4939	9.17			329614	15146		258905	11623		264482	19005		292557			260344			133612	6150
Pos:680.4952@8.76	positive	680.4952	8.76			262864	15859		137350	7961		118748	12231		199958	5492		155124			59297	4391
Pos:681.4524@16.81	positive	681.4524	16.81		174189	166209	176653	144866	154103	161366	167561	164927	169994	162610	159948	155363	158727	138575	151941	161168	147438	148204
Pos:681.6271@35.24	positive	681.6271	35.24			50872	88712		233432	322792	3806	270006	428977		239944	453248		240163	567505	14191	279524	650496
Pos:683.1956@29.60	positive	683.1956	29.60		1334341	1632991	781528	1601843	450408	723509	874433	396456	1063105	652356	768040	1199233	613369	755312	844373	779635	448707	571346
Pos:683.6071@38.42	positive	683.6071	38.42		1744411	1491044	1431060	1565285	1394644	1437903	1491077	1389182	1359957	1597648	1301092	1367309	1479271	1295595	1249481	1499844	1311758	1225280
Pos:684.8034@18.17	positive	684.8034	18.17			115982	90234		191554	84850		1313119	543059		695425	285918		441772	617924		588152	621323
Pos:685.4670@20.16	positive	685.467	20.16		5607877			5149794	9955		4910939			6057198			5477934	18216		5108365
Pos:686.1943@29.60	positive	686.1943	29.60		282783	347084	181511	328116	106878	168669	199125	98529	236590	129402	163938	250321	138822	171493	176606	175223	104532	134781
Pos:688.1139@9.61	positive	688.1139	9.61			113492			251542	55502		3130882	1130237	37171	1341518	391915		381811	942882		790144	1270758
Pos:688.1433@21.91	positive	688.1433	21.91			888827	503121		1965480	641556		12703383	4435781	81004	7251836	2385297		5033625	5054380		6614179	6996152
Pos:688.1725@38.06	positive	688.1725	38.06			83656	53696		128995	69796		784346	355048		456441	193688		302512	398494		396773	439205
Pos:688.4486@9.62	positive	688.4486	9.62			177502			305676	92151		3677895	1316226	56363	1556113	447512		455935	1137982		942857	1456599
Pos:688.4777@21.91	positive	688.4777	21.91			779147	454214		1334108	567754		8646768	3886194		4914649	2072193		3411865	4335958		4471289	4756002
Pos:688.8122@21.91	positive	688.8122	21.91			498985	308280		889432	374265		5625583	2477184		3196417	1340190		2204051	2821487		2907264	3078313
Pos:689.5938@12.60	positive	689.5938	12.60		277527	529030	248512	200150	407789	320185	272719	199255	231895	295012	277702	393945	227568	268682	260384	374369	285886	191182
Pos:691.3994@0.53	positive	691.3994	0.53			197287	540638		152003	87475		1027455	706708		693320	497496		428464	608484		571294	1190141
Pos:691.4788@15.62	positive	691.4788	15.62		195616			196754			182027			290645			272997			287005
Pos:691.4789@16.17	positive	691.4789	16.17		89459			78327			79448			138681			118593			152473
Pos:693.4743@18.74	positive	693.4743	18.74			178925	83956		262836	113777		1795725	773951		989502	420951		659248	850116		866604	913834
Pos:693.4892@26.62	positive	693.4892	26.62		135815	186886	199389	166087	150260	210225	108654	180061	176581	112923	159807	173409	105716	158631	179276	121984	165311	158166
Pos:693.6274@33.57	positive	693.6274	33.57			681740	1116828		183016	330339		235270	462363		253135	195211		107991	65786		170831	133960
Pos:694.1465@21.12	positive	694.1465	21.12			161441	107340		258383	143120		1679286	717863		977412	415963		682684	856930		881570	935654
Pos:694.5332@36.98	positive	694.5332	36.98		179357			196303			205207			305458			290836			333254
Pos:695.4307@0.53	positive	695.4307	0.53		3661	110727	454716		63144	43125		427790	310256	20645	294448	211708		172147	246906		235138	517681
Pos:695.4679@17.87	positive	695.4679	17.87		307878	218040	268630	325813	209182	237342	337258	189994	235351	379116	192227	205740	336405	197806	183131	326373	189860	192328
Pos:695.6422@35.24	positive	695.6422	35.24			8369	17718		53624	78298		76946	124351		121688	115458		52585	132098		88126	188581
Pos:696.6513@14.16	positive	696.6513	14.16		811950	868637	737432	712944	542202	737460	695416	528760	585642	731995	527923	728721	551358	513004	707320	816199	553747	527496
Pos:697.2473@34.80	positive	697.2473	34.80		147998	185411	155455	160936	180435	169818	165390	174027	169158	161074	151345	157008	152192	159246	154318	107485	143885	163432
Pos:697.4664@19.55	positive	697.4664	19.55		1246901			1127674			1109840			1739381			1584246			1892319
Pos:697.4917@20.47	positive	697.4917	20.47		122075	132492	143576	146444	125218	145642	147875	206616	179597	212937	113750	204277	184865	197858	189263	185989	226166	317826
Pos:698.5889@38.28	positive	698.5889	38.28		541250	169415	197302	180463	244489	222062	364779	246902	154444	209471	213798	218306	171963	208925	208895	173015	149910	204229
Pos:699.4786@17.99	positive	699.4786	17.99			103273	44194		162214	56609		1210601	526970		662226	261649		410589	548054		569028	590827
Pos:700.4831@35.38	positive	700.4831	35.38		35418			61680			78719			206506			125679			237800
Pos:700.5227@37.18	positive	700.5227	37.18		23728			72194			92606			193092			124678			326149
Pos:701.5283@37.01	positive	701.5283	37.01		23205			34850			72167			114809			83494			108966
Pos:702.1465@19.68	positive	702.1465	19.68			174543	125682		249957	100210		2041857	734731		1175142	395512		617313	972784		976582	883409
Pos:702.7893@9.57	positive	702.7893	9.57			122130	20173		259953	56027		2902009	1093583	32976	1252847	385215		399630	914631		791844	1251173
Pos:702.8187@21.67	positive	702.8187	21.67			903137	510902		1601254	669154		12016525	4668672	74200	6030567	2513145		4164431	5259603		5423329	5803230
Pos:702.8480@37.91	positive	702.848	37.91			107379	66268		207236	90579		1332052	595349		758423	315676		532132	649018		675922	719572
Pos:703.1230@9.58	positive	703.123	9.58			113557			221745	44256		2538793	929947	27202	1111001	336429		350108	807679		690770	1098511
Pos:703.1530@21.66	positive	703.153	21.66			817876	448872		1420661	578566		9289999	4063325	61050	5335773	2202396		3675905	4646594		4782607	5181041
Pos:703.4871@21.68	positive	703.4871	21.68			503120	292258		906739	355369		6009977	2683628		3410631	1426528		2372659	3034006		3077134	3317396
Pos:703.5481@32.88	positive	703.5481	32.88		301812			368406			340858			526478			459242			493701
Pos:704.5755@43.71	positive	704.5755	43.71		223048	222060	212146	205773	192265	198588	199856	201134	189498	185595	202619	206922	185432	205065	188312	174271	185889	184221
Pos:705.4950@17.53	positive	705.495	17.53		1071170			818288			846628			1637670			1483098			1890548
Pos:705.5298@24.77	positive	705.5298	24.77		286948			183730			187799			353346			323794			332266
Pos:707.4481@20.20	positive	707.4481	20.20		670561			615699	23414		567130			623881			633666			575255
Pos:707.5005@26.61	positive	707.5005	26.61		871236	1136635	1135916	678681	826180	992995	582152	871124	912047	516502	798163	854315	427896	753351	766335	506620	778232	697217
Pos:707.6435@35.52	positive	707.6435	35.52				32401		354021	392648		445339	393516		416808	310500		311782	261012		366672	319914
Pos:708.1498@18.55	positive	708.1498	18.55			175037	93648		242942	109834		1745282	756861		962103	406683		625850	802617		834751	859717
Pos:708.5489@36.98	positive	708.5489	36.98		291847			339022			320294			547532			495882			625935
Pos:708.8218@20.93	positive	708.8218	20.93			158442	116012		258626	114129		1628958	709349		942977	397120		653295	808933		829646	908710
Pos:711.5058@17.25	positive	711.5058	17.25		6306137	1969176	1749699	5690472	1507064	1372510	5736474	1573812	1540686	5500658	1525197	1549284	7605129	1537707	1504746	5159184	1317392	1198684
Pos:711.6383@40.25	positive	711.6383	40.25		759971	1044141	991263	674096	948188	1012009	536941	950659	942698	598537	943253	946166	514810	900866	925695	462678	918304	876846
Pos:711.6384@40.38	positive	711.6384	40.38		853753			767339			784879			1038184			1024454			1129381
Pos:713.5767@36.41	positive	713.5767	36.41		1176753			585589			684811			1230377			1454485			1397417
Pos:714.1538@17.85	positive	714.1538	17.85			121248	66997		188790	77898		1065968	472643		589806	253305		377848	492920		517663	539568
Pos:714.1820@36.41	positive	714.182	36.41			51235			81266	41046		496653	228347		299562	124416		199219	251224		269201	278287
Pos:714.5374@35.11	positive	714.5374	35.11		167855			116403			149634			280510			220918			354393
Pos:714.5375@36.51	positive	714.5375	36.51		150585			80019			245092			329793			227750			508407
Pos:714.5377@40.36	positive	714.5377	40.36		272395			155496			214159			265970			230209			233472
Pos:714.5378@40.56	positive	714.5378	40.56		349467			338132			332976			696009			632582			894226
Pos:714.5379@38.91	positive	714.5379	38.91		166434			176111			603187			230876			129283			578745
Pos:714.5380@35.50	positive	714.538	35.50		234438			244186			387814			578633			624969			1150845
Pos:714.5380@36.77	positive	714.538	36.77		148703			184131			223510			314833			344664			524744
Pos:714.5381@38.41	positive	714.5381	38.41		6438172			5865871		1836	10615533	15083		24084706	27397	8988	18893839	15405	15960	34655967	19143	8355
Pos:714.5386@38.67	positive	714.5386	38.67		1391056			1379139			2375269			5312727			4480014	2476		7296454
Pos:714.5389@35.79	positive	714.5389	35.79		247209			97487			447282			438988			462002			996442
Pos:715.5434@37.64	positive	715.5434	37.64		1211798			423501			1034044			1366599			1699537			1676240
Pos:715.6588@23.40	positive	715.6588	23.40		227983	861843	304246	180782	382638	321324	115097	395459	330707	165933	1301179	332211	49068	408338	200894	92212	252600	263677
Pos:715.6588@23.67	positive	715.6588	23.67		113676	558652		134399	738153	489671	104875	431912	143260		558730	159418	52973	326823		83762
Pos:715.6589@23.21	positive	715.6589	23.21			555974			301004	202254					234908
Pos:716.4992@19.48	positive	716.4992	19.48		208865			163914		94926	189587	1170534	563019	314681		304763	301553	475390	614847	360942	631391	703586
Pos:716.5542@36.43	positive	716.5542	36.43		1178124			827428			941514			1589580			1676115			2036833
Pos:716.8513@36.98	positive	716.8513	36.98			62764	26796		89252	39469		519565	244374		466558	138932		212781	254952		161335	310152
Pos:717.4642@9.53	positive	717.4642	9.53			84696			176942	72822		1914448	713372		853105	263345		280039	623044		559585	863614
Pos:717.4942@21.46	positive	717.4942	21.46			881621	502773		1553869	647115		10141913	4501972		5865720	2449085		4044285	5160306		5302478	5732877
Pos:717.5238@37.76	positive	717.5238	37.76			179116	103497		312497	136918		2006018	887699		1168536	472012		751816	1004588		1021973	1109877
[truncated: 458 more rows]
