# Supplementary material for: Fatty acids derived from the probiotic Lacticaseibacillus rhamnosus HA-114 suppress age-dependent neurodegeneration
Source: Commun Biol. 2022 Dec 7;5:1340. doi: 10.1038/s42003-022-04295-8 (PMC9729297; doi:10.1038/s42003-022-04295-8)
Supplement: Supplementary file 5 — Supplementary Data 2 [file 42003_2022_4295_MOESM5_ESM.xlsx]

## Sheet: HA114 vs. E colis
Compound Name	Mass	RT	lipid ID	P-value	Q-value	Fold change	Significant
neg:282.2555@13.15	282.2555	13.15	free fatty acid C18:1 (a) n-7 or n-9	6.0806e-05	2.86584e-05	6.20532	yes
neg:282.2556@13.41	282.2556	13.41	free fatty acid C18:1 (b) n-7 or n-9	1.11092e-07	1.27341e-07	7.25216	yes
neg:280.2397@12.10	280.2397	12.1	free fatty acid C18:2 (a) n-3 or n-6	5.95138e-10	1.30392e-09	21.3749	yes
neg:272.2348@10.34	272.2348	10.34	free fatty acid Hydroxyhexadecanoic acid	0.00026948	0.000109776	6.25977	yes
neg:298.2504@10.78	298.2504	10.78	free fatty acid hydroxy-oleic acid	1.71976e-05	9.08223e-06	15.0898	yes
Pos:635.4527@17.05	635.4527	17.05	PE(28:0)	2.52916e-13	2.27808e-12	0.000953395	yes
Pos:663.4836@20.13	663.4836	20.13	PE(30:0)	1.03687e-11	4.2027e-11	0.000889274	yes
Pos:661.4691@17.92	661.4691	17.92	PE(30:1)	3.28323e-14	4.8392e-13	0.000674558	yes
Pos:677.4993@21.86	677.4993	21.86	PE(31:0)	2.90164e-12	1.68015e-11	0.00130183	yes
Pos:675.4846@19.52	675.4846	19.52	PE(31:1)	1.43638e-13	1.66343e-12	0.00107298	yes
Pos:691.5155@23.68	691.5155	23.68	PE(32:0)	1.27292e-10	3.62067e-10	0.00199557	yes
Pos:689.5002@21.21	689.5002	21.21	PE(32:1)	8.62166e-12	3.67851e-11	0.000389847	yes
Pos:703.5162@23.05	703.5162	23.05	PE(33:1)	1.83377e-12	1.1435e-11	0.000806859	yes
Pos:701.5001@20.41	701.5001	20.41	PE(33:2)	2.73238e-11	9.63047e-11	0.00224423	yes
Pos:719.5469@27.45	719.5469	27.45	PE(34:0)	1.12451e-05	6.13864e-06	0.347534	yes
Pos:717.5313@24.21	717.5313	24.21	PE(34:1)	5.13764e-13	4.16483e-12	0.000253306	yes
Pos:717.5324@24.85	717.5324	24.85	PE(34:1)	1.255e-11	4.92326e-11	0.000536342	yes
Pos:715.5165@21.30	715.5165	21.3	PE(34:2)	3.37127e-11	1.11548e-10	0.00061013	yes
Pos:715.5165@21.76	715.5165	21.76	PE(34:2)	1.79048e-12	1.1435e-11	0.000947188	yes
Pos:731.5464@26.68	731.5464	26.68	PE(35:1)	8.60163e-11	2.63129e-10	0.000805359	yes
Pos:729.5308@24.18	729.5308	24.18	PE(35:2)	0.00112496	0.00038398	0.0172946	yes
Pos:729.5314@23.51	729.5314	23.51	PE(35:2)	6.89909e-12	3.19586e-11	0.000526063	yes
Pos:745.5631@28.55	745.5631	28.55	PE(36:1)	4.21008e-10	1.0038e-09	0.000890715	yes
Pos:743.5469@25.99	743.5469	25.99	PE(36:2)	3.00019e-10	7.48342e-10	0.000804687	yes
Pos:743.5480@24.71	743.548	24.71	PE(36:2)	7.78803e-12	3.41264e-11	0.000835191	yes
Pos:757.5619@27.15	757.5619	27.15	PE(37:2)	1.54609e-10	4.17781e-10	0.000637626	yes
Pos:771.5776@28.31	771.5776	28.31	PE(38:2)	6.8191e-09	1.13978e-08	0.0486884	yes
Pos:771.5779@29.66	771.5779	29.66	PE(38:2)	9.09952e-11	2.73205e-10	0.00114158	yes
Pos:683.4736@14.92	683.4736	14.92	PG(28:0)	2.17053e-11	7.82018e-11	0.0222657	yes
Pos:709.4891@15.34	709.4891	15.34	PG(30:1)	7.33481e-05	3.3977e-05	0.186784	yes
Pos:739.5354@20.20	739.5354	20.2	PG(32:0)	2.61862e-09	4.99479e-09	0.0467396	yes
Pos:735.5049@15.82	735.5049	15.82	PG(32:2)	0.00661255	0.00193869	0.377187	yes
Pos:749.5203@16.95	749.5203	16.95	PG(33:2)	0.00916233	0.0026107	0.34095	yes
Pos:763.5366@18.66	763.5366	18.66	PG(34:1)	0.000985544	0.000347362	2.38725	yes
Pos:779.5684@22.33	779.5684	22.33	PG(35:1)	2.94468e-07	2.75604e-07	0.126736	yes
Pos:793.5836@24.57	793.5836	24.57	PG(36:1)	1.06815e-07	1.237e-07	0.0603265	yes
Pos:791.5686@22.16	791.5686	22.16	PG(36:2)	3.6644e-10	8.86731e-10	0.00857098	yes
Pos:791.5680@21.66	791.568	21.66	PG(36:2)	3.25259e-05	1.65563e-05	4.04699	yes
Pos:789.5527@19.25	789.5527	19.25	PG(36:3)	4.76651e-11	1.51528e-10	365.891	yes
Pos:819.5990@25.62	819.599	25.62	PG(38:2)	1.96958e-05	1.02349e-05	0.161031	yes
Pos:196.0737@36.97	196.0737	36.97		1.36729e-14	2.34696e-13	0.000413194	yes
Pos:714.5386@38.67	714.5386	38.67		2.62325e-10	6.85981e-10	0.000745688	yes
Pos:168.0695@0.55	168.0695	0.55		4.00392e-09	7.2939e-09	0.000973751	yes
Pos:675.5238@32.89	675.5238	32.89		1.94746e-12	1.16941e-11	0.0011595	yes
Pos:714.5381@38.41	714.5381	38.41		1.23402e-09	2.47003e-09	0.00123521	yes
Pos:733.5811@40.41	733.5811	40.41		1.03623e-11	4.2027e-11	0.00139094	yes
Pos:685.4670@20.16	685.467	20.16		1.63762e-13	1.77006e-12	0.00191037	yes
Pos:108.0940@36.96	108.094	36.96		2.46814e-13	2.27808e-12	0.00218125	yes
Pos:749.6118@38.63	749.6118	38.63		5.47798e-10	1.21664e-09	0.00227047	yes
Pos:1466.0573@22.93	1466.0573	22.93		3.50905e-10	8.62004e-10	0.00281477	yes
Pos:743.5864@36.98	743.5864	36.98		0.0016166	0.000533808	0.00307592	yes
Pos:753.5283@26.71	753.5283	26.71		1.30574e-11	4.92326e-11	0.00326102	yes
neg:663.4829@22.37	663.4829	22.37		1.16148e-12	8.18743e-12	0.00327056	yes
Pos:536.4809@18.66	536.4809	18.66		4.05546e-14	5.24683e-13	0.00335615	yes
Pos:799.6496@36.98	799.6496	36.98		6.83224e-12	3.19586e-11	0.00342241	yes
Pos:1008.2477@11.91	1008.2477	11.91		6.49298e-13	5.0129e-12	0.00361837	yes
neg:677.4985@24.31	677.4985	24.31		5.06411e-12	2.56577e-11	0.00362485	yes
neg:731.5461@29.50	731.5461	29.5		9.7594e-11	2.82552e-10	0.00380435	yes
Pos:1007.9137@11.90	1007.9137	11.9		4.20703e-14	5.24683e-13	0.00382564	yes
neg:689.4989@23.62	689.4989	23.62		0.000689404	0.000258137	0.00384853	yes
Pos:725.4977@23.00	725.4977	23		2.81862e-11	9.72307e-11	0.0047298	yes
Pos:1008.5826@11.91	1008.5826	11.91		9.47498e-15	2.34696e-13	0.00477969	yes
Pos:236.1049@36.99	236.1049	36.99		3.07104e-12	1.71693e-11	0.00498026	yes
Pos:735.5948@38.06	735.5948	38.06		9.30307e-11	2.74238e-10	0.0051408	yes
Pos:846.6031@36.97	846.6031	36.97		2.32619e-07	2.27565e-07	0.00568255	yes
neg:649.4686@20.53	649.4686	20.53		0.000565193	0.000218699	0.00577848	yes
Pos:1511.8722@11.91	1511.8722	11.91		1.44758e-14	2.34696e-13	0.00608449	yes
Pos:813.6643@36.98	813.6643	36.98		6.21687e-18	1.00794e-15	0.00609751	yes
neg:729.5307@26.14	729.5307	26.14		0.00082027	0.000297518	0.00618126	yes
Pos:187.1686@0.48	187.1686	0.48		5.75804e-09	9.82687e-09	0.00641982	yes
Pos:590.5275@26.73	590.5275	26.73		3.61835e-13	3.0876e-12	0.00658175	yes
neg:717.5297@26.87	717.5297	26.87		0.00166561	0.000546651	0.00692815	yes
Pos:750.5574@35.30	750.5574	35.3		3.47102e-08	4.68965e-08	0.00698259	yes
neg:757.5600@30.01	757.56	30.01		0.000702566	0.000262459	0.00733211	yes
Pos:1464.0392@21.15	1464.0392	21.15		1.85554e-11	6.83725e-11	0.00736125	yes
Pos:190.1720@36.96	190.172	36.96		9.53045e-10	2.03312e-09	0.00736583	yes
neg:743.5459@28.75	743.5459	28.75		0.00107429	0.000372168	0.00820077	yes
neg:717.5305@27.54	717.5305	27.54		0.000592657	0.000226622	0.00865979	yes
Pos:523.3366@0.58	523.3366	0.58		1.29792e-07	1.47155e-07	0.00930519	yes
Pos:199.1685@0.50	199.1685	0.5		8.45311e-05	3.84503e-05	0.00981697	yes
Pos:731.5472@20.11	731.5472	20.11		3.46842e-11	1.12467e-10	0.00999297	yes
Pos:680.4768@29.55	680.4768	29.55		3.26838e-06	1.97725e-06	0.0115832	yes
Pos:159.0682@0.58	159.0682	0.58		1.79454e-09	3.46368e-09	0.0119927	yes
neg:743.5461@27.36	743.5461	27.36		0.000667731	0.000251182	0.0127511	yes
Pos:283.1108@0.85	283.1108	0.85		4.2157e-08	5.6487e-08	0.0133427	yes
Pos:534.4643@16.80	534.4643	16.8		7.377e-12	3.32232e-11	0.0142015	yes
Pos:677.4993@20.13	677.4993	20.13		4.51743e-12	2.36262e-11	0.0145776	yes
Pos:747.4782@22.42	747.4782	22.42		6.56803e-15	2.12975e-13	0.0147178	yes
Pos:747.4790@22.96	747.479	22.96		7.41591e-08	9.2488e-08	0.0147504	yes
Pos:494.4329@14.91	494.4329	14.91		2.85078e-10	7.33647e-10	0.0170954	yes
Pos:772.6101@35.35	772.6101	35.35		2.35248e-06	1.48987e-06	0.0178171	yes
neg:691.5149@26.32	691.5149	26.32		0.00111645	0.000381879	0.0188434	yes
Pos:316.1270@0.59	316.127	0.59		3.53728e-07	3.1511e-07	0.0204745	yes
Pos:754.5310@35.52	754.531	35.52		0.000465998	0.00018338	0.0221394	yes
Pos:440.2925@36.97	440.2925	36.97		1.21212e-09	2.47003e-09	0.0239287	yes
Pos:550.4964@20.20	550.4964	20.2		5.12066e-07	4.03016e-07	0.0253888	yes
neg:706.4779@18.53	706.4779	18.53		0.000989271	0.000347919	0.0280924	yes
Pos:785.6306@36.98	785.6306	36.98		1.93507e-15	7.84334e-14	0.0303134	yes
Pos:250.1202@36.97	250.1202	36.97		5.10912e-10	1.16668e-09	0.0312162	yes
neg:666.4460@16.24	666.446	16.24		0.000665408	0.00025089	0.0312507	yes
Pos:707.4481@20.20	707.4481	20.2		1.11523e-16	9.04062e-15	0.0349644	yes
Pos:601.2592@0.64	601.2592	0.64		0.000101112	4.49134e-05	0.0366932	yes
Pos:670.4048@0.64	670.4048	0.64		4.21867e-05	2.08529e-05	0.0379585	yes
Pos:229.1795@0.49	229.1795	0.49		1.83152e-07	1.91577e-07	0.0419342	yes
Pos:759.5798@29.80	759.5798	29.8		8.07682e-09	1.3095e-08	0.0429042	yes
Pos:588.5117@23.52	588.5117	23.52		1.49298e-10	4.10266e-10	0.0442113	yes
Pos:384.2374@0.57	384.2374	0.57		0.000122163	5.32426e-05	0.044551	yes
Pos:826.5875@40.59	826.5875	40.59		1.73352e-16	9.36853e-15	0.0450534	yes
Pos:765.5522@21.15	765.5522	21.15		9.11795e-08	1.10321e-07	0.0471301	yes
Pos:730.5325@40.59	730.5325	40.59		1.40256e-14	2.34696e-13	0.0486521	yes
Pos:576.5124@21.15	576.5124	21.15		5.22692e-08	6.88978e-08	0.0486764	yes
neg:771.5015@25.55	771.5015	25.55		0.000566695	0.000218758	0.04958	yes
Pos:2034.0167@11.35	2034.0167	11.35		1.68127e-07	1.7816e-07	0.0501286	yes
Pos:680.4770@31.49	680.477	31.49		1.0393e-08	1.65197e-08	0.0511861	yes
Pos:534.4657@16.48	534.4657	16.48		9.53995e-07	6.72484e-07	0.0516242	yes
neg:74.0371@0.56	74.0371	0.56		2.06024e-06	1.33611e-06	0.0520575	yes
Pos:1491.0029@19.50	1491.0029	19.5		2.32997e-07	2.27565e-07	0.0529616	yes
Pos:472.2693@0.58	472.2693	0.58		0.000365316	0.000146244	0.0541832	yes
Pos:604.5433@24.58	604.5433	24.58		7.43024e-06	4.19745e-06	0.0551329	yes
neg:692.4629@17.09	692.4629	17.09		0.0010591	0.00036769	0.0569133	yes
neg:722.5085@22.46	722.5085	22.46		5.44086e-09	9.38433e-09	0.0610923	yes
Pos:1523.0664@21.13	1523.0664	21.13		1.38685e-05	7.47012e-06	0.0615704	yes
Pos:359.1891@0.57	359.1891	0.57		5.31814e-06	3.10155e-06	0.0660357	yes
Pos:313.2000@0.61	313.2	0.61		4.79664e-07	3.90794e-07	0.0661114	yes
Pos:751.5365@19.14	751.5365	19.14		2.48725e-08	3.69962e-08	0.0661622	yes
neg:1469.0179@21.60	1469.0179	21.6		2.32432e-06	1.47782e-06	0.0689932	yes
neg:828.5680@28.27	828.568	28.27		3.42152e-08	4.66161e-08	0.0749012	yes
Pos:562.4971@19.13	562.4971	19.13		9.4454e-08	1.12602e-07	0.0751499	yes
neg:734.5083@21.24	734.5083	21.24		3.23427e-08	4.52046e-08	0.0759343	yes
neg:788.5008@21.67	788.5008	21.67		0.00343776	0.00105362	0.0784672	yes
Pos:578.5273@23.53	578.5273	23.53		2.21706e-06	1.4264e-06	0.0811102	yes
neg:706.4776@18.13	706.4776	18.13		0.00208007	0.000665172	0.081176	yes
Pos:766.5308@35.33	766.5308	35.33		7.52204e-06	4.23455e-06	0.0889996	yes
Pos:346.2875@11.07	346.2875	11.07		7.16599e-06	4.07657e-06	0.09284	yes
Pos:1410.9392@17.25	1410.9392	17.25		4.16531e-09	7.50359e-09	0.0968515	yes
Pos:327.2151@0.58	327.2151	0.58		0.00268085	0.00084071	0.0999124	yes
neg:1503.0024@21.57	1503.0024	21.57		1.2865e-06	8.61903e-07	0.101012	yes
Pos:548.4809@18.13	548.4809	18.13		7.12161e-07	5.39546e-07	0.101386	yes
neg:816.5110@23.47	816.511	23.47		4.64155e-09	8.17974e-09	0.107902	yes
Pos:734.5101@19.11	734.5101	19.11		0.000805706	0.00029421	0.115173	yes
Pos:552.3271@0.56	552.3271	0.56		0.000142043	6.09244e-05	0.11536	yes
Pos:1440.9886@17.75	1440.9886	17.75		0.00207137	0.000663698	0.119502	yes
neg:720.4935@20.06	720.4935	20.06		0.00329181	0.00101272	0.121011	yes
Pos:454.2078@0.55	454.2078	0.55		0.00017612	7.43603e-05	0.121915	yes
Pos:426.2844@0.59	426.2844	0.59		0.000217553	9.06731e-05	0.123373	yes
Pos:754.5292@36.49	754.5292	36.49		0.000767683	0.00028203	0.127548	yes
Pos:438.2840@0.59	438.284	0.59		0.00197423	0.000635508	0.128752	yes
Pos:590.5278@22.36	590.5278	22.36		5.75855e-07	4.48863e-07	0.131052	yes
neg:834.5045@20.02	834.5045	20.02		1.61318e-08	2.42172e-08	0.132082	yes
Pos:778.5496@37.18	778.5496	37.18		0.000867425	0.000311141	0.133058	yes
Pos:792.4884@21.11	792.4884	21.11		5.17822e-09	9.02737e-09	0.135867	yes
neg:862.5346@23.47	862.5346	23.47		1.11972e-08	1.76252e-08	0.150441	yes
Pos:626.3419@0.59	626.3419	0.59		0.000995181	0.00034924	0.150746	yes
Pos:762.5407@22.36	762.5407	22.36		2.65325e-06	1.63564e-06	0.160126	yes
Pos:145.0531@0.62	145.0531	0.62		1.35741e-05	7.33591e-06	0.163141	yes
Pos:117.0793@0.52	117.0793	0.52		5.15453e-07	4.03722e-07	0.169203	yes
Pos:667.5708@37.58	667.5708	37.58		2.2959e-05	1.18546e-05	0.172525	yes
Pos:829.6587@35.84	829.6587	35.84		4.4609e-05	2.18503e-05	0.172736	yes
neg:692.4618@16.75	692.4618	16.75		0.00469064	0.00141619	0.176368	yes
Pos:737.5177@18.10	737.5177	18.1		0.000208489	8.73447e-05	0.176785	yes
neg:848.5206@21.22	848.5206	21.22		0.000809382	0.000294888	0.17778	yes
Pos:520.4494@15.34	520.4494	15.34		3.57343e-05	1.80486e-05	0.18837	yes
Pos:432.2641@22.73	432.2641	22.73		8.56924e-06	4.7908e-06	0.192713	yes
Pos:630.5591@25.63	630.5591	25.63		1.90895e-05	9.95173e-06	0.192801	yes
Pos:670.4960@36.97	670.496	36.97		6.97069e-08	9.00337e-08	0.193631	yes
Pos:576.5131@20.64	576.5131	20.64		1.7626e-05	9.27827e-06	0.194006	yes
Pos:548.4815@17.77	548.4815	17.77		3.58575e-05	1.80546e-05	0.195379	yes
Pos:359.3551@8.56	359.3551	8.56		0.00109725	0.000377703	0.197692	yes
Pos:765.5537@20.64	765.5537	20.64		3.62769e-05	1.82092e-05	0.218195	yes
Pos:228.1471@0.55	228.1471	0.55		0.00158553	0.000524619	0.23494	yes
Pos:123.0320@0.57	123.032	0.57		0.000473668	0.000185946	0.242573	yes
neg:762.5393@24.84	762.5393	24.84		1.88579e-05	9.86272e-06	0.246212	yes
Pos:522.4658@17.25	522.4658	17.25		7.37133e-09	1.20719e-08	0.260255	yes
Pos:711.5058@17.25	711.5058	17.25		8.49034e-09	1.36291e-08	0.262183	yes
Pos:737.5218@17.76	737.5218	17.76		0.000320703	0.000129022	0.265013	yes
Pos:331.3236@6.46	331.3236	6.46		0.00599311	0.00176988	0.270286	yes
neg:832.5097@21.68	832.5097	21.68		0.00511007	0.0015371	0.271084	yes
neg:822.5047@19.04	822.5047	19.04		3.40794e-06	2.05401e-06	0.274062	yes
Pos:196.1212@0.59	196.1212	0.59		0.009103	0.00260295	0.284279	yes
Pos:241.0925@0.55	241.0925	0.55		0.000169187	7.16951e-05	0.286606	yes
Pos:828.4176@35.74	828.4176	35.74		0.000453161	0.000178762	0.288204	yes
neg:802.5631@27.18	802.5631	27.18		9.96447e-05	4.4383e-05	0.289173	yes
Pos:244.0886@0.54	244.0886	0.54		0.00913327	0.00260701	0.298748	yes
Pos:744.5311@22.73	744.5311	22.73		1.35211e-05	7.33173e-06	0.301765	yes
Pos:357.3606@9.30	357.3606	9.3		0.00135455	0.000451379	0.308967	yes
Pos:139.0612@0.49	139.0612	0.49		4.05929e-05	2.01264e-05	0.321009	yes
Pos:242.0796@0.71	242.0796	0.71		1.68103e-05	8.90673e-06	0.321902	yes
neg:834.4855@19.05	834.4855	19.05		9.87425e-06	5.44529e-06	0.349755	yes
neg:888.5338@22.96	888.5338	22.96		0.00248134	0.000785744	0.350525	yes
neg:1533.0741@25.24	1533.0741	25.24		0.00232087	0.000739261	0.355562	yes
Pos:1353.0684@22.73	1353.0684	22.73		0.0036426	0.0011114	0.357163	yes
neg:961.5334@21.63	961.5334	21.63		4.80532e-06	2.82278e-06	0.367418	yes
neg:956.9794@0.52	956.9794	0.52		0.00486891	0.00146728	0.369379	yes
Pos:546.4648@15.81	546.4648	15.81		0.0081001	0.00234513	0.373686	yes
neg:774.5227@21.66	774.5227	21.66		5.3816e-05	2.56624e-05	0.376929	yes
neg:1614.9840@19.05	1614.984	19.05		0.00819285	0.00236775	0.377415	yes
neg:788.5361@22.94	788.5361	22.94		0.00109206	0.000376713	0.379023	yes
Pos:1591.0277@22.74	1591.0277	22.74		0.00120472	0.00040777	0.385521	yes
Pos:567.2913@0.60	567.2913	0.6		0.00877251	0.00251733	0.386242	yes
Pos:598.3833@0.48	598.3833	0.48		0.0085448	0.00246507	0.40147	yes
neg:900.5328@22.32	900.5328	22.32		0.000654257	0.000247261	0.41098	yes
neg:862.5357@22.95	862.5357	22.95		0.000216477	9.04575e-05	0.428356	yes
neg:166.9863@1.30	166.9863	1.3		0.000878361	0.000314368	0.470625	yes
neg:902.5480@25.26	902.548	25.26		4.87579e-05	2.35974e-05	0.471802	yes
Pos:166.9860@1.25	166.986	1.25		0.00292941	0.000911603	0.499455	yes
Pos:543.4500@22.89	543.45	22.89		0.000571308	0.000219494	0.504157	yes
Pos:515.4188@19.32	515.4188	19.32		0.00364684	0.0011114	0.524441	yes
Pos:203.1158@0.69	203.1158	0.69		0.000120889	5.29724e-05	0.539108	yes
Pos:319.1946@8.95	319.1946	8.95		0.00100171	0.000350772	0.546619	yes
neg:876.5508@22.90	876.5508	22.9		0.00103454	0.000360711	0.546777	yes
Pos:695.4679@17.87	695.4679	17.87		6.12359e-08	8.00661e-08	0.595121	yes
Pos:678.4414@18.03	678.4414	18.03		7.9213e-05	3.62792e-05	0.595682	yes
neg:842.5261@23.39	842.5261	23.39		0.00532194	0.00159491	0.607291	yes
Pos:472.3642@11.64	472.3642	11.64		0.00139881	0.000463783	0.609828	yes
Pos:197.1412@0.92	197.1412	0.92		0.00083577	0.000301119	1.53792	yes
Pos:1397.9830@26.62	1397.983	26.62		2.11128e-05	1.09362e-05	1.58577	yes
Pos:209.1027@0.62	209.1027	0.62		0.000822483	0.000297655	1.58581	yes
Pos:295.2511@5.87	295.2511	5.87		0.00427404	0.00129524	1.60793	yes
Pos:211.1576@0.96	211.1576	0.96		6.25217e-05	2.93816e-05	1.62804	yes
Pos:711.6383@40.25	711.6383	40.25		8.99461e-05	4.05083e-05	1.6296	yes
neg:772.5059@20.73	772.5059	20.73		0.00791406	0.00229536	1.67072	yes
Pos:279.2561@5.65	279.2561	5.65		0.000241992	9.98327e-05	1.69565	yes
Pos:468.3216@17.12	468.3216	17.12		0.00595025	0.00176043	1.69679	yes
neg:888.5518@24.04	888.5518	24.04		9.16072e-05	4.11421e-05	1.73708	yes
Pos:169.1103@0.62	169.1103	0.62		0.00024784	0.000101727	1.7674	yes
Pos:722.5189@26.61	722.5189	26.61		2.82084e-06	1.73236e-06	1.7995	yes
Pos:295.2509@7.07	295.2509	7.07		4.56937e-05	2.22472e-05	1.82484	yes
Pos:183.1256@0.67	183.1256	0.67		4.29188e-05	2.11503e-05	1.85769	yes
Pos:612.4843@5.88	612.4843	5.88		0.00288893	0.000900737	2.06947	yes
neg:776.5554@26.70	776.5554	26.7		0.00562883	0.00168298	2.14591	yes
Pos:604.5434@24.05	604.5434	24.05		0.00731049	0.00213559	2.16772	yes
Pos:335.1568@0.54	335.1568	0.54		0.00114085	0.000388584	2.21592	yes
neg:860.5214@20.72	860.5214	20.72		0.00250808	0.000792661	2.21735	yes
Pos:223.1189@0.67	223.1189	0.67		0.00196091	0.000633313	2.25502	yes
neg:772.5064@19.46	772.5064	19.46		0.000362473	0.000145465	2.30159	yes
Pos:574.4962@18.66	574.4962	18.66		0.0017545	0.0005712	2.3073	yes
neg:800.5376@24.05	800.5376	24.05		0.00197555	0.000635508	2.32814	yes
neg:232.0383@0.56	232.0383	0.56		0.00610295	0.00179904	2.56143	yes
Pos:914.6612@17.12	914.6612	17.12		2.60301e-06	1.61696e-06	2.6263	yes
Pos:279.2561@6.60	279.2561	6.6		0.00055412	0.000215392	2.6538	yes
neg:828.5678@25.87	828.5678	25.87		0.00865437	0.0024881	2.66946	yes
Pos:601.5078@19.28	601.5078	19.28		0.000738434	0.000273965	2.67268	yes
Pos:157.0743@0.55	157.0743	0.55		0.00135336	0.000451379	2.68673	yes
Pos:1102.7360@26.60	1102.736	26.6		3.31352e-08	4.59163e-08	2.89381	yes
neg:746.5088@20.71	746.5088	20.71		0.000306461	0.000123907	2.97539	yes
neg:774.5400@24.05	774.54	24.05		0.000111744	4.90979e-05	3.0913	yes
Pos:592.5067@17.59	592.5067	17.59		0.000242743	9.98882e-05	3.13479	yes
neg:764.5195@19.46	764.5195	19.46		0.000804541	0.00029421	3.17973	yes
neg:788.5560@25.84	788.556	25.84		0.00228308	0.000728654	3.24956	yes
Pos:764.5205@17.59	764.5205	17.59		0.000125712	5.44967e-05	3.46308	yes
Pos:602.5277@21.66	602.5277	21.66		4.97698e-05	2.39442e-05	3.58167	yes
Pos:154.0738@0.54	154.0738	0.54		0.00467033	0.00141269	3.84314	yes
Pos:588.5122@20.57	588.5122	20.57		0.000945927	0.000335587	4.00972	yes
neg:772.5777@36.62	772.5777	36.62		0.000935747	0.000332704	4.07327	yes
Pos:715.6588@23.40	715.6588	23.4		0.00179369	0.000582789	4.1233	yes
Pos:601.5092@19.72	601.5092	19.72		2.49345e-06	1.56692e-06	4.17399	yes
neg:88.0161@0.55	88.0161	0.55		0.00189873	0.000615682	4.18395	yes
neg:193.0737@0.68	193.0737	0.68		0.000894968	0.000319607	4.21067	yes
Pos:392.2044@0.52	392.2044	0.52		5.01326e-05	2.40474e-05	4.24707	yes
Pos:252.2082@7.21	252.2082	7.21		0.000742046	0.000274676	4.29593	yes
Pos:728.5817@35.24	728.5817	35.24		0.00277623	0.000867266	4.34695	yes
Pos:741.4411@0.66	741.4411	0.66		0.00328051	0.00101244	4.50925	yes
Pos:757.7058@25.44	757.7058	25.44		0.00172207	0.000561771	4.52568	yes
neg:150.0341@0.64	150.0341	0.64		0.00109153	0.000376713	4.54427	yes
neg:726.5455@36.60	726.5455	36.6		0.000603008	0.000229497	4.67908	yes
Pos:471.2686@0.54	471.2686	0.54		0.00115251	0.000390914	4.80633	yes
neg:232.0749@0.55	232.0749	0.55		0.00256762	0.000808328	4.86935	yes
neg:456.2880@13.15	456.288	13.15		7.56507e-05	3.47458e-05	4.88016	yes
neg:72.0211@0.55	72.0211	0.55		0.000819009	0.000297518	4.97491	yes
Pos:402.3460@9.17	402.346	9.17		1.11128e-09	2.33991e-09	4.99064	yes
Pos:546.4649@16.88	546.4649	16.88		2.21221e-07	2.21398e-07	5.50633	yes
Pos:1062.6968@9.57	1062.6968	9.57		0.00529796	0.00159067	5.57254	yes
Pos:432.1982@0.53	432.1982	0.53		0.000510676	0.000199509	5.76387	yes
neg:319.0894@0.60	319.0894	0.6		0.0011159	0.000381879	5.78978	yes
Pos:600.3955@9.88	600.3955	9.88		0.00925891	0.0026336	5.82417	yes
Pos:387.2466@0.54	387.2466	0.54		0.00191701	0.000620371	5.88582	yes
neg:486.2797@13.15	486.2797	13.15		3.87394e-05	1.93256e-05	5.95118	yes
neg:442.2726@13.15	442.2726	13.15		0.000157907	6.75501e-05	5.97498	yes
Pos:600.5125@19.27	600.5125	19.27		4.73512e-07	3.88825e-07	5.9839	yes
Pos:519.3256@0.53	519.3256	0.53		0.00104883	0.000364907	5.9978	yes
Pos:161.1052@0.50	161.1052	0.5		4.35766e-06	2.58794e-06	6.01064	yes
Pos:520.2500@0.52	520.25	0.52		0.000606946	0.000230455	6.12801	yes
Pos:336.2640@10.73	336.264	10.73		8.75437e-05	3.95361e-05	6.17925	yes
neg:812.5264@34.22	812.5264	34.22		0.000729181	0.000271152	6.28742	yes
Pos:343.2204@0.54	343.2204	0.54		0.00207053	0.000663698	6.42575	yes
neg:736.4883@16.65	736.4883	16.65		8.10316e-05	3.70075e-05	6.47644	yes
Pos:958.9582@0.48	958.9582	0.48		0.00139537	0.000463589	6.50258	yes
Pos:616.5432@23.83	616.5432	23.83		0.00115201	0.000390914	6.52253	yes
neg:248.0503@0.61	248.0503	0.61		1.08989e-05	5.96971e-06	6.69227	yes
Pos:585.7202@9.91	585.7202	9.91		0.00865531	0.0024881	6.81744	yes
Pos:736.4890@15.23	736.489	15.23		9.07781e-06	5.05769e-06	6.83739	yes
Pos:600.7296@9.87	600.7296	9.87		0.00625425	0.00183696	6.945	yes
Pos:600.0608@9.86	600.0608	9.86		0.00784871	0.00228049	6.99556	yes
neg:825.5428@34.21	825.5428	34.21		0.000688039	0.000258137	7.023	yes
Pos:603.3470@0.53	603.347	0.53		0.000286558	0.000116441	7.04566	yes
Pos:296.2713@10.72	296.2713	10.72		0.000139651	6.01173e-05	7.07631	yes
neg:470.2672@13.15	470.2672	13.15		8.46649e-05	3.84503e-05	7.18476	yes
Pos:304.1507@0.52	304.1507	0.52		0.00012506	5.43593e-05	7.34843	yes
Pos:590.5277@24.05	590.5277	24.05		3.9366e-05	1.9578e-05	7.42098	yes
neg:788.5556@26.44	788.5556	26.44		0.000555319	0.000215392	7.47582	yes
Pos:1783.1543@9.86	1783.1543	9.86		0.00738127	0.00214852	7.58212	yes
Pos:299.2824@12.66	299.2824	12.66		3.04348e-05	1.56648e-05	7.83477	yes
Pos:651.4032@0.53	651.4032	0.53		0.00013979	6.01173e-05	7.88181	yes
Pos:476.2237@0.52	476.2237	0.52		0.000240052	9.92851e-05	7.94701	yes
Pos:1695.1013@9.96	1695.1013	9.96		0.00978876	0.00277457	8.0342	yes
Pos:615.0712@9.83	615.0712	9.83		0.00398481	0.00121212	8.12258	yes
Pos:614.7362@9.84	614.7362	9.84		0.00407332	0.00123672	8.14789	yes
neg:182.0576@0.61	182.0576	0.61		5.90908e-05	2.80129e-05	8.21406	yes
neg:782.5344@34.21	782.5344	34.21		0.000410044	0.000162942	8.51584	yes
Pos:630.0807@9.79	630.0807	9.79		0.00326148	0.00101106	8.53075	yes
Pos:629.4121@9.79	629.4121	9.79		0.00309617	0.000961653	8.55248	yes
Pos:783.4817@0.53	783.4817	0.53		4.51764e-06	2.67316e-06	8.58336	yes
Pos:352.2979@35.23	352.2979	35.23		4.97021e-05	2.39442e-05	8.58939	yes
Pos:1609.0667@11.16	1609.0667	11.16		0.00265746	0.00083499	8.7365	yes
neg:218.0593@0.54	218.0593	0.54		7.21083e-08	9.20546e-08	8.76161	yes
Pos:615.4054@9.83	615.4054	9.83		0.00328467	0.00101244	8.77518	yes
Pos:588.4734@29.36	588.4734	29.36		0.000620269	0.000234963	8.87303	yes
Pos:1827.1800@9.82	1827.18	9.82		0.00335252	0.00102944	8.88136	yes
Pos:739.4561@0.53	739.4561	0.53		5.55045e-06	3.22544e-06	9.2276	yes
Pos:783.7259@41.21	783.7259	41.21		8.85243e-07	6.46507e-07	9.40778	yes
Pos:267.0966@0.54	267.0966	0.54		0.0057111	0.00170167	9.49757	yes
Pos:515.2947@0.54	515.2947	0.54		0.000235065	9.74711e-05	9.52365	yes
Pos:348.1775@0.52	348.1775	0.52		6.05782e-05	2.86343e-05	9.73561	yes
Pos:653.5952@31.59	653.5952	31.59		0.000167872	7.14362e-05	9.79446	yes
Pos:823.4773@0.53	823.4773	0.53		5.03781e-06	2.94867e-06	9.80196	yes
Pos:644.4221@9.74	644.4221	9.74		0.00134483	0.000450491	9.84469	yes
Pos:327.1324@0.54	327.1324	0.54		0.000391817	0.000156466	9.95831	yes
Pos:928.5577@0.54	928.5577	0.54		3.64571e-07	3.19503e-07	9.99491	yes
Pos:670.5514@36.78	670.5514	36.78		0.000595647	0.000227229	10.0825	yes
Pos:639.5807@36.22	639.5807	36.22		1.81133e-05	9.50392e-06	10.0845	yes
Pos:629.7461@9.76	629.7461	9.76		0.0016711	0.000547345	10.1238	yes
neg:768.5193@34.21	768.5193	34.21		0.0001217	5.31841e-05	10.331	yes
Pos:579.5375@32.28	579.5375	32.28		0.000266317	0.000109035	10.3497	yes
Pos:1915.2324@9.74	1915.2324	9.74		0.00124789	0.000420624	10.4897	yes
Pos:297.2668@11.97	297.2668	11.97		7.18437e-05	3.34714e-05	10.8761	yes
Pos:1871.2066@9.78	1871.2066	9.78		0.00135583	0.000451379	10.9774	yes
Pos:608.3525@0.67	608.3525	0.67		0.00031708	0.000127881	11.0631	yes
neg:216.0802@0.65	216.0802	0.65		0.00170415	0.000557046	11.08	yes
Pos:644.0875@9.74	644.0875	9.74		0.000964856	0.000340811	11.1485	yes
neg:742.5569@36.60	742.5569	36.6		3.07275e-06	1.87288e-06	11.2374	yes
neg:796.5485@35.22	796.5485	35.22		3.43901e-09	6.33599e-09	11.2956	yes
Pos:600.5118@19.73	600.5118	19.73		1.20215e-08	1.85623e-08	11.343	yes
Pos:611.5486@33.63	611.5486	33.63		2.88817e-07	2.73836e-07	11.5621	yes
Pos:254.2241@6.97	254.2241	6.97		8.31714e-08	1.02156e-07	11.6037	yes
Pos:653.5961@37.15	653.5961	37.15		5.67054e-05	2.69609e-05	11.7903	yes
Pos:644.7558@9.74	644.7558	9.74		0.000716425	0.000267021	12.0488	yes
Pos:576.5119@33.08	576.5119	33.08		2.51079e-08	3.70068e-08	12.1333	yes
Pos:560.4807@17.59	560.4807	17.59		0.00237027	0.000753514	12.201	yes
Pos:961.4921@0.60	961.4921	0.6		0.00670663	0.00196272	12.2364	yes
Pos:184.0349@0.56	184.0349	0.56		3.20552e-06	1.94649e-06	12.2529	yes
Pos:594.5222@23.41	594.5222	23.41		5.06674e-10	1.16668e-09	12.4589	yes
Pos:630.5204@34.38	630.5204	34.38		9.31718e-07	6.62542e-07	12.5599	yes
Pos:325.2985@12.46	325.2985	12.46		1.93385e-07	1.99704e-07	12.5622	yes
neg:246.0547@0.55	246.0547	0.55		8.9538e-07	6.48054e-07	13.3667	yes
neg:280.0757@0.60	280.0757	0.6		2.07065e-07	2.11142e-07	13.401	yes
Pos:659.0974@9.69	659.0974	9.69		0.000529818	0.000206489	13.4139	yes
Pos:658.7625@9.70	658.7625	9.7		0.000426002	0.000168458	13.5347	yes
neg:204.0892@0.59	204.0892	0.59		4.5211e-05	2.20785e-05	13.6278	yes
Pos:659.4322@9.70	659.4322	9.7		0.000479933	0.000187951	13.6581	yes
Pos:688.4486@9.62	688.4486	9.62		0.000181881	7.63947e-05	13.8478	yes
Pos:2003.2834@9.67	2003.2834	9.67		0.000419672	0.000166361	14.013	yes
Pos:394.2695@9.34	394.2695	9.34		0.000579875	0.000222258	14.1534	yes
Pos:625.5654@34.36	625.5654	34.36		7.5962e-07	5.67937e-07	14.2184	yes
Pos:867.5038@0.53	867.5038	0.53		3.02501e-07	2.80254e-07	14.2507	yes
Pos:308.0986@0.55	308.0986	0.55		0.000924697	0.000329497	15.0655	yes
Pos:559.3212@0.55	559.3212	0.55		0.001635	0.000538537	15.24	yes
neg:696.5346@34.75	696.5346	34.75		2.55711e-08	3.73499e-08	15.4472	yes
Pos:1639.0372@1.92	1639.0372	1.92		0.000103209	4.57196e-05	15.5948	yes
Pos:130.0629@0.56	130.0629	0.56		7.28597e-08	9.22872e-08	15.7197	yes
Pos:746.5365@36.70	746.5365	36.7		1.494e-05	8.02062e-06	15.7614	yes
neg:270.2194@8.95	270.2194	8.95		5.90827e-06	3.40893e-06	15.9745	yes
Pos:1550.9847@1.92	1550.9847	1.92		4.75202e-05	2.30672e-05	16.1191	yes
neg:670.5195@34.21	670.5195	34.21		6.96073e-05	3.25229e-05	16.2558	yes
Pos:439.4024@8.76	439.4024	8.76		1.62742e-05	8.67939e-06	16.3184	yes
Pos:564.2762@0.52	564.2762	0.52		3.26321e-05	1.65563e-05	16.4747	yes
Pos:673.7727@9.65	673.7727	9.65		0.000218686	9.09118e-05	16.7582	yes
Pos:688.1139@9.61	688.1139	9.61		0.000178579	7.52027e-05	16.8912	yes
Pos:1595.0130@1.92	1595.013	1.92		3.8206e-05	1.91184e-05	17.083	yes
neg:374.0806@0.58	374.0806	0.58		7.23683e-05	3.36192e-05	17.9428	yes
Pos:604.4681@22.87	604.4681	22.87		4.63534e-09	8.17974e-09	18.0527	yes
Pos:1020.7970@31.59	1020.797	31.59		3.26775e-05	1.65563e-05	18.6322	yes
Pos:475.2995@0.53	475.2995	0.53		0.000160183	6.83436e-05	18.7309	yes
Pos:702.7893@9.57	702.7893	9.57		8.53763e-05	3.8665e-05	19.0708	yes
neg:116.0281@0.56	116.0281	0.56		6.38626e-07	4.90714e-07	19.1306	yes
Pos:2049.5079@39.11	2049.5079	39.11		6.47494e-06	3.70948e-06	19.4568	yes
Pos:331.9569@7.74	331.9569	7.74		0.00111265	0.000381879	19.6978	yes
Pos:784.4074@0.51	784.4074	0.51		1.04162e-05	5.72469e-06	20.0071	yes
neg:782.5341@35.22	782.5341	35.22		1.31282e-10	3.66978e-10	20.0269	yes
Pos:673.4376@9.66	673.4376	9.66		0.000131791	5.69793e-05	20.2335	yes
Pos:1607.1372@24.28	1607.1372	24.28		9.38866e-05	4.19335e-05	20.294	yes
Pos:607.3773@0.53	607.3773	0.53		4.42185e-05	2.17247e-05	20.3407	yes
Pos:703.1230@9.58	703.123	9.58		6.55349e-05	3.07086e-05	20.3871	yes
Pos:1959.2576@9.69	1959.2576	9.69		7.46355e-05	3.43769e-05	20.3979	yes
Pos:312.2666@35.23	312.2666	35.23		4.1454e-06	2.47093e-06	20.3993	yes
Pos:431.2730@0.53	431.273	0.53		0.000409866	0.000162942	20.5605	yes
Pos:597.5331@31.58	597.5331	31.58		7.45118e-05	3.43769e-05	21.0347	yes
Pos:630.5206@34.87	630.5206	34.87		7.38264e-13	5.44068e-12	21.1206	yes
neg:684.5342@35.21	684.5342	35.21		1.23149e-09	2.47003e-09	21.4218	yes
Pos:608.5382@25.75	608.5382	25.75		5.30629e-10	1.19488e-09	21.9537	yes
Pos:1845.2844@22.15	1845.2844	22.15		0.00125108	0.000420825	22.212	yes
Pos:627.5440@26.69	627.544	26.69		1.30281e-11	4.92326e-11	22.47	yes
Pos:1125.8465@24.67	1125.8465	24.67		6.30265e-06	3.62358e-06	22.8051	yes
Pos:297.2668@11.78	297.2668	11.78		6.74922e-09	1.13978e-08	22.988	yes
Pos:787.5602@35.76	787.5602	35.76		8.48954e-06	4.76267e-06	23.3065	yes
Pos:562.4966@31.69	562.4966	31.69		7.26304e-06	4.11734e-06	23.355	yes
Pos:286.2372@0.48	286.2372	0.48		1.1665e-05	6.34648e-06	23.3962	yes
neg:1011.0334@0.56	1011.0334	0.56		5.36467e-05	2.56571e-05	25.152	yes
neg:796.5495@36.61	796.5495	36.61		1.09436e-06	7.49803e-07	25.5956	yes
neg:810.5630@36.61	810.563	36.61		2.192e-06	1.41589e-06	25.631	yes
Pos:1801.2531@22.44	1801.2531	22.44		9.2529e-06	5.13758e-06	25.9366	yes
neg:90.0319@0.56	90.0319	0.56		9.48688e-06	5.24952e-06	27.0454	yes
Pos:379.2700@10.67	379.27	10.67		4.72175e-10	1.10948e-09	27.5177	yes
Pos:1531.8286@0.93	1531.8286	0.93		9.31123e-05	4.17025e-05	28.8792	yes
Pos:1048.8291@35.23	1048.8291	35.23		3.82071e-07	3.29496e-07	29.193	yes
Pos:1889.3058@21.99	1889.3058	21.99		1.62402e-05	8.67939e-06	29.3026	yes
Pos:2135.4533@21.45	2135.4533	21.45		1.887e-06	1.22868e-06	33.0519	yes
Pos:600.4726@28.58	600.4726	28.58		0.000569232	0.000219216	33.4996	yes
Pos:1121.8157@24.69	1121.8157	24.69		2.9524e-06	1.80632e-06	33.6806	yes
Pos:2109.4375@20.92	2109.4375	20.92		7.82301e-07	5.79154e-07	33.7986	yes
Pos:1861.2749@18.91	1861.2749	18.91		1.4407e-07	1.59987e-07	33.9687	yes
Pos:1873.3103@25.59	1873.3103	25.59		2.30692e-06	1.47252e-06	34.0399	yes
Pos:2037.4687@36.69	2037.4687	36.69		0.00084048	0.000302145	35.4989	yes
Pos:747.5437@37.45	747.5437	37.45		2.54587e-06	1.58755e-06	37.0276	yes
Pos:735.4255@0.53	735.4255	0.53		2.53393e-06	1.58621e-06	38.011	yes
Pos:563.3518@0.53	563.3518	0.53		3.15829e-05	1.62043e-05	39.7987	yes
Pos:695.4307@0.53	695.4307	0.53		4.59949e-06	2.7117e-06	39.8453	yes
Pos:2003.3748@22.09	2003.3748	22.09		3.67311e-06	2.20564e-06	40.262	yes
Pos:1871.2964@22.79	1871.2964	22.79		0.0012224	0.000412891	41.0071	yes
Pos:1915.4105@38.60	1915.4105	38.6		1.38674e-06	9.21446e-07	41.2262	yes
Pos:609.5336@29.55	609.5336	29.55		9.89651e-08	1.17119e-07	41.3616	yes
Pos:351.2385@8.77	351.2385	8.77		1.58923e-09	3.10436e-09	41.5732	yes
Pos:732.1398@9.51	732.1398	9.51		6.5766e-06	3.75446e-06	41.9128	yes
Pos:681.6271@35.24	681.6271	35.24		9.22083e-07	6.61493e-07	43.6804	yes
Pos:644.4512@22.56	644.4512	22.56		9.42516e-07	6.67294e-07	43.7927	yes
Pos:1695.1905@23.75	1695.1905	23.75		3.78022e-06	2.26158e-06	44.0279	yes
Pos:1685.1696@19.71	1685.1696	19.71		8.99351e-07	6.48054e-07	44.2667	yes
Pos:611.5491@32.95	611.5491	32.95		1.58566e-08	2.40265e-08	44.3363	yes
Pos:1739.2172@23.51	1739.2172	23.51		1.83476e-06	1.19948e-06	45.3866	yes
Pos:612.4732@27.36	612.4732	27.36		1.38006e-09	2.72866e-09	46.4078	yes
Pos:732.5039@21.27	732.5039	21.27		1.24429e-06	8.37085e-07	46.5565	yes
Pos:1135.8692@29.40	1135.8692	29.4		1.52122e-06	9.98526e-07	48.4572	yes
Pos:1933.4200@38.29	1933.42	38.29		0.000766463	0.00028203	49.1771	yes
Pos:1817.2472@19.09	1817.2472	19.09		1.3412e-06	8.94854e-07	49.4039	yes
Pos:213.1727@8.76	213.1727	8.76		3.36174e-09	6.26483e-09	49.7743	yes
Pos:673.8023@22.09	673.8023	22.09		1.03608e-06	7.20943e-07	49.807	yes
neg:710.5500@35.53	710.55	35.53		3.35223e-08	4.60591e-08	49.9846	yes
Pos:658.7925@22.33	658.7925	22.33		1.51127e-06	9.96025e-07	50.3529	yes
Pos:2223.5016@21.09	2223.5016	21.09		1.04214e-06	7.22061e-07	50.926	yes
Pos:2047.4016@21.87	2047.4016	21.87		2.25567e-06	1.4455e-06	51.4843	yes
Pos:1091.8431@29.90	1091.8431	29.9		1.15136e-06	7.84329e-07	51.5318	yes
Pos:351.2388@9.17	351.2388	9.17		1.22904e-09	2.47003e-09	51.6528	yes
Pos:647.3732@0.53	647.3732	0.53		5.76492e-06	3.3381e-06	52.1093	yes
Pos:1915.3224@22.54	1915.3224	22.54		1.21412e-06	8.2019e-07	52.2068	yes
Pos:665.5957@36.76	665.5957	36.76		0.00276992	0.000866965	52.3707	yes
Pos:659.1268@22.33	659.1268	22.33		7.60144e-07	5.67937e-07	53.3142	yes
Pos:702.8187@21.67	702.8187	21.67		1.20797e-06	8.19447e-07	53.7142	yes
Pos:169.1099@9.17	169.1099	9.17		1.5353e-12	1.03716e-11	54.2483	yes
Pos:1959.3491@22.33	1959.3491	22.33		4.4511e-07	3.72379e-07	54.5471	yes
neg:698.5497@36.61	698.5497	36.61		2.27483e-07	2.2489e-07	54.6855	yes
Pos:1047.8162@30.42	1047.8162	30.42		8.92817e-07	6.48054e-07	54.9509	yes
Pos:644.1168@22.57	644.1168	22.57		5.06842e-07	4.02568e-07	56.1753	yes
Pos:688.1433@21.91	688.1433	21.91		1.42101e-06	9.40361e-07	56.3802	yes
Pos:674.1364@22.10	674.1364	22.1		1.09605e-06	7.49803e-07	56.6048	yes
Pos:703.1530@21.66	703.153	21.66		7.10748e-07	5.39546e-07	56.6694	yes
Pos:1959.4370@38.41	1959.437	38.41		5.79645e-07	4.49655e-07	56.9734	yes
Pos:2443.7259@36.79	2443.7259	36.79		1.08417e-06	7.47988e-07	57.2044	yes
Pos:1003.7898@30.98	1003.7898	30.98		9.31088e-07	6.62542e-07	59.1252	yes
Pos:1223.9210@28.48	1223.921	28.48		7.74543e-07	5.7604e-07	59.5705	yes
Pos:761.8549@20.88	761.8549	20.88		7.26797e-07	5.48074e-07	59.7307	yes
Pos:2179.5680@37.60	2179.568	37.6		8.45029e-07	6.19931e-07	59.8752	yes
Pos:1131.8384@29.46	1131.8384	29.46		1.0117e-06	7.07011e-07	60.9155	yes
Pos:732.1694@21.28	732.1694	21.28		6.24514e-07	4.82155e-07	60.9641	yes
Pos:732.8673@37.59	732.8673	37.59		6.50971e-07	4.9784e-07	62.1995	yes
Pos:1219.8907@28.56	1219.8907	28.56		9.72399e-07	6.8249e-07	62.3122	yes
Pos:1368.9969@27.36	1368.9969	27.36		4.11284e-07	3.49118e-07	65.3548	yes
Pos:717.8287@21.46	717.8287	21.46		5.09014e-07	4.02568e-07	69.4358	yes
Pos:762.2186@37.31	762.2186	37.31		4.45577e-07	3.72379e-07	71.8522	yes
Pos:762.1894@20.88	762.1894	20.88		4.89707e-07	3.95007e-07	72.0586	yes
Pos:2003.4628@38.24	2003.4628	38.24		5.08168e-07	4.02568e-07	72.5229	yes
Pos:1871.3831@38.79	1871.3831	38.79		3.21798e-07	2.91471e-07	72.926	yes
Pos:625.5658@35.23	625.5658	35.23		3.77267e-07	3.27876e-07	73.457	yes
Pos:718.1625@21.46	718.1625	21.46		3.60961e-07	3.18216e-07	74.706	yes
neg:188.0496@0.56	188.0496	0.56		4.74849e-07	3.88825e-07	75.1133	yes
neg:192.0266@0.54	192.0266	0.54		7.3369e-09	1.20719e-08	75.4695	yes
Pos:2135.5425@37.75	2135.5425	37.75		4.56637e-07	3.79665e-07	76.6451	yes
Pos:2153.5523@37.48	2153.5523	37.48		3.61141e-07	3.18216e-07	77.1205	yes
Pos:864.2779@36.43	864.2779	36.43		4.2548e-07	3.59288e-07	80.5891	yes
Pos:1179.8945@28.93	1179.8945	28.93		3.7817e-07	3.27876e-07	80.8007	yes
Pos:1182.9965@31.58	1182.9965	31.58		0.000106212	4.67941e-05	81.0837	yes
Pos:747.2091@37.46	747.2091	37.46		3.8766e-07	3.32548e-07	81.209	yes
Pos:2267.6215@37.31	2267.6215	37.31		4.66015e-07	3.85485e-07	82.1565	yes
Pos:590.5278@35.29	590.5278	35.29		2.78066e-08	3.95464e-08	82.6632	yes
Pos:640.5050@30.64	640.505	30.64		1.75275e-10	4.65858e-10	82.8716	yes
Pos:187.1204@9.17	187.1204	9.17		2.88885e-11	9.75769e-11	83.3009	yes
Pos:1175.8643@29.00	1175.8643	29		5.08859e-07	4.02568e-07	83.4246	yes
Pos:776.2250@37.17	776.225	37.17		2.73907e-07	2.61227e-07	83.7011	yes
Pos:761.8838@37.32	761.8838	37.32		3.3077e-07	2.97932e-07	83.9551	yes
Pos:747.1794@21.06	747.1794	21.06		2.95781e-07	2.75604e-07	84.8288	yes
Pos:171.1255@9.17	171.1255	9.17		6.0728e-11	1.89343e-10	85.9558	yes
Pos:834.9269@36.67	834.9269	36.67		3.21375e-07	2.91471e-07	86.762	yes
Pos:1087.8115@29.95	1087.8115	29.95		4.02285e-07	3.43276e-07	88.7013	yes
Pos:776.8942@37.18	776.8942	37.18		1.38787e-07	1.55183e-07	91.3759	yes
Pos:746.8451@21.07	746.8451	21.07		2.92559e-07	2.75604e-07	92.9273	yes
Pos:1457.0501@26.63	1457.0501	26.63		2.38794e-07	2.29087e-07	93.5996	yes
Pos:2355.6728@37.05	2355.6728	37.05		3.2042e-07	2.91471e-07	94.6999	yes
Pos:732.8386@21.27	732.8386	21.27		2.36156e-07	2.29087e-07	97.8632	yes
neg:964.6319@25.91	964.6319	25.91		2.95737e-10	7.48342e-10	103.824	yes
Pos:592.5065@19.24	592.5065	19.24		4.1585e-12	2.24739e-11	107.039	yes
Pos:820.9200@36.79	820.92	36.79		2.08946e-07	2.11728e-07	108.038	yes
Pos:820.5866@36.79	820.5866	36.79		2.15239e-07	2.1675e-07	110.015	yes
Pos:2065.5001@37.78	2065.5001	37.78		2.26149e-07	2.2489e-07	113.332	yes
Pos:2223.5945@37.45	2223.5945	37.45		3.18387e-07	2.91471e-07	114.234	yes
Pos:1977.3568@21.55	1977.3568	21.55		1.50312e-07	1.64462e-07	114.599	yes
Pos:850.2707@36.55	850.2707	36.55		1.59441e-07	1.71193e-07	114.916	yes
Pos:732.1989@37.60	732.1989	37.6		1.81429e-07	1.91007e-07	115.8	yes
Pos:1739.1275@9.91	1739.1275	9.91		0.000267963	0.000109433	117.885	yes
Pos:790.9006@37.04	790.9006	37.04		1.53324e-07	1.65723e-07	117.971	yes
Pos:776.1956@20.68	776.1956	20.68		1.32941e-07	1.49679e-07	119.083	yes
Pos:583.5186@28.88	583.5186	28.88		2.75708e-09	5.19774e-09	123.464	yes
Pos:338.2820@21.82	338.282	21.82		5.34136e-12	2.62423e-11	123.906	yes
Pos:2283.6164@36.16	2283.6164	36.16		1.51143e-07	1.64462e-07	124.179	yes
Pos:614.4891@30.06	614.4891	30.06		2.18177e-13	2.21082e-12	127.311	yes
Pos:806.2444@36.91	806.2444	36.91		1.50501e-07	1.64462e-07	131.1	yes
Pos:820.2511@36.80	820.2511	36.8		1.62931e-07	1.7379e-07	134.454	yes
Pos:781.5572@36.05	781.5572	36.05		8.13477e-08	1.00679e-07	135.285	yes
neg:724.5659@36.82	724.5659	36.82		2.67667e-08	3.87472e-08	137.892	yes
Pos:791.2357@37.04	791.2357	37.04		1.1153e-07	1.27341e-07	140.964	yes
Pos:890.6362@21.80	890.6362	21.8		8.24327e-10	1.78198e-09	146.407	yes
Pos:2241.6049@37.19	2241.6049	37.19		9.33284e-08	1.12084e-07	146.716	yes
Pos:805.9107@36.90	805.9107	36.9		1.02635e-07	1.19714e-07	154.441	yes
Pos:2091.5204@37.92	2091.5204	37.92		2.46836e-06	1.55718e-06	161.781	yes
Pos:805.5761@36.91	805.5761	36.91		8.95034e-08	1.09107e-07	165.794	yes
Pos:226.1319@0.59	226.1319	0.59		4.67387e-08	6.21128e-08	177.352	yes
Pos:935.6552@23.42	935.6552	23.42		0.000768872	0.00028203	178.998	yes
Pos:143.0584@0.56	143.0584	0.56		3.2057e-05	1.63956e-05	182.832	yes
Pos:2063.4828@36.85	2063.4828	36.85		9.9903e-08	1.17372e-07	206.121	yes
Pos:2151.5352@36.56	2151.5352	36.56		6.99699e-08	9.00337e-08	216.586	yes
Pos:651.5812@35.49	651.5812	35.49		7.38694e-08	9.2488e-08	240.983	yes
Pos:2021.4734@37.95	2021.4734	37.95		3.23305e-08	4.52046e-08	284.523	yes
Pos:2311.6485@37.18	2311.6485	37.18		2.37567e-07	2.29087e-07	285.733	yes
Pos:803.5678@21.24	803.5678	21.24		2.76792e-08	3.95464e-08	304.23	yes
Pos:761.5496@37.30	761.5496	37.3		4.85556e-07	3.93617e-07	310.951	yes
Pos:2047.4896@38.08	2047.4896	38.08		8.37587e-07	6.17265e-07	377.178	yes
Pos:1280.9447@28.14	1280.9447	28.14		3.33772e-07	2.98975e-07	450.449	yes
Pos:799.6184@27.18	799.6184	27.18		1.36214e-08	2.08343e-08	526.177	yes
Pos:1827.2697@23.00	1827.2697	23		1.87954e-07	1.95339e-07	534.51	yes
Pos:1975.4312@37.15	1975.4312	37.15		1.18453e-08	1.84662e-08	571.956	yes
Pos:907.6251@19.96	907.6251	19.96		1.12292e-14	2.34696e-13	728.396	yes
Pos:1783.2446@23.25	1783.2446	23.25		1.9966e-07	2.04879e-07	917.158	yes
neg:244.2035@8.21	244.2035	8.21	free fatty acid C14:0	0.161859	0.0344387	2.04748
neg:256.2399@12.77	256.2399	12.77	free fatty acid C16:0	0.0140815	0.00383705	0.573381
neg:284.2712@15.02	284.2712	15.02	free fatty acid C18:0	0.533836	0.0920755	1.06023
Pos:701.4991@19.66	701.4991	19.66	PE(33:2)	0.884802	0.137539	0.889096
Pos:779.5696@22.74	779.5696	22.74	PG(35:1)	0.0197507	0.00516482	0.294148
Pos:793.5835@24.05	793.5835	24.05	PG(36:1)	0.0110788	0.0030757	1.91691
Pos:807.5984@26.35	807.5984	26.35	PG(37:1)	0.0105058	0.00294691	0.520883
Pos:805.5850@23.29	805.585	23.29	PG(37:2)	0.682219	0.111952	1.20854
neg:1087.0633@0.76	1087.0633	0.76		0.098067	0.0219003	2.00622
neg:120.0435@0.46	120.0435	0.46		0.448705	0.0801197	0.366753
neg:120.0435@22.47	120.0435	22.47		0.0108242	0.00302053	0.0530101
neg:129.0424@0.53	129.0424	0.53		0.0351488	0.00855658	2.08577
neg:131.0946@0.54	131.0946	0.54		0.977824	0.148804	1.00606
neg:132.0207@0.36	132.0207	0.36		0.082799	0.0188543	0.717433
neg:132.0784@0.77	132.0784	0.77		0.488094	0.0856438	1.27624
neg:135.0141@1.30	135.0141	1.3		0.0870333	0.0195982	0.580685
neg:135.0545@0.53	135.0545	0.53		0.668607	0.11016	0.756126
neg:148.0521@0.75	148.0521	0.75		0.124953	0.0274136	2.01038
neg:1525.0782@25.26	1525.0782	25.26		0.0799918	0.0182663	0.474739
neg:158.0746@0.77	158.0746	0.77		0.399301	0.0729041	1.39573
neg:161.8491@0.58	161.8491	0.58		0.0104508	0.00293656	0.422763
neg:1613.9850@19.06	1613.985	19.06		0.0252802	0.00644449	0.39267
neg:165.0788@0.55	165.0788	0.55		0.0129332	0.00354799	0.684724
neg:166.0627@0.76	166.0627	0.76		0.192119	0.0396793	1.70224
neg:173.1052@0.68	173.1052	0.68		0.185364	0.0384802	0.730688
neg:192.0589@0.76	192.0589	0.76		0.162581	0.0345469	1.85208
neg:202.0816@0.77	202.0816	0.77		0.449812	0.080229	1.362
neg:205.0734@0.76	205.0734	0.76		0.42633	0.0767159	0.636434
neg:210.0689@0.76	210.0689	0.76		0.507864	0.088253	1.43434
neg:217.9994@1.89	217.9994	1.89		0.774451	0.123828	1.02132
neg:230.0955@0.77	230.0955	0.77		0.0180201	0.0047895	5.80484
neg:232.0729@0.66	232.0729	0.66		0.655439	0.10888	0.69237
neg:234.0157@0.30	234.0157	0.3		0.308564	0.0592501	0.749821
neg:236.0659@0.77	236.0659	0.77		0.27528	0.0542298	1.58422
neg:242.0559@1.06	242.0559	1.06		0.793278	0.126415	0.893512
neg:246.0889@0.75	246.0889	0.75		0.803283	0.127558	1.08422
neg:262.0035@1.90	262.0035	1.9		0.241953	0.0483698	1.32284
neg:264.0798@0.76	264.0798	0.76		0.0143494	0.00389041	7.68695
neg:272.1427@0.77	272.1427	0.77		0.586287	0.0989573	1.44718
neg:276.0764@0.66	276.0764	0.66		0.0189624	0.0050153	1.63489
neg:280.0734@0.76	280.0734	0.76		0.271475	0.0536107	1.4671
neg:296.2712@14.55	296.2712	14.55		0.0107969	0.00301812	7.40963
neg:306.1273@0.77	306.1273	0.77		0.346551	0.0654854	1.92562
neg:324.0804@0.77	324.0804	0.77		0.277801	0.0546601	1.41184
neg:340.1116@0.76	340.1116	0.76		0.187747	0.0388258	2.90606
neg:368.0875@0.77	368.0875	0.77		0.319089	0.0608634	1.34124
neg:379.1235@0.76	379.1235	0.76		0.443032	0.079369	1.42509
neg:416.2565@12.77	416.2565	12.77		0.020317	0.00528731	0.576074
neg:439.2693@1.98	439.2693	1.98		0.817322	0.129281	1.06993
neg:444.2517@12.77	444.2517	12.77		0.0194456	0.00511805	0.583929
neg:444.2883@15.02	444.2883	15.02		0.586553	0.0989573	1.06055
neg:472.2829@15.01	472.2829	15.01		0.616013	0.103497	1.05943
neg:474.2894@10.07	474.2894	10.07		0.582728	0.0986198	0.924776
neg:499.2903@1.98	499.2903	1.98		0.447491	0.0800752	0.552162
neg:623.3792@12.03	623.3792	12.03		0.18309	0.0381059	1.32414
neg:623.3793@12.33	623.3793	12.33		0.0417494	0.0100877	1.21745
neg:694.4779@19.05	694.4779	19.05		0.0101598	0.0028632	0.316618
neg:703.5146@25.59	703.5146	25.59		0.292265	0.0566806	0.239922
neg:718.4772@17.34	718.4772	17.34		0.0291465	0.00727005	0.557802
neg:719.5455@30.35	719.5455	30.35		0.0137305	0.00375402	0.445227
neg:720.4745@19.06	720.4745	19.06		0.0676388	0.015612	0.193434
neg:720.4937@19.63	720.4937	19.63		0.0202086	0.00526756	0.389818
neg:723.5040@18.19	723.504	18.19		0.890879	0.138087	0.986389
neg:734.5093@21.69	734.5093	21.69		0.160808	0.03426	0.286215
neg:746.4902@19.63	746.4902	19.63		0.0196869	0.00515646	0.416462
neg:746.5090@20.26	746.509	20.26		0.148647	0.0320907	0.47414
neg:748.5244@23.51	748.5244	23.51		0.0150656	0.00407779	0.145972
neg:748.5248@22.96	748.5248	22.96		0.0121537	0.00335688	0.385046
neg:760.5061@19.63	760.5061	19.63		0.0585188	0.0137502	0.465471
neg:760.5064@21.67	760.5064	21.67		0.0100346	0.00283929	0.364989
neg:760.5246@22.40	760.5246	22.4		0.236093	0.0474322	0.53461
neg:760.5255@24.13	760.5255	24.13		0.729057	0.117966	0.919985
neg:762.5406@25.27	762.5406	25.27		0.355412	0.0667706	0.606818
neg:772.5066@20.26	772.5066	20.26		0.020099	0.00524744	0.482125
neg:774.5216@22.96	774.5216	22.96		0.0101721	0.0028632	0.379466
neg:774.5403@23.53	774.5403	23.53		0.86505	0.134986	0.944781
neg:776.5557@27.25	776.5557	27.25		0.0269295	0.00681137	0.144057
neg:788.5372@25.27	788.5372	25.27		0.287478	0.0560203	0.598062
neg:790.5340@20.05	790.534	20.05		0.286993	0.0560203	1.30433
neg:790.5699@29.13	790.5699	29.13		0.0587008	0.0137731	0.560166
neg:800.5369@22.41	800.5369	22.41		0.0439981	0.0106152	0.525008
neg:800.5372@23.48	800.5372	23.48		0.588547	0.0990874	0.883468
neg:802.5160@22.96	802.516	22.96		0.0170264	0.00455822	0.318
neg:802.5526@25.27	802.5526	25.27		0.375653	0.0695259	0.618271
neg:802.5533@26.70	802.5533	26.7		0.158746	0.0338652	1.30954
neg:806.9943@11.36	806.9943	11.36		0.903165	0.139325	1.08293
neg:808.4898@19.06	808.4898	19.06		0.0109803	0.00305358	0.411198
neg:814.4961@20.22	814.4961	20.22		0.0304483	0.00757145	0.404289
neg:814.5512@23.52	814.5512	23.52		0.0843552	0.0191013	1.50644
neg:814.5525@25.85	814.5525	25.85		0.271435	0.0536107	1.54008
neg:816.5319@25.27	816.5319	25.27		0.447962	0.0800752	0.61533
neg:820.4317@0.62	820.4317	0.62		0.558848	0.0951745	1.41998
neg:834.5052@19.63	834.5052	19.63		0.0499472	0.0119439	0.519498
neg:842.5476@25.87	842.5476	25.87		0.840765	0.132027	1.12385
neg:846.5237@22.97	846.5237	22.97		0.0134138	0.00367362	0.449591
neg:848.5206@19.64	848.5206	19.64		0.0235158	0.00605178	0.509686
neg:848.5208@21.71	848.5208	21.71		0.235422	0.0474001	0.626827
neg:853.6307@36.23	853.6307	36.23		0.174014	0.0364507	0.852678
neg:856.5433@25.88	856.5433	25.88		0.0526766	0.0124861	2.05875
neg:860.5025@19.63	860.5025	19.63		0.0222579	0.0057463	0.594011
neg:860.5200@20.24	860.52	20.24		0.0276978	0.00697305	0.401353
neg:860.5415@25.28	860.5415	25.28		0.251806	0.0500924	0.542163
neg:862.5368@21.68	862.5368	21.68		0.129497	0.0283339	0.370946
neg:863.6604@36.23	863.6604	36.23		0.0689197	0.0158496	0.828808
neg:874.5184@21.66	874.5184	21.66		0.0339289	0.00827203	0.403818
neg:874.5368@20.26	874.5368	20.26		0.262869	0.0521014	0.664567
neg:876.5517@25.26	876.5517	25.26		0.0172858	0.00461706	0.424822
neg:877.5530@25.26	877.553	25.26		0.0306617	0.00758849	0.448076
neg:888.5515@23.51	888.5515	23.51		0.287115	0.0560203	0.755585
neg:890.5675@25.26	890.5675	25.26		0.0195327	0.00513264	0.490145
neg:902.5667@25.85	902.5667	25.85		0.0581535	0.0136842	2.13962
neg:902.5668@23.51	902.5668	23.51		0.91058	0.140202	0.970518
neg:914.5511@23.49	914.5511	23.49		0.65906	0.109257	0.9214
neg:916.5825@25.86	916.5825	25.86		0.146476	0.0317913	1.84183
neg:967.0078@11.52	967.0078	11.52		0.757439	0.121721	1.0803
neg:967.0081@0.41	967.0081	0.41		0.235641	0.0474001	0.773024
neg:967.0081@11.36	967.0081	11.36		0.854621	0.133487	1.06929
Pos:1024.5579@0.59	1024.5579	0.59		0.116535	0.025706	2.33065
Pos:1053.2895@40.37	1053.2895	40.37		0.335895	0.063769	0.747301
Pos:1056.2886@40.37	1056.2886	40.37		0.339688	0.0643384	0.758497
Pos:1060.7248@11.02	1060.7248	11.02		0.170041	0.0358035	2.45357
Pos:1099.5694@0.58	1099.5694	0.58		0.0665394	0.0154557	0.346326
Pos:1123.6278@0.59	1123.6278	0.59		0.174511	0.0365077	0.471569
Pos:1127.3086@42.19	1127.3086	42.19		0.391204	0.0717333	0.748322
Pos:1130.3079@42.19	1130.3079	42.19		0.407872	0.0738041	0.758987
Pos:1132.3059@42.19	1132.3059	42.19		0.453723	0.0807488	0.788169
Pos:117.1153@0.29	117.1153	0.29		0.938345	0.143252	0.966538
Pos:119.0738@0.54	119.0738	0.54		0.425635	0.0766759	0.857227
Pos:120.0436@0.34	120.0436	0.34		0.218794	0.0445083	0.723279
Pos:1201.3272@44.48	1201.3272	44.48		0.389343	0.0715695	0.727257
Pos:1204.3265@44.48	1204.3265	44.48		0.38699	0.0712177	0.726923
Pos:1219.3369@35.62	1219.3369	35.62		0.848078	0.132721	0.895611
Pos:1220.3372@35.62	1220.3372	35.62		0.539429	0.0925479	0.720213
Pos:127.0999@0.65	127.0999	0.65		0.19691	0.0405141	1.24533
Pos:1275.3456@47.44	1275.3456	47.44		0.365151	0.0681125	0.704412
Pos:1278.3453@47.44	1278.3453	47.44		0.353014	0.0664741	0.702157
Pos:1280.3427@47.44	1280.3427	47.44		0.35104	0.0661793	0.714012
Pos:1280.8554@10.74	1280.8554	10.74		0.135757	0.029544	3.90919
Pos:129.0430@0.57	129.043	0.57		0.286773	0.0560203	1.47921
Pos:129.1517@0.55	129.1517	0.55		0.0240842	0.00617845	4.9241
Pos:1293.3557@36.64	1293.3557	36.64		0.688989	0.112834	0.796343
Pos:1341.9226@26.63	1341.9226	26.63		0.00594078	0.00176043	0.802847
Pos:1349.3641@51.28	1349.3641	51.28		0.361145	0.0676908	0.705824
Pos:135.0549@0.53	135.0549	0.53		0.699568	0.114336	1.25795
Pos:1352.3636@51.28	1352.3636	51.28		0.363549	0.0679269	0.708301
Pos:1354.3618@51.29	1354.3618	51.29		0.340715	0.0644577	0.706553
Pos:1354.9991@16.48	1354.9991	16.48		0.898642	0.138891	0.982015
Pos:136.0390@0.53	136.039	0.53		0.978382	0.148804	0.988316
Pos:140.0469@0.63	140.0469	0.63		0.406064	0.0737675	0.915727
Pos:1423.3828@56.39	1423.3828	56.39		0.365495	0.0681125	0.711366
Pos:1424.3835@56.38	1424.3835	56.38		0.366169	0.0681597	0.710494
Pos:1429.0173@23.14	1429.0173	23.14		0.240242	0.0481465	0.238028
Pos:1430.9436@10.22	1430.9436	10.22		0.11998	0.0263941	2.65155
Pos:1442.3932@38.52	1442.3932	38.52		0.536435	0.0921317	0.692444
Pos:1444.9420@26.62	1444.942	26.62		0.00240662	0.000763574	0.789484
Pos:1474.9708@10.17	1474.9708	10.17		0.0251103	0.00641288	6.11835
Pos:148.0156@13.29	148.0156	13.29		0.0942691	0.0211103	0.847841
Pos:1493.0188@18.25	1493.0188	18.25		0.0187697	0.00497244	0.304951
Pos:1497.0520@20.66	1497.052	20.66		0.105749	0.0234865	0.26622
Pos:1497.4014@63.18	1497.4014	63.18		0.391562	0.0717333	0.730392
Pos:1498.4025@63.18	1498.4025	63.18		0.415421	0.0750025	0.742985
Pos:1509.0509@20.61	1509.0509	20.61		0.474797	0.0837639	0.720493
Pos:1518.9955@10.14	1518.9955	10.14		0.030614	0.00758849	4.96902
Pos:1521.0498@20.19	1521.0498	20.19		0.758887	0.12182	1.1115
Pos:1534.9654@19.53	1534.9654	19.53		0.0441784	0.0106429	0.36099
Pos:1547.0658@22.74	1547.0658	22.74		0.0275278	0.00694103	0.18294
Pos:1549.0823@21.11	1549.0823	21.11		0.166485	0.0351462	0.442806
Pos:155.1310@10.90	155.131	10.9		0.91678	0.140756	0.988479
Pos:1563.0226@10.08	1563.0226	10.08		0.0174439	0.00464399	8.15348
Pos:1577.1142@23.30	1577.1142	23.3		0.248802	0.0495558	2.54264
Pos:1593.0451@21.14	1593.0451	21.14		0.409015	0.0739284	0.700119
Pos:1607.0496@10.04	1607.0496	10.04		0.012231	0.00337247	7.91253
Pos:1651.0754@9.99	1651.0754	9.99		0.0117802	0.00326483	8.00873
Pos:1657.2980@34.33	1657.298	34.33		0.156198	0.0334536	0.802945
Pos:169.1467@10.91	169.1467	10.91		0.835808	0.131435	0.976149
Pos:171.1254@0.62	171.1254	0.62		0.0992074	0.0221245	1.37899
Pos:172.0720@0.55	172.072	0.55		0.554864	0.0946949	1.26173
Pos:183.1624@10.90	183.1624	10.9		0.808575	0.128147	0.975129
Pos:197.1779@10.90	197.1779	10.9		0.911879	0.140269	0.988213
Pos:201.1361@0.62	201.1361	0.62		0.0161077	0.00434534	2.44893
Pos:205.0736@0.74	205.0736	0.74		0.706438	0.115111	0.789022
Pos:210.1368@0.64	210.1368	0.64		0.133864	0.0291712	0.469766
Pos:211.1936@10.90	211.1936	10.9		0.809681	0.128197	0.973522
Pos:213.1721@0.96	213.1721	0.96		0.292998	0.0567549	1.22298
Pos:216.0981@0.54	216.0981	0.54		0.70387	0.114923	1.06759
Pos:225.1717@11.63	225.1717	11.63		0.82832	0.130511	0.934676
Pos:225.2092@11.09	225.2092	11.09		0.401698	0.0732592	1.06678
Pos:225.2093@10.90	225.2093	10.9		0.874911	0.136132	0.983596
Pos:227.2247@8.37	227.2247	8.37		0.867931	0.135176	0.977942
Pos:234.1119@0.51	234.1119	0.51		0.0359931	0.00873588	0.372764
Pos:239.2249@10.90	239.2249	10.9		0.915516	0.140695	0.98759
Pos:241.2403@9.48	241.2403	9.48		0.920179	0.141144	0.988777
Pos:244.1213@0.65	244.1213	0.65		0.0481529	0.0115489	0.374993
Pos:246.2347@10.90	246.2347	10.9		0.843644	0.132283	0.980137
Pos:246.2347@11.09	246.2347	11.09		0.509342	0.0884152	1.05453
Pos:253.1540@0.49	253.154	0.49		0.291673	0.0566335	0.560061
Pos:253.2404@9.32	253.2404	9.32		0.382699	0.070508	1.12459
Pos:253.2405@9.03	253.2405	9.03		0.6861	0.112475	0.924612
Pos:255.2569@10.45	255.2569	10.45		0.852241	0.133244	0.984797
Pos:260.1163@0.59	260.1163	0.59		0.154647	0.0332093	0.587704
Pos:262.1310@0.55	262.131	0.55		0.039922	0.00967497	0.463666
Pos:267.2566@10.02	267.2566	10.02		0.705223	0.115028	0.934077
Pos:269.2718@11.30	269.2718	11.3		0.958396	0.146039	0.995725
Pos:270.2185@7.27	270.2185	7.27		0.0834455	0.0189718	2.2482
Pos:278.0943@4.82	278.0943	4.82		0.0711077	0.0163065	0.706903
Pos:279.2560@4.61	279.256	4.61		0.648382	0.107928	1.10223
Pos:279.2561@5.41	279.2561	5.41		0.468855	0.0828959	1.19528
Pos:279.2561@6.19	279.2561	6.19		0.286924	0.0560203	1.16193
Pos:279.2562@7.53	279.2562	7.53		0.0861176	0.0194403	0.77819
Pos:279.2562@7.69	279.2562	7.69		0.305007	0.0588701	1.30268
Pos:279.2563@5.18	279.2563	5.18		0.732758	0.118329	1.13284
Pos:279.2563@6.99	279.2563	6.99		0.406613	0.0737675	1.13068
Pos:279.2564@9.70	279.2564	9.7		0.900488	0.139044	0.973603
Pos:279.2567@10.13	279.2567	10.13		0.186519	0.0386705	1.22556
Pos:279.2567@9.95	279.2567	9.95		0.830138	0.13067	0.961833
Pos:279.2571@7.32	279.2571	7.32		0.0316183	0.00777889	0.530633
Pos:279.2574@7.12	279.2574	7.12		0.0520657	0.0123956	0.756944
Pos:281.2730@11.09	281.273	11.09		0.316497	0.0605531	1.10022
Pos:281.2734@10.90	281.2734	10.9		0.935198	0.143041	0.990441
Pos:282.1678@0.54	282.1678	0.54		0.0139236	0.00380041	5.79225
Pos:283.2884@12.07	283.2884	12.07		0.115803	0.0255793	1.13283
Pos:286.1620@0.58	286.162	0.58		0.0206968	0.00537753	3.30846
Pos:293.2351@5.09	293.2351	5.09		0.0195926	0.00514005	0.641922
Pos:293.2352@4.63	293.2352	4.63		0.57274	0.0971322	0.881672
Pos:293.2353@4.79	293.2353	4.79		0.482657	0.0848734	0.896821
Pos:293.2354@5.42	293.2354	5.42		0.0551374	0.0130312	0.719863
Pos:295.1278@0.57	295.1278	0.57		0.825084	0.130128	1.13828
Pos:295.2509@5.26	295.2509	5.26		0.0354172	0.00860901	1.5163
Pos:295.2510@5.62	295.251	5.62		0.0290232	0.00726164	1.37102
Pos:295.2511@5.42	295.2511	5.42		0.0168698	0.00452831	1.41175
Pos:295.2511@6.60	295.2511	6.6		0.00737999	0.00214852	1.48432
Pos:295.2513@6.21	295.2513	6.21		0.0192244	0.00506805	1.39441
Pos:295.2872@11.61	295.2872	11.61		0.605781	0.101883	0.928067
Pos:295.2872@11.80	295.2872	11.8		0.359338	0.0674301	1.11179
Pos:297.2665@6.85	297.2665	6.85		0.466805	0.0827139	0.891006
Pos:297.2666@7.79	297.2666	7.79		0.150127	0.0323242	1.38026
Pos:297.2667@6.99	297.2667	6.99		0.617224	0.103593	0.936036
Pos:297.2667@7.11	297.2667	7.11		0.031081	0.00766996	0.802172
Pos:297.2667@7.36	297.2667	7.36		0.0260589	0.00660146	0.681283
Pos:298.2985@11.13	298.2985	11.13		0.586362	0.0989573	1.04223
Pos:301.1899@0.52	301.1899	0.52		0.40676	0.0737675	1.15596
Pos:307.2872@11.53	307.2872	11.53		0.929659	0.142463	1.01385
Pos:307.2872@7.30	307.2872	7.3		0.391139	0.0717333	1.16423
Pos:307.2872@7.72	307.2872	7.72		0.246415	0.0491407	1.23773
Pos:307.2875@7.93	307.2875	7.93		0.84584	0.132499	0.979557
Pos:309.3039@12.59	309.3039	12.59		0.504924	0.0880089	1.08586
Pos:309.3040@12.34	309.304	12.34		0.170738	0.0358572	0.802063
Pos:311.3188@12.66	311.3188	12.66		0.115154	0.0254706	0.85262
Pos:311.3189@13.61	311.3189	13.61		0.00163757	0.000538537	0.770009
Pos:311.3195@13.89	311.3195	13.89		0.0498477	0.0119377	0.815608
Pos:315.2049@0.52	315.2049	0.52		0.520207	0.090012	1.08108
Pos:319.2482@4.61	319.2482	4.61		0.536023	0.0921317	1.16937
Pos:319.2485@5.40	319.2485	5.4		0.0787385	0.0180309	1.33494
Pos:319.2485@6.13	319.2485	6.13		0.669262	0.11016	0.900934
Pos:319.2486@7.33	319.2486	7.33		0.0255915	0.00651019	0.652257
Pos:319.2487@5.17	319.2487	5.17		0.0534064	0.0126406	1.39036
Pos:319.2487@7.54	319.2487	7.54		0.040738	0.00985801	0.728041
Pos:323.2823@7.71	323.2823	7.71		0.540454	0.0926258	1.0777
Pos:323.2824@8.05	323.2824	8.05		0.432685	0.077687	1.10656
Pos:323.2825@7.85	323.2825	7.85		0.0894401	0.0201123	1.24802
Pos:323.2825@8.31	323.2825	8.31		0.0676941	0.015612	1.29414
Pos:325.2002@0.54	325.2002	0.54		0.0283078	0.00710456	0.382783
Pos:325.2979@9.33	325.2979	9.33		0.0681484	0.0156945	0.764947
Pos:325.3707@7.48	325.3707	7.48		0.176149	0.0367655	0.728845
Pos:326.3295@11.11	326.3295	11.11		0.824525	0.130128	0.972535
Pos:326.3296@10.89	326.3296	10.89		0.668564	0.11016	0.950758
Pos:328.3454@10.46	328.3454	10.46		0.287219	0.0560203	0.948386
Pos:333.2276@1.92	333.2276	1.92		0.0190417	0.00502807	1.28373
Pos:333.2427@6.97	333.2427	6.97		0.510939	0.0885975	1.19641
Pos:333.2434@7.70	333.2434	7.7		0.131978	0.0288378	1.32957
Pos:333.2435@7.51	333.2435	7.51		0.224087	0.0453459	1.29239
Pos:335.1610@0.72	335.161	0.72		0.361628	0.067703	1.49264
Pos:335.2436@1.92	335.2436	1.92		0.059259	0.0138839	1.27728
Pos:335.3187@9.52	335.3187	9.52		0.318139	0.0607538	0.906883
Pos:335.3188@12.77	335.3188	12.77		0.0251167	0.00641288	1.20458
Pos:337.3346@14.51	337.3346	14.51		0.00358077	0.00109538	0.83522
Pos:337.3352@14.16	337.3352	14.16		0.0700231	0.0160805	0.863674
Pos:339.1797@0.59	339.1797	0.59		0.363662	0.0679269	1.41654
Pos:339.3501@14.71	339.3501	14.71		0.0666859	0.0154597	0.898974
Pos:339.3503@16.43	339.3503	16.43		0.0256183	0.00651019	0.842533
Pos:340.3454@11.10	340.3454	11.1		0.710814	0.115475	1.01999
Pos:340.3457@10.89	340.3457	10.89		0.893353	0.138338	0.99332
Pos:342.1234@0.59	342.1234	0.59		0.374026	0.0693832	1.70062
Pos:347.2250@10.06	347.225	10.06		0.618967	0.103778	0.964332
Pos:347.2799@7.73	347.2799	7.73		0.545952	0.0932722	1.11009
Pos:347.2799@7.93	347.2799	7.93		0.626677	0.104638	0.949952
Pos:351.3138@9.69	351.3138	9.69		0.657743	0.10915	0.948495
Pos:352.2592@11.07	352.2592	11.07		0.100008	0.0222724	0.666792
Pos:352.3341@11.05	352.3341	11.05		0.166077	0.0351462	1.09841
Pos:352.3450@10.13	352.345	10.13		0.266059	0.0526693	1.12994
Pos:352.3452@9.95	352.3452	9.95		0.569259	0.0967444	1.09094
Pos:354.3607@12.35	354.3607	12.35		0.561307	0.0954929	0.921992
Pos:354.3612@11.10	354.3612	11.1		0.889262	0.137968	1.00791
Pos:354.3613@10.90	354.3613	10.9		0.737934	0.119046	0.983405
Pos:356.3769@12.06	356.3769	12.06		0.296786	0.05742	1.0664
Pos:361.2749@9.24	361.2749	9.24		0.22431	0.0453459	1.22719
Pos:361.2906@8.51	361.2906	8.51		0.75752	0.121721	0.965098
Pos:367.4179@12.15	367.4179	12.15		0.092904	0.0208623	0.900432
Pos:368.3766@12.35	368.3766	12.35		0.331442	0.0630713	0.91692
Pos:370.3085@13.47	370.3085	13.47		0.000833176	0.000300853	0.699639
Pos:375.2172@0.59	375.2172	0.59		0.0667477	0.0154597	0.546355
Pos:375.3077@11.05	375.3077	11.05		0.404125	0.0735364	0.93999
Pos:375.3113@9.52	375.3113	9.52		0.663486	0.109714	0.951178
Pos:380.2906@12.61	380.2906	12.61		0.373682	0.0693832	1.15236
Pos:382.3911@14.16	382.3911	14.16		0.379309	0.069963	0.89726
Pos:382.3923@12.59	382.3923	12.59		0.632293	0.105467	1.04628
Pos:382.3924@12.35	382.3924	12.35		0.572013	0.0971105	0.950199
Pos:386.1863@3.79	386.1863	3.79		0.661048	0.109475	1.26211
Pos:390.2774@13.29	390.2774	13.29		0.0862119	0.0194403	0.834093
Pos:391.2934@8.89	391.2934	8.89		0.00131991	0.000443057	0.761973
Pos:393.0111@10.56	393.0111	10.56		0.157215	0.0336253	2.52414
Pos:394.3811@12.73	394.3811	12.73		0.52412	0.0904959	1.09247
Pos:395.8939@1.25	395.8939	1.25		1.6692e-05	8.87305e-06	0.708842
Pos:396.4078@14.16	396.4078	14.16		0.672196	0.110531	0.972497
Pos:397.2817@10.46	397.2817	10.46		0.0474408	0.0114119	0.921583
Pos:399.2997@10.13	399.2997	10.13		0.187204	0.038763	1.15184
Pos:399.2997@9.95	399.2997	9.95		0.309169	0.0592501	1.1872
Pos:401.3156@10.83	401.3156	10.83		0.63688	0.106123	1.09104
Pos:401.3157@11.07	401.3157	11.07		0.355055	0.0667706	0.947317
Pos:407.0269@11.48	407.0269	11.48		0.199093	0.0409113	2.57367
Pos:407.3013@11.93	407.3013	11.93		0.769329	0.123131	1.06926
Pos:407.3014@11.62	407.3014	11.62		0.709019	0.115299	0.887586
Pos:410.4237@14.16	410.4237	14.16		0.0838044	0.0190031	0.891977
Pos:411.2984@9.74	411.2984	9.74		0.24073	0.0481847	1.14152
Pos:414.2044@1.98	414.2044	1.98		0.030704	0.00758849	2.12136
Pos:414.2044@3.38	414.2044	3.38		0.71845	0.116599	1.0676
Pos:414.2045@3.06	414.2045	3.06		0.52308	0.0904127	1.11142
Pos:415.2214@0.54	415.2214	0.54		0.308681	0.0592501	1.13081
Pos:418.3087@15.98	418.3087	15.98		0.936602	0.143121	0.974643
Pos:418.3089@15.55	418.3089	15.55		0.0526583	0.0124861	1.85189
Pos:421.0426@12.09	421.0426	12.09		0.165181	0.0350535	2.84539
Pos:423.4078@9.64	423.4078	9.64		0.620855	0.103987	1.05781
Pos:425.3132@12.09	425.3132	12.09		0.649952	0.108079	0.977323
Pos:425.3146@12.68	425.3146	12.68		0.0314699	0.00775413	1.32806
Pos:429.2365@0.57	429.2365	0.57		0.0599747	0.0140313	1.21043
Pos:429.3467@12.59	429.3467	12.59		0.432299	0.077687	1.06247
Pos:429.3469@12.34	429.3469	12.34		0.262381	0.0520684	0.927562
Pos:432.2325@0.59	432.2325	0.59		0.463579	0.0822936	0.729782
Pos:434.3867@11.28	434.3867	11.28		0.625086	0.10448	0.894108
Pos:436.1868@3.76	436.1868	3.76		0.694475	0.113618	1.10974
Pos:439.4029@9.06	439.4029	9.06		0.543016	0.0929435	0.883138
Pos:443.3242@6.89	443.3242	6.89		0.451247	0.0803964	0.536528
Pos:444.2370@0.62	444.237	0.62		0.0570728	0.0134495	0.197732
Pos:446.3399@17.19	446.3399	17.19		0.578046	0.0979297	0.931876
Pos:451.4389@11.27	451.4389	11.27		0.425072	0.0766597	1.10738
Pos:453.2854@4.29	453.2854	4.29		0.00591541	0.00175653	1.33774
Pos:453.2862@4.85	453.2862	4.85		0.0298342	0.00743015	1.23387
Pos:453.2866@1.96	453.2866	1.96		0.214962	0.0438389	1.14302
Pos:453.3443@13.90	453.3443	13.9		0.0173872	0.0046365	0.836417
Pos:453.4545@15.08	453.4545	15.08		0.677563	0.1113	0.971711
Pos:457.3782@14.16	457.3782	14.16		0.205054	0.0420297	0.920114
Pos:459.2489@0.53	459.2489	0.53		0.237911	0.0477383	1.20289
Pos:463.3663@13.29	463.3663	13.29		0.0941447	0.0211103	0.855344
Pos:467.3011@5.64	467.3011	5.64		0.378582	0.0699084	1.07201
Pos:467.3011@6.19	467.3011	6.19		0.0164706	0.0044285	1.305
Pos:467.3013@2.02	467.3013	2.02		0.982189	0.149243	1.01424
Pos:467.4345@10.87	467.4345	10.87		0.209506	0.0428339	1.16054
Pos:468.3216@17.38	468.3216	17.38		0.148407	0.0320817	0.742303
Pos:487.2930@3.38	487.293	3.38		0.73233	0.118329	1.06362
Pos:487.2931@3.06	487.2931	3.06		0.463925	0.0822936	1.11839
Pos:487.3504@6.80	487.3504	6.8		0.490884	0.0860401	0.571903
Pos:488.3057@13.91	488.3057	13.91		0.147026	0.0318364	1.07906
Pos:489.4182@25.05	489.4182	25.05		0.895742	0.138575	0.968376
Pos:490.2781@0.59	490.2781	0.59		0.0260165	0.00660104	0.16941
Pos:491.3163@9.43	491.3163	9.43		0.172324	0.0361436	0.906705
Pos:491.3976@15.97	491.3976	15.97		0.534443	0.0920823	1.19649
Pos:495.2689@0.59	495.2689	0.59		0.13279	0.0289762	0.440439
Pos:495.5017@18.45	495.5017	18.45		0.726985	0.117749	1.0179
Pos:498.3262@14.10	498.3262	14.1		0.86614	0.135026	0.980345
Pos:511.4964@14.29	511.4964	14.29		0.494702	0.0865223	1.13743
Pos:517.3616@11.67	517.3616	11.67		0.22358	0.0453459	0.904393
Pos:529.2898@0.59	529.2898	0.59		0.120244	0.0264163	0.334082
Pos:530.2669@10.40	530.2669	10.4		0.767136	0.122901	0.946117
Pos:530.4008@18.58	530.4008	18.58		0.72162	0.116996	0.893525
Pos:531.3755@6.71	531.3755	6.71		0.335291	0.0637289	0.475812
Pos:532.4958@10.45	532.4958	10.45		0.889191	0.137968	0.987873
Pos:534.2476@3.38	534.2476	3.38		0.766986	0.122901	1.04803
Pos:534.2477@3.06	534.2477	3.06		0.46823	0.0828759	1.11936
Pos:535.1582@21.91	535.1582	21.91		0.217895	0.044381	0.681916
Pos:536.3877@27.07	536.3877	27.07		0.207147	0.042405	1.07634
Pos:536.5285@25.28	536.5285	25.28		0.00891849	0.00255469	0.898946
Pos:537.3796@11.19	537.3796	11.19		0.193327	0.0398273	1.14159
Pos:537.3801@10.84	537.3801	10.84		0.707391	0.11515	0.968856
Pos:537.5487@22.73	537.5487	22.73		0.000169365	7.16951e-05	0.825149
Pos:539.3303@0.56	539.3303	0.56		0.010743	0.00300822	3.88161
Pos:539.4193@10.79	539.4193	10.79		0.000952802	0.000337288	1.47905
Pos:549.6217@23.03	549.6217	23.03		0.000105422	4.65726e-05	1.40931
Pos:551.3674@0.63	551.3674	0.63		0.11811	0.0260179	3.24365
Pos:556.0345@9.99	556.0345	9.99		0.0162274	0.00437035	6.21435
Pos:561.5116@18.61	561.5116	18.61		0.0848154	0.0191787	1.30472
Pos:562.4974@19.53	562.4974	19.53		0.501491	0.0876147	0.45141
Pos:564.5593@12.06	564.5593	12.06		0.212422	0.0433753	0.860525
Pos:564.5599@29.46	564.5599	29.46		0.0670081	0.0154979	0.907518
Pos:567.4503@12.96	567.4503	12.96		0.00618228	0.00181912	1.41759
Pos:570.7101@9.95	570.7101	9.95		0.0120893	0.00334479	6.54806
Pos:571.3359@0.62	571.3359	0.62		0.202597	0.0415787	0.579585
Pos:571.4818@26.82	571.4818	26.82		0.0209263	0.00542846	0.780764
Pos:574.4964@19.21	574.4964	19.21		0.782866	0.124927	0.865786
Pos:574.4964@19.62	574.4964	19.62		0.10978	0.0243483	0.627327
Pos:574.4966@18.27	574.4966	18.27		0.0245549	0.00628924	0.392155
Pos:575.4014@6.62	575.4014	6.62		0.306648	0.0590462	0.473519
Pos:579.5956@27.48	579.5956	27.48		0.192536	0.0397149	0.808655
Pos:580.4937@10.13	580.4937	10.13		0.150972	0.032463	1.35445
Pos:580.4945@9.89	580.4945	9.89		0.4031	0.0734322	1.25511
Pos:584.5274@10.90	584.5274	10.9		0.841199	0.132027	0.974681
Pos:584.5274@11.11	584.5274	11.11		0.290043	0.0563845	1.10486
Pos:585.3853@9.91	585.3853	9.91		0.0126992	0.00349562	5.42837
Pos:585.5337@32.41	585.5337	32.41		0.0154099	0.00416402	1.49248
Pos:588.5118@21.70	588.5118	21.7		0.818818	0.129391	1.05569
Pos:588.5124@20.20	588.5124	20.2		0.221781	0.0450595	2.00151
Pos:588.5587@12.07	588.5587	12.07		0.114444	0.0253482	1.14524
Pos:590.5291@22.74	590.5291	22.74		0.0226681	0.0058429	0.309401
Pos:590.5751@12.34	590.5751	12.34		0.0320767	0.00786779	0.751134
Pos:592.4349@25.05	592.4349	25.05		0.439733	0.078865	0.825059
Pos:592.5906@33.79	592.5906	33.79		0.0525799	0.0124861	0.829277
Pos:599.5130@30.85	599.513	30.85		0.0320702	0.00786779	1.17973
Pos:601.5043@17.71	601.5043	17.71		0.0128692	0.00353642	1.89186
Pos:601.5048@18.59	601.5048	18.59		0.0183186	0.00486089	1.54187
Pos:602.5277@22.31	602.5277	22.31		0.170695	0.0358572	0.420404
Pos:602.5285@21.13	602.5285	21.13		0.272924	0.0538311	0.702625
Pos:606.5592@37.54	606.5592	37.54		0.10229	0.0227493	0.870807
Pos:609.1769@25.94	609.1769	25.94		0.16599	0.0351462	0.672791
Pos:612.1755@25.94	612.1755	25.94		0.169951	0.0358035	0.71406
Pos:612.4842@6.20	612.4842	6.2		0.0236035	0.00606471	1.60785
Pos:616.5440@23.29	616.544	23.29		0.455908	0.0810487	1.40469
Pos:618.5204@35.71	618.5204	35.71		0.738757	0.11906	0.982954
Pos:618.5591@26.35	618.5591	26.35		0.0789085	0.0180444	0.388693
Pos:619.4268@6.55	619.4268	6.55		0.157414	0.0336253	0.451822
Pos:621.5078@10.52	621.5078	10.52		0.155934	0.0334414	1.38178
Pos:623.3804@11.46	623.3804	11.46		0.0966609	0.0216161	1.32039
Pos:623.3805@11.70	623.3805	11.7		0.056965	0.0134436	1.16816
Pos:627.5444@34.79	627.5444	34.79		0.0216135	0.00559777	1.21631
Pos:640.5885@12.59	640.5885	12.59		0.663845	0.109714	1.07581
Pos:640.5895@12.35	640.5895	12.35		0.149067	0.0321386	0.78578
Pos:644.6201@13.89	644.6201	13.89		0.0328266	0.00803956	0.690112
Pos:646.5516@37.53	646.5516	37.53		0.502029	0.0876147	0.933202
Pos:648.3945@18.55	648.3945	18.55		0.407572	0.0738041	0.96154
Pos:649.4684@14.21	649.4684	14.21		0.747133	0.120291	0.974454
Pos:655.5758@36.70	655.5758	36.7		0.0329011	0.00804565	1.33801
Pos:656.3174@0.57	656.3174	0.57		0.0517588	0.0123407	0.485103
Pos:658.3333@0.58	658.3333	0.58		0.0282372	0.00709785	0.308327
Pos:662.4467@28.82	662.4467	28.82		0.147076	0.0318364	1.39578
Pos:662.4483@26.63	662.4483	26.63		0.000288932	0.000117111	0.840901
Pos:663.6897@35.99	663.6897	35.99		0.588458	0.0990874	1.27947
Pos:665.4208@18.12	665.4208	18.12		0.01089	0.00303369	0.811715
Pos:667.6118@21.58	667.6118	21.58		0.543455	0.0929435	0.96307
Pos:669.4605@17.23	669.4605	17.23		0.664918	0.109779	1.04574
Pos:677.5014@16.48	677.5014	16.48		0.535079	0.0920939	1.04467
Pos:68.0629@10.90	68.0629	10.9		0.934424	0.143041	1.01126
Pos:681.4524@16.81	681.4524	16.81		0.316715	0.0605531	0.96043
Pos:683.1956@29.60	683.1956	29.6		0.235422	0.0474001	0.711909
Pos:683.6071@38.42	683.6071	38.42		0.00252439	0.000796263	0.87298
Pos:686.1943@29.60	686.1943	29.6		0.28401	0.055814	0.754648
Pos:689.5938@12.60	689.5938	12.6		0.399011	0.0729041	1.15776
Pos:693.4892@26.62	693.4892	26.62		0.00328385	0.00101244	1.34564
Pos:696.6513@14.16	696.6513	14.16		0.0625787	0.0145921	0.809622
Pos:697.2473@34.80	697.2473	34.8		0.184447	0.0383391	1.11727
Pos:697.4917@20.47	697.4917	20.47		0.908939	0.140082	0.982866
Pos:698.5889@38.28	698.5889	38.28		0.377435	0.069776	0.821959
Pos:704.5755@43.71	704.5755	43.71		0.493352	0.0863794	1.03165
Pos:707.5005@26.61	707.5005	26.61		0.00935303	0.00265571	1.46613
Pos:715.6588@23.67	715.6588	23.67		0.0100627	0.00284228	4.07436
Pos:716.4992@19.48	716.4992	19.48		0.50546	0.0880089	1.31086
Pos:720.5027@26.61	720.5027	26.61		0.13695	0.0297638	1.57996
Pos:735.5368@26.62	735.5368	26.62		0.00100923	0.000352643	1.18585
Pos:737.5304@36.44	737.5304	36.44		0.125162	0.0274223	2.21062
Pos:738.5984@12.61	738.5984	12.61		0.36715	0.0682638	1.27542
Pos:739.6694@42.58	739.6694	42.58		0.0273212	0.00689969	0.907952
Pos:746.5102@19.03	746.5102	19.03		0.246053	0.0491289	0.733489
Pos:749.5506@26.62	749.5506	26.62		0.000746002	0.000275511	1.30454
Pos:750.3593@0.59	750.3593	0.59		0.0291074	0.00727005	4.19588
Pos:751.5377@19.53	751.5377	19.53		0.505916	0.0880089	0.446738
Pos:754.5327@37.19	754.5327	37.19		0.0649382	0.0151054	0.328398
Pos:757.2141@33.84	757.2141	33.84		0.223963	0.0453459	0.697248
Pos:757.4009@0.59	757.4009	0.59		0.021884	0.0056588	0.312359
Pos:758.5155@26.63	758.5155	26.63		0.00563658	0.00168298	0.880194
Pos:760.2133@33.84	760.2133	33.84		0.255867	0.0508381	0.737368
Pos:763.5370@18.27	763.537	18.27		0.0336291	0.00821128	0.389674
Pos:767.7006@45.64	767.7006	45.64		0.183071	0.0381059	0.929026
Pos:777.5519@20.57	777.5519	20.57		0.0142002	0.00386066	2.95405
Pos:777.5529@20.20	777.5529	20.2		0.288591	0.0561696	1.89307
Pos:778.4736@19.56	778.4736	19.56		0.518697	0.0898467	1.60791
Pos:779.5625@26.62	779.5625	26.62		0.0170374	0.00455822	1.23182
Pos:782.4909@26.62	782.4909	26.62		2.64062e-06	1.63406e-06	0.740835
Pos:786.5457@26.63	786.5457	26.63		0.00572014	0.00170167	0.679347
Pos:789.4073@0.60	789.4073	0.6		0.226582	0.0457482	0.541363
Pos:789.6249@30.56	789.6249	30.56		0.338101	0.0641127	0.908644
Pos:790.5360@18.10	790.536	18.1		0.556129	0.0948111	0.84641
Pos:791.5692@21.12	791.5692	21.12		0.166308	0.0351462	0.638191
Pos:795.7315@49.70	795.7315	49.7		0.0290196	0.00726164	0.879093
Pos:802.5361@13.29	802.5361	13.29		0.0626418	0.0145921	0.690711
Pos:805.5810@22.70	805.581	22.7		0.80176	0.127441	0.934457
Pos:817.6582@34.33	817.6582	34.33		0.176197	0.0367655	0.876452
Pos:82.0784@10.90	82.0784	10.9		0.79375	0.126415	0.968691
Pos:823.7636@55.26	823.7636	55.26		0.0479867	0.0115261	0.927035
Pos:831.2338@36.14	831.2338	36.14		0.304966	0.0588701	0.732267
Pos:834.2336@36.14	834.2336	36.14		0.777174	0.124141	1.10301
Pos:836.5979@37.61	836.5979	37.61		0.0604509	0.0141224	0.45467
Pos:842.4151@0.59	842.4151	0.59		0.396964	0.0726409	1.83109
Pos:845.6875@36.47	845.6875	36.47		0.0835492	0.0189718	0.834637
Pos:849.2432@20.23	849.2432	20.23		0.622307	0.104123	0.866852
Pos:85.0894@0.54	85.0894	0.54		0.94289	0.143811	0.978259
Pos:850.6282@12.68	850.6282	12.68		0.0305479	0.00758458	1.35264
Pos:858.5990@15.55	858.599	15.55		0.475625	0.0838187	0.888497
Pos:858.5990@15.96	858.599	15.96		0.321213	0.0611966	1.15236
Pos:858.5991@15.30	858.5991	15.3		0.805173	0.127733	1.01354
Pos:859.6021@15.31	859.6021	15.31		0.473343	0.0835982	0.956045
Pos:888.4730@0.62	888.473	0.62		0.0517011	0.0123407	0.276079
Pos:901.3870@12.85	901.387	12.85		0.478625	0.0842558	0.968934
Pos:905.2520@37.56	905.252	37.56		0.305891	0.0589706	0.694879
Pos:908.2510@37.56	908.251	37.56		0.284796	0.0559008	0.698743
Pos:914.6616@17.41	914.6616	17.41		0.0142158	0.00386066	0.713832
Pos:921.0025@0.29	921.0025	0.29		0.794641	0.126433	0.928959
Pos:921.0025@0.74	921.0025	0.74		0.992211	0.150625	0.998328
Pos:921.0025@11.01	921.0025	11.01		0.309049	0.0592501	1.10015
Pos:955.6441@11.14	955.6441	11.14		0.0816114	0.01861	3.97469
Pos:979.2710@38.90	979.271	38.9		0.375184	0.0695184	0.736582
Pos:982.2698@38.90	982.2698	38.9		0.348297	0.0657386	0.726582
Pos:999.6712@11.14	999.6712	11.14		0.487605	0.0856438	1.5424

## Sheet: R0011 vs. E coli
Compound Name	Mass	RT	lipid ID	P-value	Q-value	Fold change	Significant
neg:282.2555@13.15	282.2555	13.15	free fatty acid C18:1 (a) n-7 or n-9	3.61922e-06	4.33283e-06	12.1307	yes
neg:282.2556@13.41	282.2556	13.41	free fatty acid C18:1 (b) n-7 or n-9	1.08875e-11	8.37914e-11	14.3428	yes
neg:280.2397@12.10	280.2397	12.1	free fatty acid C18:2 (a) n-3 or n-6	4.1309e-12	4.04624e-11	43.8975	yes
neg:272.2348@10.34	272.2348	10.34	free fatty acid Hydroxyhexadecanoic acid	0.000739763	0.000401727	9.46508	yes
neg:298.2504@10.78	298.2504	10.78	free fatty acid hydroxy-oleic acid	7.33058e-05	5.03081e-05	17.6264	yes
Pos:635.4527@17.05	635.4527	17.05	PE(28:0)	1.70625e-13	4.14422e-12	0.000720397	yes
Pos:663.4836@20.13	663.4836	20.13	PE(30:0)	5.18413e-11	3.49104e-10	0.000297448	yes
Pos:677.4993@21.86	677.4993	21.86	PE(31:0)	7.22175e-11	4.20601e-10	0.000296206	yes
Pos:675.4846@19.52	675.4846	19.52	PE(31:1)	1.06178e-14	5.43537e-13	0.000139469	yes
Pos:691.5155@23.68	691.5155	23.68	PE(32:0)	2.96463e-10	1.47279e-09	0.000538316	yes
Pos:689.5002@21.21	689.5002	21.21	PE(32:1)	7.49215e-15	5.38164e-13	0.00018177	yes
Pos:703.5162@23.05	703.5162	23.05	PE(33:1)	5.38354e-12	4.52654e-11	0.000440555	yes
Pos:719.5469@27.45	719.5469	27.45	PE(34:0)	1.79393e-06	2.47805e-06	0.306203	yes
Pos:717.5313@24.21	717.5313	24.21	PE(34:1)	1.39203e-12	1.76453e-11	0.000165491	yes
Pos:717.5324@24.85	717.5324	24.85	PE(34:1)	1.2091e-10	6.51374e-10	0.000166259	yes
Pos:731.5464@26.68	731.5464	26.68	PE(35:1)	1.55227e-09	5.87118e-09	0.000324523	yes
Pos:729.5308@24.18	729.5308	24.18	PE(35:2)	0.00102235	0.000532142	0.0126834	yes
Pos:729.5314@23.51	729.5314	23.51	PE(35:2)	5.46148e-12	4.52654e-11	0.000296929	yes
Pos:743.5469@25.99	743.5469	25.99	PE(36:2)	5.57055e-10	2.50084e-09	0.00033504	yes
Pos:743.5480@24.71	743.548	24.71	PE(36:2)	5.29429e-12	4.52654e-11	0.000630646	yes
Pos:757.5619@27.15	757.5619	27.15	PE(37:2)	1.02606e-10	5.6694e-10	0.000201515	yes
Pos:771.5776@28.31	771.5776	28.31	PE(38:2)	3.49069e-07	6.59835e-07	0.0283617	yes
Pos:771.5779@29.66	771.5779	29.66	PE(38:2)	2.98613e-11	2.07576e-10	0.00192722	yes
Pos:683.4736@14.92	683.4736	14.92	PG(28:0)	1.02801e-09	4.19812e-09	0.0457224	yes
Pos:709.4885@15.60	709.4885	15.6	PG(30:1)	7.69059e-08	1.80136e-07	0.112803	yes
Pos:709.4891@15.34	709.4891	15.34	PG(30:1)	0.00192299	0.000957016	0.305084	yes
Pos:739.5354@20.20	739.5354	20.2	PG(32:0)	1.0814e-07	2.40238e-07	0.0408215	yes
Pos:763.5366@18.66	763.5366	18.66	PG(34:1)	5.17005e-06	5.33062e-06	5.45266	yes
Pos:779.5684@22.33	779.5684	22.33	PG(35:1)	3.13344e-05	2.31243e-05	0.211463	yes
Pos:793.5836@24.57	793.5836	24.57	PG(36:1)	7.46919e-06	6.90791e-06	0.059224	yes
Pos:793.5835@24.05	793.5835	24.05	PG(36:1)	0.000319526	0.000192988	2.94867	yes
Pos:791.5680@21.66	791.568	21.66	PG(36:2)	1.41596e-05	1.15579e-05	5.74557	yes
Pos:789.5527@19.25	789.5527	19.25	PG(36:3)	1.25646e-10	6.60382e-10	576.647	yes
Pos:819.5990@25.62	819.599	25.62	PG(38:2)	5.43934e-06	5.55512e-06	0.0952223	yes
Pos:714.5381@38.41	714.5381	38.41		2.2183e-08	6.04991e-08	0.000313553	yes
Pos:799.6496@36.98	799.6496	36.98		5.9793e-11	3.68139e-10	0.000853031	yes
neg:663.4829@22.37	663.4829	22.37		3.20412e-12	3.2879e-11	0.000861233	yes
Pos:768.5473@38.41	768.5473	38.41		6.11659e-10	2.68994e-09	0.000972764	yes
Pos:675.5238@32.89	675.5238	32.89		2.25244e-12	2.69656e-11	0.00101246	yes
Pos:753.5283@26.71	753.5283	26.71		4.04956e-14	1.45441e-12	0.00174058	yes
Pos:778.4755@40.41	778.4755	40.41		1.26116e-14	5.43537e-13	0.00177864	yes
Pos:743.5864@36.98	743.5864	36.98		0.00133719	0.000684446	0.00181122	yes
neg:731.5461@29.50	731.5461	29.5		8.96137e-11	5.08183e-10	0.00203674	yes
Pos:735.5948@38.06	735.5948	38.06		2.44416e-09	8.49507e-09	0.0022206	yes
Pos:168.0695@0.55	168.0695	0.55		8.67849e-08	1.96857e-07	0.00229577	yes
neg:717.5297@26.87	717.5297	26.87		0.000561279	0.000326012	0.00317251	yes
Pos:725.4977@23.00	725.4977	23		1.12882e-13	3.47501e-12	0.00328269	yes
Pos:1466.0573@22.93	1466.0573	22.93		3.31752e-13	5.95748e-12	0.00350052	yes
Pos:190.1720@36.96	190.172	36.96		8.51783e-13	1.22797e-11	0.00366526	yes
Pos:536.4809@18.66	536.4809	18.66		8.55912e-10	3.6165e-09	0.00377907	yes
neg:757.5600@30.01	757.56	30.01		0.000835412	0.000446541	0.00380906	yes
Pos:557.3214@0.59	557.3214	0.59		1.77068e-07	3.56603e-07	0.00414139	yes
neg:717.5305@27.54	717.5305	27.54		0.00064272	0.000364475	0.00422141	yes
neg:729.5307@26.14	729.5307	26.14		0.000665101	0.00037013	0.00425392	yes
Pos:187.1686@0.48	187.1686	0.48		1.94316e-08	5.50966e-08	0.00437028	yes
Pos:454.3087@36.97	454.3087	36.97		8.73458e-13	1.22797e-11	0.00536465	yes
neg:691.5149@26.32	691.5149	26.32		0.000661743	0.00037013	0.00592683	yes
Pos:771.6138@36.98	771.6138	36.98		7.85646e-18	1.693e-15	0.00673707	yes
Pos:750.5574@35.30	750.5574	35.3		8.24711e-08	1.89062e-07	0.00677643	yes
Pos:729.5710@35.59	729.571	35.59		9.11756e-13	1.22797e-11	0.00721944	yes
neg:743.5459@28.75	743.5459	28.75		0.000578266	0.000333185	0.0076413	yes
Pos:846.6031@36.97	846.6031	36.97		3.20477e-13	5.95748e-12	0.00793543	yes
Pos:159.0682@0.58	159.0682	0.58		1.00756e-08	3.14668e-08	0.00866023	yes
Pos:534.4643@16.80	534.4643	16.8		2.61608e-11	1.87914e-10	0.00979982	yes
Pos:670.4048@0.64	670.4048	0.64		1.65932e-07	3.40542e-07	0.012358	yes
Pos:677.4993@20.13	677.4993	20.13		7.79284e-12	6.21958e-11	0.0153729	yes
Pos:766.5308@35.33	766.5308	35.33		0.000180413	0.000113425	0.022274	yes
Pos:754.5310@35.52	754.531	35.52		1.48892e-06	2.16775e-06	0.0242761	yes
Pos:494.4329@14.91	494.4329	14.91		5.67233e-11	3.68139e-10	0.0249069	yes
Pos:283.1108@0.85	283.1108	0.85		1.70065e-07	3.45732e-07	0.026046	yes
Pos:80.0627@36.97	80.0627	36.97		5.92024e-11	3.68139e-10	0.0295206	yes
Pos:550.4964@20.20	550.4964	20.2		1.27784e-07	2.72636e-07	0.0297112	yes
neg:706.4779@18.53	706.4779	18.53		0.000656994	0.000368689	0.0347751	yes
Pos:327.2151@0.58	327.2151	0.58		3.838e-09	1.29227e-08	0.0350824	yes
Pos:472.2693@0.58	472.2693	0.58		4.18284e-06	4.78417e-06	0.036065	yes
Pos:229.1795@0.49	229.1795	0.49		1.07464e-06	1.68568e-06	0.0362708	yes
Pos:680.4768@29.55	680.4768	29.55		6.62254e-05	4.57403e-05	0.0371464	yes
Pos:396.2016@0.59	396.2016	0.59		9.58406e-07	1.52984e-06	0.0377596	yes
neg:771.5015@25.55	771.5015	25.55		0.000564175	0.000326813	0.0393569	yes
Pos:384.2374@0.57	384.2374	0.57		7.48467e-05	5.12025e-05	0.0401983	yes
neg:666.4460@16.24	666.446	16.24		0.000622225	0.00035566	0.0402178	yes
Pos:601.2592@0.64	601.2592	0.64		0.000107845	7.02103e-05	0.0408396	yes
Pos:1491.0029@19.50	1491.0029	19.5		1.9486e-06	2.60812e-06	0.0422676	yes
Pos:250.1202@36.97	250.1202	36.97		1.3754e-09	5.48863e-09	0.0435401	yes
Pos:717.5310@23.42	717.531	23.42		2.246e-08	6.04991e-08	0.0451125	yes
Pos:438.2840@0.59	438.284	0.59		5.78444e-05	4.06025e-05	0.0501979	yes
Pos:1297.0059@19.43	1297.0059	19.43		1.77135e-08	5.15825e-08	0.0544727	yes
neg:74.0371@0.56	74.0371	0.56		4.83792e-06	5.22938e-06	0.0588968	yes
Pos:529.2898@0.59	529.2898	0.59		0.000110323	7.15251e-05	0.0604572	yes
neg:120.0435@22.47	120.0435	22.47		0.000653728	0.000368689	0.0619083	yes
Pos:1543.0326@20.02	1543.0326	20.02		5.66804e-06	5.70753e-06	0.0625473	yes
Pos:765.5522@21.15	765.5522	21.15		2.70034e-08	7.01084e-08	0.0645366	yes
Pos:576.5124@21.15	576.5124	21.15		2.29833e-08	6.11444e-08	0.0671215	yes
Pos:604.5433@24.58	604.5433	24.58		8.96096e-06	7.99356e-06	0.0689647	yes
Pos:731.5111@17.99	731.5111	17.99		2.92494e-08	7.50354e-08	0.0751211	yes
Pos:1410.9392@17.25	1410.9392	17.25		1.32815e-08	4.08865e-08	0.0752075	yes
Pos:778.5496@37.18	778.5496	37.18		0.000836856	0.000446541	0.0780626	yes
Pos:680.4770@31.49	680.477	31.49		5.20177e-08	1.27379e-07	0.0808681	yes
Pos:454.2078@0.55	454.2078	0.55		0.000133618	8.5951e-05	0.0810285	yes
Pos:670.4725@37.49	670.4725	37.49		1.03253e-09	4.19812e-09	0.0811628	yes
neg:788.5008@21.67	788.5008	21.67		0.00255502	0.00123173	0.0838849	yes
Pos:534.4657@16.48	534.4657	16.48		4.62583e-05	3.28985e-05	0.0850791	yes
Pos:145.0531@0.62	145.0531	0.62		9.84147e-05	6.48547e-05	0.0860909	yes
neg:1503.0024@21.57	1503.0024	21.57		1.53217e-06	2.20112e-06	0.0913427	yes
Pos:748.5413@36.78	748.5413	36.78		0.000670845	0.00037067	0.0930851	yes
neg:722.5085@22.46	722.5085	22.46		6.79173e-10	2.92711e-09	0.0940947	yes
Pos:313.2000@0.61	313.2	0.61		4.92298e-06	5.22938e-06	0.0951487	yes
neg:1477.0037@21.55	1477.0037	21.55		1.64211e-06	2.31282e-06	0.0954899	yes
Pos:538.3419@11.70	538.3419	11.7		4.92962e-06	5.22938e-06	0.0962248	yes
Pos:1483.0326@20.05	1483.0326	20.05		6.59823e-06	6.34759e-06	0.0978246	yes
Pos:359.1891@0.57	359.1891	0.57		4.26561e-06	4.8379e-06	0.101571	yes
neg:834.5045@20.02	834.5045	20.02		1.99567e-08	5.51345e-08	0.105816	yes
neg:1469.0179@21.60	1469.0179	21.6		3.77278e-07	7.06956e-07	0.106177	yes
Pos:749.6099@38.37	749.6099	38.37		0.000975341	0.000511561	0.111159	yes
Pos:1523.0664@21.13	1523.0664	21.13		0.00044543	0.000263698	0.111505	yes
Pos:552.3271@0.56	552.3271	0.56		7.80576e-05	5.28841e-05	0.112685	yes
Pos:792.4884@21.11	792.4884	21.11		7.68444e-07	1.27379e-06	0.114147	yes
Pos:630.5591@25.63	630.5591	25.63		7.06101e-06	6.67362e-06	0.117231	yes
neg:890.5674@27.21	890.5674	27.21		2.61688e-08	6.87701e-08	0.11761	yes
Pos:490.2781@0.59	490.2781	0.59		0.00204767	0.00100513	0.128826	yes
Pos:548.4809@18.13	548.4809	18.13		1.85743e-08	5.3368e-08	0.129778	yes
neg:706.4776@18.13	706.4776	18.13		0.00344691	0.00160427	0.131727	yes
Pos:656.3174@0.57	656.3174	0.57		0.00496124	0.00224131	0.13587	yes
Pos:520.4493@15.59	520.4493	15.59		2.02013e-09	7.13638e-09	0.139045	yes
Pos:656.4571@36.32	656.4571	36.32		0.000345447	0.00020678	0.140924	yes
Pos:658.3333@0.58	658.3333	0.58		0.00019231	0.000120468	0.141632	yes
neg:720.4935@20.06	720.4935	20.06		0.00142074	0.000723774	0.146883	yes
neg:734.5083@21.24	734.5083	21.24		7.2606e-07	1.21286e-06	0.147759	yes
Pos:562.4971@19.13	562.4971	19.13		1.28285e-05	1.07148e-05	0.149428	yes
Pos:346.2875@11.07	346.2875	11.07		1.76386e-05	1.40257e-05	0.152382	yes
Pos:751.5365@19.14	751.5365	19.14		2.8204e-05	2.1207e-05	0.158082	yes
Pos:578.5273@23.53	578.5273	23.53		4.05131e-07	7.39848e-07	0.16236	yes
neg:692.4629@17.09	692.4629	17.09		0.00147799	0.000746261	0.164081	yes
Pos:757.4009@0.59	757.4009	0.59		0.00198075	0.000980384	0.164512	yes
Pos:737.5177@18.10	737.5177	18.1		5.16196e-06	5.33062e-06	0.166741	yes
neg:760.5065@21.20	760.5065	21.2		0.00130875	0.000671483	0.172441	yes
neg:776.5557@27.25	776.5557	27.25		0.00357742	0.00166143	0.184933	yes
Pos:493.3165@9.60	493.3165	9.6		4.46019e-07	8.07674e-07	0.187135	yes
Pos:590.5278@22.36	590.5278	22.36		3.87227e-05	2.80013e-05	0.189424	yes
Pos:762.5407@22.36	762.5407	22.36		4.76737e-05	3.37936e-05	0.200193	yes
Pos:123.0320@0.57	123.032	0.57		0.0073146	0.0031399	0.20618	yes
Pos:357.3606@9.30	357.3606	9.3		0.00240406	0.00116679	0.214957	yes
Pos:567.2913@0.60	567.2913	0.6		0.00787027	0.00333197	0.228369	yes
Pos:196.1212@0.59	196.1212	0.59		0.00874992	0.00364002	0.234307	yes
Pos:522.4658@17.25	522.4658	17.25		5.0886e-09	1.687e-08	0.246557	yes
Pos:711.5058@17.25	711.5058	17.25		5.3063e-09	1.70666e-08	0.248012	yes
Pos:244.0886@0.54	244.0886	0.54		0.00410308	0.00189331	0.249274	yes
Pos:359.3551@8.56	359.3551	8.56		0.00502931	0.00226731	0.250872	yes
neg:1475.0365@21.58	1475.0365	21.58		0.00186178	0.000930654	0.262293	yes
Pos:520.4494@15.34	520.4494	15.34		0.000530723	0.000309935	0.263144	yes
neg:832.5097@21.68	832.5097	21.68		0.00318717	0.00150615	0.263854	yes
Pos:331.3236@6.46	331.3236	6.46		0.000365905	0.000217215	0.26475	yes
neg:692.4618@16.75	692.4618	16.75		0.00461749	0.00210811	0.269978	yes
Pos:836.5979@37.61	836.5979	37.61		0.00415727	0.00191422	0.272298	yes
Pos:117.0793@0.52	117.0793	0.52		0.00204633	0.00100513	0.276111	yes
neg:862.5346@23.47	862.5346	23.47		6.56534e-07	1.10529e-06	0.277625	yes
Pos:375.2172@0.59	375.2172	0.59		0.000349715	0.000208178	0.278183	yes
Pos:434.3867@11.28	434.3867	11.28		0.000446906	0.000263847	0.290923	yes
neg:956.9794@0.52	956.9794	0.52		0.000512093	0.000299868	0.293698	yes
neg:848.5206@21.22	848.5206	21.22		0.00142902	0.000726276	0.30045	yes
Pos:548.4815@17.77	548.4815	17.77		0.000267483	0.000163751	0.30575	yes
neg:694.4779@19.05	694.4779	19.05		0.00688382	0.0029668	0.318867	yes
Pos:667.5708@37.58	667.5708	37.58		0.000768219	0.000414898	0.320329	yes
neg:822.5047@19.04	822.5047	19.04		3.92774e-07	7.23413e-07	0.333943	yes
neg:762.5393@24.84	762.5393	24.84		0.000231035	0.000142653	0.352718	yes
neg:1613.9850@19.06	1613.985	19.06		0.00857956	0.00358298	0.357895	yes
Pos:737.5218@17.76	737.5218	17.76		0.000985541	0.000515474	0.37269	yes
neg:719.5455@30.35	719.5455	30.35		0.00516973	0.00232386	0.386641	yes
neg:862.5368@21.68	862.5368	21.68		0.00574255	0.00255148	0.394984	yes
Pos:754.5327@37.19	754.5327	37.19		0.00811456	0.00342195	0.396724	yes
neg:834.4855@19.05	834.4855	19.05		6.23412e-07	1.05779e-06	0.403527	yes
Pos:458.2526@0.57	458.2526	0.57		0.00169023	0.000851006	0.409652	yes
neg:961.5334@21.63	961.5334	21.63		6.54693e-06	6.32648e-06	0.414028	yes
Pos:432.2641@22.73	432.2641	22.73		0.0018657	0.000930654	0.420349	yes
neg:774.5227@21.66	774.5227	21.66		0.000506543	0.000297427	0.433911	yes
Pos:120.0436@0.34	120.0436	0.34		0.00594533	0.00261997	0.442871	yes
Pos:242.0796@0.71	242.0796	0.71		6.30333e-05	4.39538e-05	0.508638	yes
Pos:279.2562@7.53	279.2562	7.53		0.00537117	0.00240133	0.520329	yes
neg:166.9863@1.30	166.9863	1.3		0.0027584	0.00132385	0.521631	yes
neg:900.5328@22.32	900.5328	22.32		0.00463529	0.00211176	0.529107	yes
Pos:515.4188@19.32	515.4188	19.32		0.00319417	0.00150616	0.533545	yes
Pos:166.9860@1.25	166.986	1.25		0.000133064	8.58506e-05	0.535476	yes
Pos:543.4500@22.89	543.45	22.89		0.00121491	0.000629335	0.546395	yes
Pos:297.2667@7.36	297.2667	7.36		0.00930436	0.00382635	0.556408	yes
Pos:319.1946@8.95	319.1946	8.95		6.34348e-05	4.39538e-05	0.562432	yes
Pos:325.2979@9.33	325.2979	9.33		0.00421433	0.00193635	0.585498	yes
Pos:678.4414@18.03	678.4414	18.03		2.218e-05	1.71928e-05	0.588071	yes
Pos:571.4818@26.82	571.4818	26.82		0.00834534	0.00349193	0.615911	yes
Pos:297.2667@7.11	297.2667	7.11		0.00680885	0.00294037	0.64577	yes
Pos:695.4679@17.87	695.4679	17.87		7.04436e-05	4.84983e-05	0.652557	yes
Pos:335.3188@12.77	335.3188	12.77		1.35867e-05	1.11748e-05	1.50598	yes
Pos:707.5005@26.61	707.5005	26.61		0.00761681	0.00325021	1.51693	yes
Pos:858.5990@15.96	858.599	15.96		0.00425967	0.00195302	1.53432	yes
Pos:1397.9830@26.62	1397.983	26.62		4.64618e-06	5.10822e-06	1.61341	yes
Pos:711.6383@40.25	711.6383	40.25		9.27766e-05	6.17054e-05	1.62657	yes
Pos:127.0999@0.65	127.0999	0.65		0.00434513	0.00198798	1.78344	yes
neg:888.5518@24.04	888.5518	24.04		0.00528386	0.0023672	1.83876	yes
Pos:722.5189@26.61	722.5189	26.61		1.96475e-06	2.61349e-06	1.92	yes
Pos:335.1568@0.54	335.1568	0.54		0.00719535	0.00309488	1.94601	yes
neg:916.5825@25.86	916.5825	25.86		0.00647511	0.00281316	1.9939	yes
neg:802.5533@26.70	802.5533	26.7		0.0048752	0.00221638	2.04592	yes
Pos:301.1899@0.52	301.1899	0.52		0.000684141	0.000374179	2.06188	yes
neg:902.5667@25.85	902.5667	25.85		0.00493102	0.00223233	2.27818	yes
Pos:715.6588@23.40	715.6588	23.4		0.00564526	0.00251344	2.32936	yes
neg:88.0161@0.55	88.0161	0.55		0.00734838	0.00314813	2.39828	yes
Pos:914.6612@17.12	914.6612	17.12		7.6404e-06	7.00612e-06	2.48116	yes
Pos:779.5625@26.62	779.5625	26.62		3.08072e-05	2.2892e-05	2.56164	yes
Pos:601.5078@19.28	601.5078	19.28		0.00309866	0.00147403	2.60027	yes
Pos:560.4807@17.59	560.4807	17.59		0.00315603	0.00149472	2.60811	yes
Pos:1102.7360@26.60	1102.736	26.6		4.22651e-08	1.04687e-07	2.75142	yes
neg:232.0383@0.56	232.0383	0.56		0.00274903	0.0013223	2.78189	yes
Pos:592.5067@17.59	592.5067	17.59		0.00386848	0.00179274	2.78404	yes
Pos:157.0743@0.55	157.0743	0.55		0.000336787	0.000202158	2.83746	yes
Pos:764.5205@17.59	764.5205	17.59		0.00488973	0.0022183	2.91215	yes
neg:776.5554@26.70	776.5554	26.7		0.000837169	0.000446541	2.95372	yes
neg:800.5376@24.05	800.5376	24.05		0.000333981	0.000201033	3.06204	yes
neg:772.5059@20.73	772.5059	20.73		0.000899555	0.000477454	3.2193	yes
Pos:604.5434@24.05	604.5434	24.05		0.000255641	0.000157395	3.33894	yes
neg:202.0816@0.77	202.0816	0.77		0.0076147	0.00325021	3.41224	yes
neg:158.0746@0.77	158.0746	0.77		0.00882954	0.00366366	3.78573	yes
Pos:720.5027@26.61	720.5027	26.61		5.34722e-07	9.4449e-07	3.94695	yes
Pos:601.5092@19.72	601.5092	19.72		8.20057e-06	7.48793e-06	4.05496	yes
Pos:728.5817@35.24	728.5817	35.24		0.000975686	0.000511561	4.13065	yes
neg:774.5400@24.05	774.54	24.05		2.78596e-05	2.10968e-05	4.16799	yes
Pos:777.5519@20.57	777.5519	20.57		0.00344055	0.00160427	4.19098	yes
neg:860.5214@20.72	860.5214	20.72		0.00517633	0.00232386	4.22384	yes
neg:132.0784@0.77	132.0784	0.77		0.00540282	0.00241048	4.33568	yes
Pos:741.4411@0.66	741.4411	0.66		0.00292677	0.00139843	4.40965	yes
neg:736.4883@16.65	736.4883	16.65		0.00311761	0.00147977	4.48504	yes
Pos:546.4649@16.88	546.4649	16.88		3.62612e-05	2.63096e-05	4.52859	yes
neg:1087.0633@0.76	1087.0633	0.76		0.0095142	0.00390519	4.61186	yes
Pos:736.4890@15.23	736.489	15.23		0.000223322	0.000138287	4.71663	yes
Pos:602.5277@21.66	602.5277	21.66		3.07758e-05	2.2892e-05	5.06635	yes
Pos:392.2044@0.52	392.2044	0.52		0.000666434	0.00037013	5.25363	yes
Pos:471.2686@0.54	471.2686	0.54		0.00018054	0.000113425	5.57265	yes
neg:193.0737@0.68	193.0737	0.68		0.000314156	0.000190698	5.62848	yes
Pos:432.1982@0.53	432.1982	0.53		0.00125251	0.000645703	5.73646	yes
Pos:958.9582@0.48	958.9582	0.48		0.00304516	0.00145178	5.75777	yes
Pos:588.5122@20.57	588.5122	20.57		0.000257242	0.00015793	6.2352	yes
neg:788.5556@26.44	788.5556	26.44		0.00232341	0.00113275	6.25068	yes
neg:72.0211@0.55	72.0211	0.55		9.77756e-05	6.46312e-05	6.51039	yes
neg:746.5088@20.71	746.5088	20.71		1.03997e-05	9.03649e-06	6.53135	yes
Pos:387.2466@0.54	387.2466	0.54		0.00216561	0.00106061	6.63504	yes
Pos:343.2204@0.54	343.2204	0.54		0.00329225	0.00154728	6.73597	yes
Pos:520.2500@0.52	520.25	0.52		0.000346582	0.000206885	6.73819	yes
neg:812.5264@34.22	812.5264	34.22		0.000656701	0.000368689	6.98121	yes
Pos:670.5514@36.78	670.5514	36.78		0.000626495	0.000356211	7.20042	yes
neg:232.0729@0.66	232.0729	0.66		6.32659e-05	4.39538e-05	7.28057	yes
Pos:600.5125@19.27	600.5125	19.27		6.19506e-06	6.04064e-06	7.33904	yes
Pos:519.3256@0.53	519.3256	0.53		0.000276873	0.000169019	7.41397	yes
neg:319.0894@0.60	319.0894	0.6		0.00147873	0.000746261	7.41924	yes
Pos:351.2385@8.77	351.2385	8.77		1.34183e-05	1.10786e-05	7.52544	yes
neg:248.0503@0.61	248.0503	0.61		1.58205e-07	3.30988e-07	7.5966	yes
neg:825.5428@34.21	825.5428	34.21		0.000651383	0.000368418	7.68688	yes
Pos:2003.2834@9.67	2003.2834	9.67		0.00832205	0.00348896	7.72262	yes
Pos:688.4486@9.62	688.4486	9.62		0.00600803	0.0026422	7.88912	yes
Pos:304.1507@0.52	304.1507	0.52		0.000135964	8.71994e-05	8.14344	yes
Pos:603.3470@0.53	603.347	0.53		0.000168807	0.000106989	8.17753	yes
Pos:282.1678@0.54	282.1678	0.54		0.000319719	0.000192988	8.29479	yes
Pos:295.1278@0.57	295.1278	0.57		0.000110528	7.15251e-05	8.32689	yes
Pos:616.5432@23.83	616.5432	23.83		0.0023791	0.00115728	8.41779	yes
Pos:476.2237@0.52	476.2237	0.52		0.00017275	0.000109167	8.67543	yes
Pos:161.1052@0.50	161.1052	0.5		1.1475e-05	9.81256e-06	8.74563	yes
Pos:673.7727@9.65	673.7727	9.65		0.00905506	0.00373809	8.78019	yes
Pos:379.2700@10.67	379.27	10.67		2.14078e-07	4.23228e-07	9.12402	yes
Pos:590.5277@24.05	590.5277	24.05		1.553e-09	5.87118e-09	9.18498	yes
neg:772.5777@36.62	772.5777	36.62		0.000206246	0.000128824	9.25491	yes
Pos:688.1139@9.61	688.1139	9.61		0.00679631	0.00294037	9.26545	yes
neg:782.5344@34.21	782.5344	34.21		0.000711345	0.000388072	9.31539	yes
Pos:351.2388@9.17	351.2388	9.17		5.51527e-06	5.6061e-06	9.37423	yes
neg:182.0576@0.61	182.0576	0.61		3.2128e-05	2.3629e-05	9.4324	yes
neg:296.2712@14.55	296.2712	14.55		0.00646427	0.00281316	9.48788	yes
Pos:746.5365@36.70	746.5365	36.7		0.000307637	0.000187268	9.55361	yes
neg:218.0593@0.54	218.0593	0.54		1.99685e-09	7.13638e-09	9.72489	yes
Pos:651.4032@0.53	651.4032	0.53		0.000210932	0.00013137	9.77509	yes
Pos:961.4921@0.60	961.4921	0.6		0.00988502	0.00404968	9.78506	yes
neg:456.2880@13.15	456.288	13.15		2.63279e-06	3.35706e-06	10.1582	yes
Pos:213.1727@8.76	213.1727	8.76		1.29147e-05	1.07452e-05	10.2594	yes
Pos:673.4376@9.66	673.4376	9.66		0.00816911	0.00343822	10.2722	yes
Pos:703.1230@9.58	703.123	9.58		0.00618626	0.00270952	10.3888	yes
neg:726.5455@36.60	726.5455	36.6		8.5609e-05	5.74703e-05	10.393	yes
Pos:270.2185@7.27	270.2185	7.27		0.00343367	0.00160427	10.4493	yes
Pos:653.5952@31.59	653.5952	31.59		2.10947e-05	1.65299e-05	10.4601	yes
Pos:327.1324@0.54	327.1324	0.54		4.97479e-06	5.22938e-06	10.6689	yes
Pos:823.4773@0.53	823.4773	0.53		5.10808e-05	3.609e-05	10.7111	yes
Pos:928.5577@0.54	928.5577	0.54		4.32792e-06	4.88287e-06	10.7133	yes
Pos:2049.5079@39.11	2049.5079	39.11		0.0019836	0.000980384	10.7328	yes
Pos:515.2947@0.54	515.2947	0.54		9.67669e-05	6.41613e-05	10.8033	yes
Pos:588.4734@29.36	588.4734	29.36		0.000605403	0.000346965	10.9378	yes
Pos:604.4681@22.87	604.4681	22.87		3.98436e-08	9.98366e-08	10.9477	yes
Pos:783.4817@0.53	783.4817	0.53		2.82444e-05	2.1207e-05	10.9604	yes
neg:768.5193@34.21	768.5193	34.21		0.00066846	0.000370301	10.9872	yes
Pos:653.5961@37.15	653.5961	37.15		0.000596613	0.000342839	10.99	yes
Pos:348.1775@0.52	348.1775	0.52		7.59767e-05	5.16477e-05	11.0443	yes
neg:486.2797@13.15	486.2797	13.15		1.63898e-06	2.31282e-06	11.132	yes
Pos:1639.0372@1.92	1639.0372	1.92		0.0009451	0.000497948	11.4178	yes
Pos:1550.9847@1.92	1550.9847	1.92		0.000681493	0.000373678	11.7066	yes
neg:442.2726@13.15	442.2726	13.15		7.60115e-06	6.99991e-06	11.7636	yes
Pos:130.0629@0.56	130.0629	0.56		3.7666e-09	1.28836e-08	11.8585	yes
Pos:739.4561@0.53	739.4561	0.53		2.52952e-05	1.93982e-05	12.1263	yes
Pos:644.4221@9.74	644.4221	9.74		0.00638236	0.00278409	12.3135	yes
Pos:1889.3058@21.99	1889.3058	21.99		0.00287715	0.00137778	12.6872	yes
Pos:639.5807@36.22	639.5807	36.22		5.01978e-06	5.25106e-06	12.8491	yes
Pos:600.5118@19.73	600.5118	19.73		1.6284e-08	4.87368e-08	13.2363	yes
Pos:614.7362@9.84	614.7362	9.84		0.00929569	0.00382635	13.5433	yes
neg:230.0955@0.77	230.0955	0.77		0.00127494	0.0006557	13.5579	yes
neg:470.2672@13.15	470.2672	13.15		4.83367e-06	5.22938e-06	13.6475	yes
neg:696.5346@34.75	696.5346	34.75		1.84952e-09	6.75518e-09	13.9451	yes
Pos:187.1204@9.17	187.1204	9.17		1.09036e-06	1.69038e-06	13.9625	yes
neg:270.2194@8.95	270.2194	8.95		8.26916e-05	5.56853e-05	13.9737	yes
Pos:630.5204@34.38	630.5204	34.38		0.00021992	0.000136573	14.0175	yes
Pos:644.0875@9.74	644.0875	9.74		0.00768072	0.003271	14.098	yes
Pos:702.7893@9.57	702.7893	9.57		0.00405557	0.00187541	14.2507	yes
Pos:286.2372@0.48	286.2372	0.48		0.0014523	0.000736371	14.2847	yes
Pos:171.1255@9.17	171.1255	9.17		1.49888e-06	2.16775e-06	14.4239	yes
Pos:1827.1800@9.82	1827.18	9.82		0.00900092	0.00372287	14.425	yes
neg:280.0757@0.60	280.0757	0.6		5.21398e-07	9.28568e-07	14.6041	yes
Pos:184.0349@0.56	184.0349	0.56		4.19604e-06	4.78417e-06	14.6538	yes
Pos:787.5602@35.76	787.5602	35.76		0.000102067	6.68528e-05	14.657	yes
neg:264.0798@0.76	264.0798	0.76		0.00197042	0.000978359	14.7146	yes
Pos:299.2824@12.66	299.2824	12.66		4.79596e-06	5.22938e-06	14.8217	yes
Pos:1125.8465@24.67	1125.8465	24.67		3.30831e-05	2.40849e-05	14.9767	yes
neg:246.0547@0.55	246.0547	0.55		7.13611e-08	1.68986e-07	15.1033	yes
Pos:252.2082@7.21	252.2082	7.21		0.00124443	0.000643077	15.1089	yes
Pos:867.5038@0.53	867.5038	0.53		7.05051e-06	6.67362e-06	15.2761	yes
Pos:1595.0130@1.92	1595.013	1.92		4.13997e-05	2.97375e-05	15.3015	yes
Pos:169.1099@9.17	169.1099	9.17		5.95909e-08	1.44284e-07	15.4239	yes
Pos:615.0712@9.83	615.0712	9.83		0.00870799	0.00362958	15.6027	yes
Pos:1801.2531@22.44	1801.2531	22.44		8.93748e-05	5.96268e-05	15.8289	yes
Pos:394.2695@9.34	394.2695	9.34		8.75745e-06	7.86313e-06	16.6649	yes
Pos:627.5440@26.69	627.544	26.69		2.62406e-07	5.00409e-07	17.031	yes
Pos:658.7625@9.70	658.7625	9.7		0.00631195	0.00275896	17.2864	yes
Pos:559.3212@0.55	559.3212	0.55		0.000925418	0.000488773	17.5706	yes
Pos:625.5654@34.36	625.5654	34.36		8.69e-05	5.81558e-05	18.314	yes
neg:670.5195@34.21	670.5195	34.21		6.1427e-05	4.29772e-05	18.4303	yes
Pos:644.7558@9.74	644.7558	9.74		0.00610448	0.00267914	18.5352	yes
Pos:1531.8286@0.93	1531.8286	0.93		0.000740103	0.000401727	18.5871	yes
Pos:564.2762@0.52	564.2762	0.52		3.2549e-05	2.37764e-05	18.7581	yes
Pos:732.1398@9.51	732.1398	9.51		0.00333332	0.00156152	18.9058	yes
Pos:1020.7970@31.59	1020.797	31.59		2.47951e-05	1.90826e-05	19.1299	yes
Pos:629.4121@9.79	629.4121	9.79		0.00831039	0.00348896	19.2358	yes
Pos:352.2979@35.23	352.2979	35.23		9.60431e-06	8.44752e-06	19.485	yes
Pos:783.7259@41.21	783.7259	41.21		1.98576e-08	5.51345e-08	20.1171	yes
Pos:297.2668@11.97	297.2668	11.97		6.42405e-06	6.2357e-06	20.1959	yes
Pos:784.4074@0.51	784.4074	0.51		3.23535e-05	2.37139e-05	20.3449	yes
Pos:2135.4533@21.45	2135.4533	21.45		4.44799e-05	3.17385e-05	20.402	yes
Pos:600.4726@28.58	600.4726	28.58		0.000827671	0.000444778	20.9443	yes
Pos:1121.8157@24.69	1121.8157	24.69		4.27356e-05	3.05951e-05	21.18	yes
Pos:336.2640@10.73	336.264	10.73		1.08289e-05	9.29697e-06	21.2601	yes
Pos:1873.3103@25.59	1873.3103	25.59		2.29878e-05	1.77551e-05	21.618	yes
Pos:562.4966@31.69	562.4966	31.69		7.53322e-05	5.13715e-05	22.0883	yes
neg:116.0281@0.56	116.0281	0.56		1.13134e-07	2.46256e-07	22.102	yes
Pos:254.2241@6.97	254.2241	6.97		5.19493e-09	1.69615e-08	22.1038	yes
Pos:597.5331@31.58	597.5331	31.58		2.18136e-05	1.69698e-05	22.1537	yes
neg:150.0341@0.64	150.0341	0.64		7.79419e-08	1.806e-07	22.2392	yes
Pos:475.2995@0.53	475.2995	0.53		5.58217e-05	3.93107e-05	22.521	yes
Pos:629.7461@9.76	629.7461	9.76		0.00771512	0.00327272	22.5299	yes
neg:742.5569@36.60	742.5569	36.6		6.66489e-06	6.38322e-06	22.7584	yes
Pos:2223.5016@21.09	2223.5016	21.09		0.00140746	0.000718711	22.7595	yes
Pos:1817.2472@19.09	1817.2472	19.09		0.00172747	0.000867727	22.8951	yes
Pos:1695.1905@23.75	1695.1905	23.75		0.000103183	6.73786e-05	23.211	yes
Pos:747.5437@37.45	747.5437	37.45		3.11199e-05	2.30449e-05	23.4274	yes
Pos:2109.4375@20.92	2109.4375	20.92		5.97319e-06	5.93165e-06	23.6228	yes
Pos:644.4512@22.56	644.4512	22.56		1.00098e-05	8.73289e-06	23.8778	yes
Pos:296.2713@10.72	296.2713	10.72		1.9627e-05	1.54359e-05	23.9993	yes
Pos:431.2730@0.53	431.273	0.53		0.000154451	9.84697e-05	25.3636	yes
Pos:2003.3748@22.09	2003.3748	22.09		4.00005e-05	2.88286e-05	25.779	yes
Pos:1871.2066@9.78	1871.2066	9.78		0.00672012	0.00291374	26.3442	yes
Pos:1915.4105@38.60	1915.4105	38.6		1.70855e-05	1.36362e-05	26.3878	yes
Pos:607.3773@0.53	607.3773	0.53		2.79018e-05	2.10968e-05	26.5639	yes
neg:192.0266@0.54	192.0266	0.54		3.74782e-06	4.38925e-06	26.6597	yes
Pos:2047.4016@21.87	2047.4016	21.87		2.97493e-05	2.22594e-05	28.312	yes
neg:374.0806@0.58	374.0806	0.58		2.42025e-10	1.24177e-09	28.3835	yes
Pos:325.2985@12.46	325.2985	12.46		3.87858e-10	1.7806e-09	28.7601	yes
Pos:1739.2172@23.51	1739.2172	23.51		2.5771e-05	1.9693e-05	28.9635	yes
Pos:1685.1696@19.71	1685.1696	19.71		4.92064e-06	5.22938e-06	29.1314	yes
Pos:1135.8692@29.40	1135.8692	29.4		1.70539e-05	1.36362e-05	29.3945	yes
Pos:732.5039@21.27	732.5039	21.27		1.38665e-05	1.13616e-05	29.5165	yes
Pos:902.6359@20.62	902.6359	20.62		0.000904272	0.000478778	29.5759	yes
Pos:688.1433@21.91	688.1433	21.91		2.16114e-05	1.68734e-05	29.9651	yes
Pos:1871.2964@22.79	1871.2964	22.79		0.0011198	0.000581462	30.0023	yes
Pos:659.1268@22.33	659.1268	22.33		1.53191e-05	1.24103e-05	30.2203	yes
Pos:658.7925@22.33	658.7925	22.33		1.77722e-05	1.40799e-05	30.5394	yes
Pos:673.8023@22.09	673.8023	22.09		1.27536e-05	1.06937e-05	30.8751	yes
Pos:576.5119@33.08	576.5119	33.08		3.00722e-10	1.47279e-09	31.1105	yes
neg:1011.0334@0.56	1011.0334	0.56		7.17227e-06	6.74917e-06	31.3262	yes
Pos:1091.8431@29.90	1091.8431	29.9		1.08208e-05	9.29697e-06	31.6767	yes
Pos:644.1168@22.57	644.1168	22.57		4.53855e-06	5.01547e-06	32.203	yes
Pos:1915.3224@22.54	1915.3224	22.54		1.08236e-05	9.29697e-06	32.5278	yes
Pos:702.8187@21.67	702.8187	21.67		1.30059e-05	1.07794e-05	32.7876	yes
neg:796.5485@35.22	796.5485	35.22		2.85551e-12	3.07669e-11	32.9525	yes
Pos:612.4732@27.36	612.4732	27.36		0.000624893	0.000356211	33.3084	yes
Pos:608.5382@25.75	608.5382	25.75		1.73084e-13	4.14422e-12	33.3124	yes
Pos:594.5222@23.41	594.5222	23.41		3.12232e-08	7.91568e-08	33.5987	yes
Pos:1959.3491@22.33	1959.3491	22.33		1.69373e-05	1.36188e-05	33.7246	yes
Pos:1047.8162@30.42	1047.8162	30.42		8.9769e-06	7.99356e-06	33.7996	yes
Pos:579.5375@32.28	579.5375	32.28		1.09511e-07	2.40803e-07	33.8699	yes
Pos:1933.4200@38.29	1933.42	38.29		0.00101858	0.000531467	34.3862	yes
Pos:2037.4687@36.69	2037.4687	36.69		8.30886e-06	7.55479e-06	34.8497	yes
Pos:674.1364@22.10	674.1364	22.1		1.25564e-05	1.05695e-05	34.9036	yes
Pos:703.1530@21.66	703.153	21.66		1.16268e-05	9.86403e-06	34.9741	yes
neg:90.0319@0.56	90.0319	0.56		2.2976e-06	3.00069e-06	35.1897	yes
Pos:1959.4370@38.41	1959.437	38.41		9.31667e-06	8.25747e-06	35.5342	yes
Pos:732.8673@37.59	732.8673	37.59		7.27205e-06	6.77105e-06	35.616	yes
Pos:1003.7898@30.98	1003.7898	30.98		8.45124e-06	7.65196e-06	36.5596	yes
Pos:665.5957@36.76	665.5957	36.76		0.00329574	0.00154728	36.7023	yes
Pos:2179.5680@37.60	2179.568	37.6		1.46581e-05	1.19196e-05	36.9316	yes
Pos:2443.7259@36.79	2443.7259	36.79		7.2086e-06	6.75386e-06	36.9628	yes
Pos:761.8549@20.88	761.8549	20.88		9.34991e-06	8.25747e-06	37.3791	yes
Pos:732.1694@21.28	732.1694	21.28		9.79196e-06	8.57756e-06	37.7981	yes
Pos:1223.9210@28.48	1223.921	28.48		5.15551e-06	5.33062e-06	38.0275	yes
Pos:338.2821@22.35	338.2821	22.35		0.000677892	0.000372806	38.5141	yes
Pos:308.0986@0.55	308.0986	0.55		2.38787e-07	4.63572e-07	38.6089	yes
Pos:1131.8384@29.46	1131.8384	29.46		5.62024e-06	5.68597e-06	38.6762	yes
Pos:1048.8291@35.23	1048.8291	35.23		6.80892e-08	1.63029e-07	39.6288	yes
Pos:1219.8907@28.56	1219.8907	28.56		4.92088e-06	5.22938e-06	39.9607	yes
Pos:1368.9969@27.36	1368.9969	27.36		4.19146e-06	4.78417e-06	41.1425	yes
Pos:717.8287@21.46	717.8287	21.46		6.95341e-06	6.63008e-06	43.538	yes
Pos:735.4255@0.53	735.4255	0.53		5.88579e-06	5.87192e-06	43.6589	yes
Pos:762.1894@20.88	762.1894	20.88		5.83863e-06	5.85196e-06	44.9959	yes
Pos:762.2186@37.31	762.2186	37.31		4.51295e-06	5.01547e-06	45.0274	yes
Pos:297.2668@11.78	297.2668	11.78		3.88361e-10	1.7806e-09	45.4405	yes
Pos:2003.4628@38.24	2003.4628	38.24		6.17146e-06	6.04064e-06	45.5368	yes
Pos:718.1625@21.46	718.1625	21.46		6.07764e-06	6.00769e-06	46.2113	yes
Pos:2135.5425@37.75	2135.5425	37.75		6.15496e-06	6.04064e-06	47.152	yes
Pos:312.2666@35.23	312.2666	35.23		6.04482e-07	1.04208e-06	47.6914	yes
Pos:1871.3831@38.79	1871.3831	38.79		3.04707e-06	3.79622e-06	47.7193	yes
Pos:2153.5523@37.48	2153.5523	37.48		4.96363e-06	5.22938e-06	48.2889	yes
Pos:1179.8945@28.93	1179.8945	28.93		4.52651e-06	5.01547e-06	49.6349	yes
Pos:2267.6215@37.31	2267.6215	37.31		5.31948e-06	5.45857e-06	51.1728	yes
Pos:695.4307@0.53	695.4307	0.53		8.60369e-06	7.7574e-06	51.4189	yes
Pos:864.2779@36.43	864.2779	36.43		4.11791e-06	4.77082e-06	51.4405	yes
Pos:563.3518@0.53	563.3518	0.53		1.54782e-05	1.24922e-05	51.8323	yes
Pos:776.2250@37.17	776.225	37.17		3.60971e-06	4.33283e-06	52.1987	yes
Pos:1175.8643@29.00	1175.8643	29		3.71518e-06	4.37514e-06	52.2086	yes
Pos:747.2091@37.46	747.2091	37.46		3.08698e-06	3.80124e-06	52.272	yes
Pos:761.8838@37.32	761.8838	37.32		3.54793e-06	4.31948e-06	52.8374	yes
Pos:747.1794@21.06	747.1794	21.06		3.89404e-06	4.53584e-06	53.0447	yes
Pos:1087.8115@29.95	1087.8115	29.95		4.39979e-06	4.9381e-06	53.719	yes
Pos:834.9269@36.67	834.9269	36.67		3.25501e-06	3.98538e-06	54.6611	yes
neg:216.0802@0.65	216.0802	0.65		1.89409e-05	1.49509e-05	54.6826	yes
Pos:1739.1275@9.91	1739.1275	9.91		0.0020305	0.00100127	55.1697	yes
neg:782.5341@35.22	782.5341	35.22		2.10431e-13	4.53459e-12	55.4597	yes
Pos:746.8451@21.07	746.8451	21.07		3.69011e-06	4.37514e-06	56.4652	yes
neg:684.5342@35.21	684.5342	35.21		6.97005e-11	4.17218e-10	58.8889	yes
neg:810.5630@36.61	810.563	36.61		2.37865e-06	3.06933e-06	58.9818	yes
neg:710.5500@35.53	710.55	35.53		9.84596e-08	2.21012e-07	59.6375	yes
Pos:2355.6728@37.05	2355.6728	37.05		3.04767e-06	3.79622e-06	59.8133	yes
Pos:609.5336@29.55	609.5336	29.55		1.16225e-05	9.86403e-06	60.511	yes
Pos:647.3732@0.53	647.3732	0.53		7.28978e-06	6.77105e-06	60.578	yes
Pos:1457.0501@26.63	1457.0501	26.63		1.19024e-06	1.78183e-06	60.6622	yes
Pos:732.8386@21.27	732.8386	21.27		2.90888e-06	3.66571e-06	61.5574	yes
neg:796.5495@36.61	796.5495	36.61		2.41255e-06	3.09454e-06	68.0622	yes
Pos:820.9200@36.79	820.92	36.79		1.83591e-06	2.50394e-06	68.521	yes
Pos:776.8942@37.18	776.8942	37.18		1.77502e-06	2.46775e-06	69.467	yes
Pos:850.2707@36.55	850.2707	36.55		7.90123e-07	1.29215e-06	69.7968	yes
Pos:820.5866@36.79	820.5866	36.79		1.74819e-06	2.44623e-06	70.2662	yes
Pos:2223.5945@37.45	2223.5945	37.45		3.61376e-06	4.33283e-06	70.6177	yes
Pos:732.1989@37.60	732.1989	37.6		2.07603e-06	2.74458e-06	70.9881	yes
Pos:2065.5001@37.78	2065.5001	37.78		2.22678e-06	2.92593e-06	71.2624	yes
Pos:1977.3568@21.55	1977.3568	21.55		1.82718e-06	2.50394e-06	72.9421	yes
Pos:776.1956@20.68	776.1956	20.68		1.89427e-06	2.56728e-06	73.4772	yes
Pos:790.9006@37.04	790.9006	37.04		1.91512e-06	2.57932e-06	74.5556	yes
Pos:2283.6164@36.16	2283.6164	36.16		1.14038e-06	1.73057e-06	78.6449	yes
Pos:681.6271@35.24	681.6271	35.24		3.83899e-07	7.13162e-07	80.7099	yes
Pos:806.2444@36.91	806.2444	36.91		1.3508e-06	1.99374e-06	83.1792	yes
Pos:781.5572@36.05	781.5572	36.05		9.81755e-07	1.55558e-06	85.5055	yes
Pos:820.2511@36.80	820.2511	36.8		1.0795e-06	1.68568e-06	87.111	yes
Pos:791.2357@37.04	791.2357	37.04		1.36305e-06	1.99812e-06	87.9986	yes
Pos:1182.9965@31.58	1182.9965	31.58		2.65774e-05	2.02375e-05	91.1757	yes
Pos:2241.6049@37.19	2241.6049	37.19		1.19069e-06	1.78183e-06	91.2544	yes
neg:188.0496@0.56	188.0496	0.56		2.01276e-07	4.01604e-07	91.6637	yes
Pos:805.9107@36.90	805.9107	36.9		1.11973e-06	1.71129e-06	96.9347	yes
Pos:2091.5204@37.92	2091.5204	37.92		1.25206e-05	1.05695e-05	100.731	yes
Pos:805.5761@36.91	805.5761	36.91		8.90502e-07	1.44282e-06	104.92	yes
neg:724.5659@36.82	724.5659	36.82		1.20027e-06	1.78378e-06	117.505	yes
Pos:640.5050@30.64	640.505	30.64		1.64491e-09	6.11144e-09	120.947	yes
neg:698.5497@36.61	698.5497	36.61		5.59642e-07	9.72564e-07	126.724	yes
Pos:611.5491@32.95	611.5491	32.95		9.40386e-09	2.98007e-08	129.153	yes
Pos:2063.4828@36.85	2063.4828	36.85		7.91513e-07	1.29215e-06	131.422	yes
Pos:592.5065@19.24	592.5065	19.24		3.14937e-10	1.50814e-09	137.564	yes
Pos:2151.5352@36.56	2151.5352	36.56		5.46688e-07	9.57775e-07	138.391	yes
Pos:226.1319@0.59	226.1319	0.59		2.24854e-07	4.4049e-07	161.016	yes
Pos:590.5278@35.29	590.5278	35.29		1.63586e-07	3.38954e-07	172.316	yes
Pos:625.5658@35.23	625.5658	35.23		1.57689e-07	3.30988e-07	174.882	yes
Pos:2311.6485@37.18	2311.6485	37.18		1.59851e-06	2.28122e-06	176.56	yes
Pos:2021.4734@37.95	2021.4734	37.95		2.45787e-07	4.72901e-07	182.351	yes
Pos:651.5812@35.49	651.5812	35.49		5.20551e-07	9.28568e-07	182.996	yes
Pos:761.5496@37.30	761.5496	37.3		2.68571e-06	3.4044e-06	194.364	yes
Pos:890.6362@21.80	890.6362	21.8		1.14235e-11	8.48848e-11	212.246	yes
Pos:338.2820@21.82	338.282	21.82		5.10878e-12	4.52654e-11	214.516	yes
Pos:2047.4896@38.08	2047.4896	38.08		3.71547e-06	4.37514e-06	235.64	yes
Pos:583.5186@28.88	583.5186	28.88		1.4085e-08	4.27492e-08	249.774	yes
neg:964.6319@25.91	964.6319	25.91		5.68471e-13	9.42312e-12	250.058	yes
Pos:803.5678@21.24	803.5678	21.24		1.6617e-08	4.90524e-08	272.96	yes
Pos:614.4891@30.06	614.4891	30.06		2.12475e-17	2.28932e-15	292.058	yes
Pos:1280.9447@28.14	1280.9447	28.14		6.09602e-07	1.04257e-06	303.594	yes
Pos:1827.2697@23.00	1827.2697	23		9.40117e-07	1.51184e-06	305.352	yes
Pos:143.0584@0.56	143.0584	0.56		2.31207e-06	3.00138e-06	346.53	yes
Pos:1975.4312@37.15	1975.4312	37.15		1.2331e-07	2.65722e-07	361.21	yes
Pos:961.6725@24.07	961.6725	24.07		0.000678171	0.000372806	413.501	yes
Pos:935.6552@23.42	935.6552	23.42		0.000785629	0.00042324	420.533	yes
Pos:1783.2446@23.25	1783.2446	23.25		1.11792e-06	1.71129e-06	604.353	yes
Pos:907.6251@19.96	907.6251	19.96		2.53638e-12	2.87668e-11	1782.01	yes
Pos:799.6184@27.18	799.6184	27.18		1.513e-09	5.87118e-09	2501.41	yes
neg:244.2035@8.21	244.2035	8.21	free fatty acid C14:0	0.173092	0.0461631	2.08422
neg:256.2399@12.77	256.2399	12.77	free fatty acid C16:0	0.117381	0.032765	0.708666
neg:284.2712@15.02	284.2712	15.02	free fatty acid C18:0	0.44254	0.104079	1.09449
Pos:701.4991@19.66	701.4991	19.66	PE(33:2)	0.0163372	0.00617636	0.182346
Pos:735.5049@15.82	735.5049	15.82	PG(32:2)	0.115247	0.0324212	0.468198
Pos:749.5203@16.95	749.5203	16.95	PG(33:2)	0.0113672	0.00455302	0.145993
Pos:779.5696@22.74	779.5696	22.74	PG(35:1)	0.302686	0.0754059	0.620421
Pos:807.5984@26.35	807.5984	26.35	PG(37:1)	0.0156825	0.00600255	0.544636
Pos:805.5850@23.29	805.585	23.29	PG(37:2)	0.928775	0.193938	1.04389
neg:1053.0794@0.77	1053.0794	0.77		0.0164171	0.0061957	5.49211
neg:120.0435@0.46	120.0435	0.46		0.78883	0.170497	1.06724
neg:120.0435@25.83	120.0435	25.83		0.175352	0.0466505	1.36596
neg:129.0424@0.53	129.0424	0.53		0.0458503	0.0151772	1.88207
neg:131.0946@0.54	131.0946	0.54		0.355479	0.0857811	0.824163
neg:132.0207@0.36	132.0207	0.36		0.749934	0.163236	0.931417
neg:135.0141@1.30	135.0141	1.3		0.147598	0.0399572	0.61662
neg:135.0545@0.53	135.0545	0.53		0.62567	0.140274	1.45901
neg:148.0521@0.75	148.0521	0.75		0.0108079	0.00440265	4.73146
neg:1525.0782@25.26	1525.0782	25.26		0.746711	0.162699	1.13524
neg:1533.0741@25.24	1533.0741	25.24		0.708645	0.155823	0.890508
neg:161.8491@0.58	161.8491	0.58		0.027656	0.00985062	0.473766
neg:1614.9840@19.05	1614.984	19.05		0.0115435	0.00460763	0.409597
neg:165.0788@0.55	165.0788	0.55		0.038415	0.0129783	0.545887
neg:166.0627@0.76	166.0627	0.76		0.0113394	0.00455034	4.29555
neg:173.1052@0.68	173.1052	0.68		0.332969	0.0814437	1.32017
neg:179.9995@1.89	179.9995	1.89		0.282936	0.0709782	1.38098
neg:192.0589@0.76	192.0589	0.76		0.0136371	0.00531404	3.68191
neg:204.0892@0.59	204.0892	0.59		0.046747	0.015356	6.01509
neg:205.0734@0.76	205.0734	0.76		0.454671	0.105922	1.60839
neg:209.0722@0.76	209.0722	0.76		0.0109809	0.00445628	3.30345
neg:210.0689@0.76	210.0689	0.76		0.0189359	0.00698719	3.89197
neg:217.9994@1.89	217.9994	1.89		0.566331	0.128192	1.09958
neg:234.0157@0.30	234.0157	0.3		0.405236	0.0961726	0.783595
neg:236.0659@0.77	236.0659	0.77		0.0280953	0.0099577	2.69079
neg:242.0559@1.06	242.0559	1.06		0.473755	0.10977	1.25641
neg:246.0889@0.75	246.0889	0.75		0.0175774	0.00651942	2.21865
neg:262.0035@1.90	262.0035	1.9		0.155019	0.0416525	1.35338
neg:272.1427@0.77	272.1427	0.77		0.0110961	0.00447613	8.44628
neg:280.0734@0.76	280.0734	0.76		0.0295968	0.0103874	2.17972
neg:306.1273@0.77	306.1273	0.77		0.0109564	0.00445471	8.18736
neg:324.0804@0.77	324.0804	0.77		0.0254923	0.0091556	2.06599
neg:340.1116@0.76	340.1116	0.76		0.0160714	0.00611881	8.63693
neg:345.1386@0.76	345.1386	0.76		0.0384246	0.0129783	2.60526
neg:368.0875@0.77	368.0875	0.77		0.0400423	0.0134614	1.86407
neg:379.1235@0.76	379.1235	0.76		0.0685775	0.0210211	3.16451
neg:412.1130@0.76	412.113	0.76		0.0103334	0.00422534	4.35718
neg:416.2565@12.77	416.2565	12.77		0.0652341	0.0203141	0.700666
neg:439.2693@1.98	439.2693	1.98		0.897135	0.188426	1.0387
neg:444.2517@12.77	444.2517	12.77		0.0594708	0.0187634	0.708792
neg:444.2883@15.02	444.2883	15.02		0.374714	0.0900195	1.09194
neg:472.2829@15.01	472.2829	15.01		0.381752	0.0913032	1.10766
neg:474.2894@10.07	474.2894	10.07		0.325531	0.0800788	1.21543
neg:499.2903@1.98	499.2903	1.98		0.800314	0.172633	0.966733
neg:623.3792@12.03	623.3792	12.03		0.256654	0.0655291	1.27616
neg:623.3793@12.33	623.3793	12.33		0.047133	0.0154593	1.21489
neg:703.5146@25.59	703.5146	25.59		0.379485	0.0908617	0.240582
neg:718.4772@17.34	718.4772	17.34		0.1373	0.0375945	0.638837
neg:720.4745@19.06	720.4745	19.06		0.0130902	0.00514749	0.277613
neg:720.4937@19.63	720.4937	19.63		0.119752	0.0332974	0.666879
neg:723.5040@18.19	723.504	18.19		0.834785	0.178108	0.978258
neg:734.5093@21.69	734.5093	21.69		0.19974	0.0524265	0.30002
neg:746.4902@19.63	746.4902	19.63		0.0982085	0.0282402	0.67897
neg:746.5090@20.26	746.509	20.26		0.434875	0.102529	0.646216
neg:748.5244@23.51	748.5244	23.51		0.0276378	0.00985062	0.179457
neg:748.5248@22.96	748.5248	22.96		0.258805	0.0658906	0.794196
neg:760.5061@19.63	760.5061	19.63		0.183394	0.0486098	0.729652
neg:760.5064@21.67	760.5064	21.67		0.0162221	0.00615441	0.392973
neg:760.5246@22.40	760.5246	22.4		0.148748	0.0402182	0.480541
neg:760.5255@24.13	760.5255	24.13		0.132501	0.036466	0.619954
neg:762.5406@25.27	762.5406	25.27		0.98376	0.203447	0.988449
neg:764.5195@19.46	764.5195	19.46		0.0280388	0.00995407	2.88158
neg:772.5064@19.46	772.5064	19.46		0.0111379	0.00447785	2.07102
neg:772.5066@20.26	772.5066	20.26		0.311641	0.0771907	0.619329
neg:774.5216@22.96	774.5216	22.96		0.18978	0.0500563	0.754607
neg:774.5403@23.53	774.5403	23.53		0.658252	0.145934	1.16293
neg:788.5361@22.94	788.5361	22.94		0.109847	0.0311461	0.768069
neg:788.5372@25.27	788.5372	25.27		0.853798	0.181804	0.909974
neg:790.5340@20.05	790.534	20.05		0.324336	0.0798761	1.60795
neg:790.5699@29.13	790.5699	29.13		0.095543	0.0276729	0.627046
neg:800.5369@22.41	800.5369	22.41		0.0550895	0.0175871	0.362695
neg:800.5372@23.48	800.5372	23.48		0.766424	0.166322	1.07671
neg:802.5160@22.96	802.516	22.96		0.197778	0.051975	0.65493
neg:802.5526@25.27	802.5526	25.27		0.867679	0.183852	0.907935
neg:802.5631@27.18	802.5631	27.18		0.244173	0.0626394	0.801402
neg:806.9943@11.36	806.9943	11.36		0.435648	0.102599	0.704299
neg:808.4898@19.06	808.4898	19.06		0.0134295	0.00524264	0.41431
neg:814.4961@20.22	814.4961	20.22		0.0968183	0.0279328	0.555127
neg:814.5512@23.52	814.5512	23.52		0.0465819	0.0153252	1.69693
neg:814.5525@25.85	814.5525	25.85		0.819612	0.175391	1.14006
neg:816.5319@25.27	816.5319	25.27		0.55291	0.125683	1.5953
neg:820.4317@0.62	820.4317	0.62		0.967342	0.200436	0.97156
neg:828.5678@25.87	828.5678	25.87		0.0596527	0.0187933	2.36992
neg:834.5052@19.63	834.5052	19.63		0.320433	0.0790955	0.79912
neg:842.5261@23.39	842.5261	23.39		0.11849	0.032989	0.690275
neg:842.5476@25.87	842.5476	25.87		0.813308	0.174389	1.05879
neg:846.5237@22.97	846.5237	22.97		0.482969	0.111549	0.870352
neg:848.5206@19.64	848.5206	19.64		0.346841	0.0841679	0.827514
neg:848.5208@21.71	848.5208	21.71		0.75896	0.165034	1.33356
neg:853.6307@36.23	853.6307	36.23		0.0425606	0.0141534	0.843085
neg:856.5433@25.88	856.5433	25.88		0.20022	0.0524618	1.84765
neg:860.5025@19.63	860.5025	19.63		0.258422	0.0658906	0.811552
neg:860.5200@20.24	860.52	20.24		0.106065	0.030193	0.513572
neg:860.5415@25.28	860.5415	25.28		0.924769	0.193479	0.958828
neg:862.5357@22.95	862.5357	22.95		0.374623	0.0900195	0.874461
neg:863.6604@36.23	863.6604	36.23		0.0684401	0.0210169	0.826357
neg:874.5184@21.66	874.5184	21.66		0.0336485	0.0116201	0.36388
neg:874.5368@20.26	874.5368	20.26		0.240545	0.062004	0.6042
neg:876.5508@22.90	876.5508	22.9		0.272519	0.0687652	0.823368
neg:876.5517@25.26	876.5517	25.26		0.370062	0.0891006	0.706601
neg:877.5530@25.26	877.553	25.26		0.444446	0.104216	0.777434
neg:888.5338@22.96	888.5338	22.96		0.217874	0.0568401	0.83939
neg:888.5515@23.51	888.5515	23.51		0.807833	0.173907	0.934059
neg:890.5675@25.26	890.5675	25.26		0.353229	0.0853337	0.711238
neg:902.5480@25.26	902.548	25.26		0.115985	0.0325863	0.631353
neg:902.5668@23.51	902.5668	23.51		0.613116	0.137913	1.16222
neg:914.5511@23.49	914.5511	23.49		0.76573	0.166322	1.07548
neg:956.9780@0.70	956.978	0.7		0.178186	0.0472877	2.74948
neg:967.0078@11.52	967.0078	11.52		0.0448816	0.0149023	0.467323
neg:967.0081@0.41	967.0081	0.41		0.0925643	0.0269187	0.698386
neg:967.0081@11.36	967.0081	11.36		0.995604	0.205109	0.994969
Pos:1024.5579@0.59	1024.5579	0.59		0.278456	0.0700171	1.85126
Pos:1053.2895@40.37	1053.2895	40.37		0.454134	0.105911	0.877359
Pos:1056.2886@40.37	1056.2886	40.37		0.496385	0.11428	0.889712
Pos:1060.7248@11.02	1060.7248	11.02		0.129336	0.0356403	2.67497
Pos:1099.5694@0.58	1099.5694	0.58		0.0283071	0.0100163	0.20215
Pos:1123.6278@0.59	1123.6278	0.59		0.0945709	0.0274652	0.332803
Pos:1127.3086@42.19	1127.3086	42.19		0.0994699	0.028466	0.756625
Pos:1130.3079@42.19	1130.3079	42.19		0.117906	0.0328688	0.772769
Pos:1132.3059@42.19	1132.3059	42.19		0.150017	0.0405104	0.7935
Pos:119.0738@0.54	119.0738	0.54		0.111903	0.0315629	0.605733
Pos:1201.3272@44.48	1201.3272	44.48		0.0355841	0.0121909	0.681995
Pos:1204.3265@44.48	1204.3265	44.48		0.0335208	0.0115946	0.679954
Pos:1219.3369@35.62	1219.3369	35.62		0.638019	0.142326	1.28364
Pos:1220.3372@35.62	1220.3372	35.62		0.725842	0.158633	1.19489
Pos:1275.3456@47.44	1275.3456	47.44		0.0217776	0.00791379	0.644602
Pos:1278.3453@47.44	1278.3453	47.44		0.0172241	0.00643266	0.640119
Pos:1280.3427@47.44	1280.3427	47.44		0.0183327	0.00678786	0.655708
Pos:1280.8554@10.74	1280.8554	10.74		0.0656259	0.0203772	2.54959
Pos:129.0430@0.57	129.043	0.57		0.063448	0.0198728	1.70481
Pos:129.1517@0.55	129.1517	0.55		0.400638	0.0952914	2.21035
Pos:1293.3557@36.64	1293.3557	36.64		0.639846	0.142586	1.3032
Pos:1341.9226@26.63	1341.9226	26.63		0.0381362	0.0129783	0.849532
Pos:1349.3641@51.28	1349.3641	51.28		0.0149546	0.0057649	0.629691
Pos:135.0549@0.53	135.0549	0.53		0.255481	0.0653072	2.10076
Pos:1352.3636@51.28	1352.3636	51.28		0.016866	0.00633183	0.63608
Pos:1353.0684@22.73	1353.0684	22.73		0.697747	0.153741	0.879472
Pos:1354.3618@51.29	1354.3618	51.29		0.0152758	0.00586772	0.64381
Pos:1354.9991@16.48	1354.9991	16.48		0.720563	0.157639	0.954474
Pos:136.0390@0.53	136.039	0.53		0.227716	0.0589794	1.90365
Pos:139.0612@0.49	139.0612	0.49		0.0147994	0.00571531	0.458078
Pos:140.0469@0.63	140.0469	0.63		0.719372	0.157539	0.959263
Pos:1423.3828@56.39	1423.3828	56.39		0.0159216	0.0060725	0.634777
Pos:1424.3835@56.38	1424.3835	56.38		0.0161686	0.00614494	0.633857
Pos:1430.9436@10.22	1430.9436	10.22		0.0863904	0.0252254	2.57954
Pos:1440.9886@17.75	1440.9886	17.75		0.318584	0.0787295	0.492345
Pos:1442.3932@38.52	1442.3932	38.52		0.612104	0.13783	1.29552
Pos:1444.9420@26.62	1444.942	26.62		0.242759	0.0623508	0.919639
Pos:1474.9708@10.17	1474.9708	10.17		0.038264	0.0129783	5.13845
Pos:148.0156@13.29	148.0156	13.29		0.116486	0.0326326	0.859064
Pos:1493.0188@18.25	1493.0188	18.25		0.628498	0.140494	0.672843
Pos:1497.0520@20.66	1497.052	20.66		0.798919	0.172505	1.10078
Pos:1497.4014@63.18	1497.4014	63.18		0.0193326	0.00708504	0.651769
Pos:1498.4025@63.18	1498.4025	63.18		0.0203519	0.0074333	0.656394
Pos:1509.0509@20.61	1509.0509	20.61		0.0499469	0.0161608	2.9743
Pos:1518.9955@10.14	1518.9955	10.14		0.0381861	0.0129783	4.78184
Pos:1521.0498@20.19	1521.0498	20.19		0.659059	0.145962	1.40931
Pos:1531.8286@0.65	1531.8286	0.65		0.0291371	0.0102594	3.11118
Pos:1534.9654@19.53	1534.9654	19.53		0.0860854	0.0251705	0.350454
Pos:154.0738@0.54	154.0738	0.54		0.0409536	0.0136612	2.988
Pos:1547.0658@22.74	1547.0658	22.74		0.351704	0.0850606	0.534123
Pos:1549.0823@21.11	1549.0823	21.11		0.512769	0.11755	0.500701
Pos:155.1310@10.90	155.131	10.9		0.0739241	0.0223736	0.676858
Pos:1563.0226@10.08	1563.0226	10.08		0.0289782	0.0102211	6.28331
Pos:1577.1142@23.30	1577.1142	23.3		0.308606	0.0767035	2.19647
Pos:1591.0277@22.74	1591.0277	22.74		0.299555	0.0747124	0.585931
Pos:1593.0451@21.14	1593.0451	21.14		0.863902	0.183412	1.0999
Pos:1607.0496@10.04	1607.0496	10.04		0.024445	0.00880881	8.65648
Pos:1651.0754@9.99	1651.0754	9.99		0.0257187	0.00922156	7.36176
Pos:1657.2980@34.33	1657.298	34.33		0.0350626	0.0120698	0.7313
Pos:169.1103@0.62	169.1103	0.62		0.0405085	0.0135547	1.31227
Pos:169.1467@10.91	169.1467	10.91		0.0803513	0.0238498	0.684469
Pos:1695.1013@9.96	1695.1013	9.96		0.0129156	0.00509744	12.7466
Pos:171.1254@0.62	171.1254	0.62		0.0694783	0.021267	0.796646
Pos:172.0720@0.55	172.072	0.55		0.570307	0.128957	1.25564
Pos:1783.1543@9.86	1783.1543	9.86		0.0191861	0.0070674	7.33415
Pos:183.1256@0.67	183.1256	0.67		0.0267002	0.00954171	1.22158
Pos:183.1624@10.90	183.1624	10.9		0.0754611	0.0227112	0.681924
Pos:1915.2324@9.74	1915.2324	9.74		0.013291	0.00520743	7.30715
Pos:197.1412@0.92	197.1412	0.92		0.153223	0.0412213	1.12883
Pos:197.1779@10.90	197.1779	10.9		0.0772455	0.0231512	0.687992
Pos:201.1361@0.62	201.1361	0.62		0.111251	0.0314616	2.25694
Pos:203.1158@0.69	203.1158	0.69		0.00799712	0.00337903	0.675034
Pos:205.0736@0.74	205.0736	0.74		0.177117	0.0470619	2.14441
Pos:209.1027@0.62	209.1027	0.62		0.0576287	0.0183163	1.22486
Pos:210.1368@0.64	210.1368	0.64		0.137763	0.0376735	0.42139
Pos:211.1576@0.96	211.1576	0.96		0.0474808	0.0155497	1.15046
Pos:211.1936@10.90	211.1936	10.9		0.0782131	0.0233762	0.69554
Pos:213.1721@0.96	213.1721	0.96		0.0496952	0.0161036	0.675969
Pos:216.0981@0.54	216.0981	0.54		0.608349	0.137127	1.12411
Pos:223.1189@0.67	223.1189	0.67		0.0167683	0.00631067	1.68852
Pos:225.1717@11.63	225.1717	11.63		0.652728	0.145007	0.860368
Pos:225.2092@11.09	225.2092	11.09		0.0233177	0.00843081	0.718312
Pos:225.2093@10.90	225.2093	10.9		0.0841972	0.0248204	0.691134
Pos:227.2247@8.37	227.2247	8.37		0.0413488	0.0137717	0.725051
Pos:228.1471@0.55	228.1471	0.55		0.0391927	0.013217	0.26487
Pos:234.1119@0.51	234.1119	0.51		0.0639002	0.0199564	0.357188
Pos:239.2249@10.90	239.2249	10.9		0.085853	0.0251705	0.697126
Pos:241.0925@0.55	241.0925	0.55		0.0206644	0.00753469	0.366178
Pos:241.2403@9.48	241.2403	9.48		0.0330796	0.0114653	0.715881
Pos:244.1213@0.65	244.1213	0.65		0.0550178	0.0175871	0.346172
Pos:246.2347@10.90	246.2347	10.9		0.0798037	0.02372	0.698554
Pos:246.2347@11.09	246.2347	11.09		0.0330937	0.0114653	0.731822
Pos:253.1540@0.49	253.154	0.49		0.262242	0.06664	0.486595
Pos:253.2404@9.32	253.2404	9.32		0.0481307	0.0157148	0.652501
Pos:253.2405@9.03	253.2405	9.03		0.0724446	0.0220497	0.569215
Pos:255.2569@10.45	255.2569	10.45		0.0463767	0.015281	0.792277
Pos:260.1163@0.59	260.1163	0.59		0.134687	0.036926	0.519722
Pos:262.1310@0.55	262.131	0.55		0.111066	0.0314503	0.561467
Pos:267.0966@0.54	267.0966	0.54		0.0132511	0.00520127	6.31221
Pos:267.2566@10.02	267.2566	10.02		0.0968289	0.0279328	0.595385
Pos:269.2718@11.30	269.2718	11.3		0.0984567	0.0282511	0.837238
Pos:278.0943@4.82	278.0943	4.82		0.0904155	0.026365	0.789542
Pos:279.2560@4.61	279.256	4.61		0.262708	0.06668	0.714055
Pos:279.2561@5.41	279.2561	5.41		0.269224	0.0681731	0.716699
Pos:279.2561@5.65	279.2561	5.65		0.480108	0.111008	0.808451
Pos:279.2561@6.19	279.2561	6.19		0.163915	0.043824	0.708567
Pos:279.2561@6.60	279.2561	6.6		0.00222106	0.0010853	1.48319
Pos:279.2562@7.69	279.2562	7.69		0.954731	0.198395	0.98187
Pos:279.2563@5.18	279.2563	5.18		0.104412	0.029801	0.476633
Pos:279.2563@6.99	279.2563	6.99		0.012769	0.00505812	0.528622
Pos:279.2564@9.70	279.2564	9.7		0.0954746	0.0276729	0.563047
Pos:279.2567@10.13	279.2567	10.13		0.0638035	0.0199551	0.630758
Pos:279.2567@9.95	279.2567	9.95		0.0745233	0.0225233	0.560246
Pos:279.2571@7.32	279.2571	7.32		0.0115463	0.00460763	0.426235
Pos:279.2574@7.12	279.2574	7.12		0.00884076	0.00366366	0.729612
Pos:281.2730@11.09	281.273	11.09		0.0530535	0.017089	0.724591
Pos:281.2734@10.90	281.2734	10.9		0.0856547	0.0251705	0.653654
Pos:283.2884@12.07	283.2884	12.07		0.0971657	0.0279924	0.848242
Pos:293.2351@5.09	293.2351	5.09		0.107523	0.0305676	0.667198
Pos:293.2352@4.63	293.2352	4.63		0.120516	0.0334667	0.55257
Pos:293.2353@4.79	293.2353	4.79		0.220684	0.0574141	0.752726
Pos:293.2354@5.42	293.2354	5.42		0.314466	0.0778011	0.815888
Pos:295.2509@5.26	295.2509	5.26		0.209954	0.0548403	0.72696
Pos:295.2509@7.07	295.2509	7.07		0.138644	0.0378663	0.55328
Pos:295.2510@5.62	295.251	5.62		0.0660389	0.0204483	0.630515
Pos:295.2511@5.42	295.2511	5.42		0.0964104	0.0278867	0.69148
Pos:295.2511@5.87	295.2511	5.87		0.0540252	0.0173502	0.577858
Pos:295.2511@6.60	295.2511	6.6		0.0704971	0.0215482	0.63014
Pos:295.2513@6.21	295.2513	6.21		0.0680142	0.0209378	0.622737
Pos:295.2872@11.61	295.2872	11.61		0.111644	0.0315312	0.618657
Pos:295.2872@11.80	295.2872	11.8		0.0859204	0.0251705	0.677723
Pos:297.2665@6.85	297.2665	6.85		0.0107585	0.00439085	0.570147
Pos:297.2666@7.79	297.2666	7.79		0.0583494	0.0184908	0.715029
Pos:297.2667@6.99	297.2667	6.99		0.0483862	0.0157504	0.659016
Pos:298.2985@11.13	298.2985	11.13		0.0640623	0.0199781	0.781343
Pos:307.2872@11.53	307.2872	11.53		0.238479	0.0615451	0.774708
Pos:307.2872@7.30	307.2872	7.3		0.453661	0.105911	0.80299
Pos:307.2872@7.72	307.2872	7.72		0.395383	0.0942496	0.816503
Pos:307.2875@7.93	307.2875	7.93		0.0455444	0.0150991	0.675475
Pos:309.3039@12.59	309.3039	12.59		0.116287	0.0326287	0.744944
Pos:309.3040@12.34	309.304	12.34		0.108956	0.0309343	0.660915
Pos:311.3188@12.66	311.3188	12.66		0.049203	0.0159922	0.8339
Pos:311.3189@13.61	311.3189	13.61		0.0110798	0.00447613	0.796229
Pos:311.3195@13.89	311.3195	13.89		0.188094	0.0497333	0.85931
Pos:315.2049@0.52	315.2049	0.52		0.0174636	0.00648835	1.33675
Pos:319.2482@4.61	319.2482	4.61		0.233432	0.0603871	0.750825
Pos:319.2485@5.40	319.2485	5.4		0.425826	0.100506	0.817511
Pos:319.2485@6.13	319.2485	6.13		0.124924	0.0345883	0.568057
Pos:319.2486@7.33	319.2486	7.33		0.0173669	0.00646359	0.529568
Pos:319.2487@5.17	319.2487	5.17		0.271808	0.0687467	0.771274
Pos:319.2487@7.54	319.2487	7.54		0.0134074	0.00524264	0.54342
Pos:323.2823@7.71	323.2823	7.71		0.0860505	0.0251705	0.709657
Pos:323.2824@8.05	323.2824	8.05		0.0788833	0.0234788	0.667218
Pos:323.2825@7.85	323.2825	7.85		0.0763684	0.0229202	0.65337
Pos:323.2825@8.31	323.2825	8.31		0.0821982	0.0242713	0.643654
Pos:325.2002@0.54	325.2002	0.54		0.306681	0.076313	0.428305
Pos:325.3707@7.48	325.3707	7.48		0.14725	0.0399132	0.682334
Pos:326.3295@11.11	326.3295	11.11		0.078791	0.0234788	0.769656
Pos:326.3296@10.89	326.3296	10.89		0.116604	0.0326326	0.797887
Pos:328.3454@10.46	328.3454	10.46		0.0310374	0.010805	0.84511
Pos:331.9569@7.74	331.9569	7.74		0.019299	0.00708504	7.2183
Pos:333.2276@1.92	333.2276	1.92		0.03057	0.0106768	0.753889
Pos:333.2427@6.97	333.2427	6.97		0.200361	0.0524618	0.672499
Pos:333.2434@7.70	333.2434	7.7		0.152215	0.0410525	0.700832
Pos:333.2435@7.51	333.2435	7.51		0.0815953	0.0241526	0.625085
Pos:335.1610@0.72	335.161	0.72		0.26371	0.0668554	1.6982
Pos:335.2436@1.92	335.2436	1.92		0.361362	0.0871033	0.885526
Pos:335.3187@9.52	335.3187	9.52		0.870265	0.184218	0.98184
Pos:337.3346@14.51	337.3346	14.51		0.274165	0.0690995	0.945761
Pos:337.3352@14.16	337.3352	14.16		0.386261	0.092177	0.947082
Pos:339.1797@0.59	339.1797	0.59		0.958173	0.198727	0.976665
Pos:339.3501@14.71	339.3501	14.71		0.0520969	0.016806	0.881337
Pos:339.3503@16.43	339.3503	16.43		0.241338	0.062134	0.907764
Pos:340.3454@11.10	340.3454	11.1		0.0232579	0.0084233	0.803895
Pos:340.3457@10.89	340.3457	10.89		0.0544437	0.0174585	0.841484
Pos:342.1234@0.59	342.1234	0.59		0.0986624	0.0282724	2.53195
Pos:347.2250@10.06	347.225	10.06		0.146765	0.039832	0.904674
Pos:347.2799@7.73	347.2799	7.73		0.472245	0.109648	0.835873
Pos:347.2799@7.93	347.2799	7.93		0.0580091	0.0184101	0.696311
Pos:351.3138@9.69	351.3138	9.69		0.881908	0.185589	0.980373
Pos:352.2592@11.07	352.2592	11.07		0.349075	0.0845198	0.812469
Pos:352.3341@11.05	352.3341	11.05		0.279598	0.0702225	1.06866
Pos:352.3450@10.13	352.345	10.13		0.0552265	0.0176047	0.692501
Pos:352.3452@9.95	352.3452	9.95		0.0677324	0.0208809	0.619044
Pos:354.3607@12.35	354.3607	12.35		0.129079	0.0356152	0.76611
Pos:354.3612@11.10	354.3612	11.1		0.0368083	0.0125703	0.823581
Pos:354.3613@10.90	354.3613	10.9		0.0588467	0.0185937	0.839819
Pos:356.3769@12.06	356.3769	12.06		0.123259	0.0341843	0.903052
Pos:361.2749@9.24	361.2749	9.24		0.930582	0.193938	0.987682
Pos:361.2906@8.51	361.2906	8.51		0.340013	0.0828843	1.10272
Pos:367.4179@12.15	367.4179	12.15		0.0377613	0.0128754	0.863325
Pos:368.3766@12.35	368.3766	12.35		0.153048	0.0412213	0.800492
Pos:370.3085@13.47	370.3085	13.47		0.00242372	0.00117368	0.748671
Pos:375.3077@11.05	375.3077	11.05		0.845903	0.180301	0.978871
Pos:375.3113@9.52	375.3113	9.52		0.991929	0.204743	0.998839
Pos:380.2906@12.61	380.2906	12.61		0.0756161	0.0227261	1.20781
Pos:382.3911@14.16	382.3911	14.16		0.326677	0.0801776	0.895887
Pos:382.3923@12.59	382.3923	12.59		0.0520947	0.016806	0.735126
Pos:382.3924@12.35	382.3924	12.35		0.173379	0.0461825	0.813718
Pos:386.1863@3.79	386.1863	3.79		0.883743	0.185794	1.08097
Pos:390.2774@13.29	390.2774	13.29		0.117214	0.0327608	0.850963
Pos:391.2934@8.89	391.2934	8.89		0.00184178	0.000922994	0.764862
Pos:393.0111@10.56	393.0111	10.56		0.309893	0.0769346	2.30355
Pos:394.3811@12.73	394.3811	12.73		0.809119	0.173936	0.970306
Pos:395.8939@1.25	395.8939	1.25		3.07421e-06	3.80124e-06	0.682907
Pos:396.4078@14.16	396.4078	14.16		0.225423	0.0584557	1.07373
Pos:397.2817@10.46	397.2817	10.46		0.00771405	0.00327272	0.90963
Pos:399.2997@10.13	399.2997	10.13		0.0982879	0.0282402	0.717058
Pos:399.2997@9.95	399.2997	9.95		0.14267	0.0388183	0.668076
Pos:401.3156@10.83	401.3156	10.83		0.788766	0.170497	0.954564
Pos:401.3157@11.07	401.3157	11.07		0.0814747	0.02415	0.858071
Pos:402.3460@9.17	402.346	9.17		0.0684662	0.0210169	1.52852
Pos:407.0269@11.48	407.0269	11.48		0.323362	0.0797273	2.55775
Pos:407.3013@11.93	407.3013	11.93		0.985346	0.203579	1.00416
Pos:407.3014@11.62	407.3014	11.62		0.64689	0.143859	0.877293
Pos:410.4237@14.16	410.4237	14.16		0.450699	0.105338	0.963844
Pos:411.2984@9.74	411.2984	9.74		0.158888	0.0425858	1.15763
Pos:414.2044@1.98	414.2044	1.98		0.0403271	0.013536	1.87099
Pos:414.2044@3.38	414.2044	3.38		0.626213	0.140274	1.06815
Pos:414.2045@3.06	414.2045	3.06		0.331831	0.0813499	1.13421
Pos:415.2214@0.54	415.2214	0.54		0.000877605	0.000466953	1.41094
Pos:418.3087@15.98	418.3087	15.98		0.865249	0.183517	0.947269
Pos:418.3089@15.55	418.3089	15.55		0.291548	0.072884	1.54322
Pos:421.0426@12.09	421.0426	12.09		0.415833	0.0983626	1.9879
Pos:423.4078@9.64	423.4078	9.64		0.0158838	0.00606882	1.31346
Pos:425.3132@12.09	425.3132	12.09		0.55744	0.126446	0.972267
Pos:425.3146@12.68	425.3146	12.68		0.0261794	0.00937115	1.28912
Pos:429.2365@0.57	429.2365	0.57		0.251038	0.064324	1.1358
Pos:429.3467@12.59	429.3467	12.59		0.0408126	0.0136353	0.766443
Pos:429.3469@12.34	429.3469	12.34		0.0538786	0.0173289	0.822029
Pos:432.2325@0.59	432.2325	0.59		0.0461554	0.0152547	0.284636
Pos:436.1868@3.76	436.1868	3.76		0.072599	0.0220655	1.50618
Pos:439.4024@8.76	439.4024	8.76		0.0200063	0.00731947	5.16967
Pos:439.4029@9.06	439.4029	9.06		0.811502	0.174175	1.02929
Pos:443.3242@6.89	443.3242	6.89		0.444166	0.104216	0.486475
Pos:444.2370@0.62	444.237	0.62		0.0383111	0.0129783	0.200472
Pos:446.3399@17.19	446.3399	17.19		0.637479	0.142326	0.941495
Pos:451.4389@11.27	451.4389	11.27		0.0493213	0.0160065	1.29155
Pos:453.2854@4.29	453.2854	4.29		0.00592625	0.00261691	1.31501
Pos:453.2862@4.85	453.2862	4.85		0.023053	0.00836316	1.21813
Pos:453.2866@1.96	453.2866	1.96		0.341152	0.0830679	1.09358
Pos:453.3443@13.90	453.3443	13.9		0.0751101	0.0226531	0.868087
Pos:453.4545@15.08	453.4545	15.08		0.930228	0.193938	0.995609
Pos:457.3782@14.16	457.3782	14.16		0.4727	0.109648	0.965953
Pos:459.2489@0.53	459.2489	0.53		0.828582	0.177046	1.02939
Pos:463.3663@13.29	463.3663	13.29		0.0549794	0.0175871	0.843627
Pos:467.3011@5.64	467.3011	5.64		0.0660445	0.0204483	1.13935
Pos:467.3011@6.19	467.3011	6.19		0.0909468	0.0264841	1.16572
Pos:467.3013@2.02	467.3013	2.02		0.80525	0.173524	0.823985
Pos:467.4345@10.87	467.4345	10.87		0.188342	0.0497378	1.1684
Pos:468.3216@17.12	468.3216	17.12		0.0162996	0.00617297	1.63684
Pos:468.3216@17.38	468.3216	17.38		0.0477396	0.0156107	0.701481
Pos:472.3642@11.64	472.3642	11.64		0.0732952	0.0222457	0.682989
Pos:487.2930@3.38	487.293	3.38		0.520251	0.118993	1.08209
Pos:487.2931@3.06	487.2931	3.06		0.242036	0.0622393	1.1448
Pos:487.3504@6.80	487.3504	6.8		0.505847	0.116087	0.534681
Pos:488.3057@13.91	488.3057	13.91		0.716324	0.157191	1.02586
Pos:489.4182@25.05	489.4182	25.05		0.466056	0.10834	0.881075
Pos:491.3163@9.43	491.3163	9.43		0.165321	0.0441453	1.11545
Pos:491.3975@15.30	491.3975	15.3		0.160371	0.0429299	1.35751
Pos:491.3976@15.97	491.3976	15.97		0.382961	0.0914908	0.738639
Pos:495.2689@0.59	495.2689	0.59		0.133298	0.0366385	0.392515
Pos:495.5017@18.45	495.5017	18.45		0.293419	0.0732666	0.938363
Pos:498.3262@14.10	498.3262	14.1		0.644782	0.143538	1.07476
Pos:511.4964@14.29	511.4964	14.29		0.347497	0.0842323	1.25685
Pos:517.3616@11.67	517.3616	11.67		0.670964	0.148294	0.975855
Pos:530.2669@10.40	530.2669	10.4		0.881773	0.185589	0.972875
Pos:530.4008@18.58	530.4008	18.58		0.54847	0.124937	0.834315
Pos:531.3755@6.71	531.3755	6.71		0.52072	0.118993	0.563142
Pos:532.4958@10.45	532.4958	10.45		0.056673	0.0180392	0.792079
Pos:534.2476@3.38	534.2476	3.38		0.489025	0.112707	1.08162
Pos:534.2477@3.06	534.2477	3.06		0.258987	0.0658906	1.15328
Pos:535.1582@21.91	535.1582	21.91		0.505643	0.116087	0.864897
Pos:536.3877@27.07	536.3877	27.07		0.688774	0.152074	0.978919
Pos:536.5285@25.28	536.5285	25.28		0.015381	0.00589762	0.919462
Pos:537.3796@11.19	537.3796	11.19		0.272277	0.0687652	1.10238
Pos:537.3801@10.84	537.3801	10.84		0.533784	0.12172	1.05817
Pos:537.5487@22.73	537.5487	22.73		0.000565868	0.000326915	0.798246
Pos:539.4193@10.79	539.4193	10.79		0.00584321	0.00258554	1.26105
Pos:546.4648@15.81	546.4648	15.81		0.11447	0.0322449	0.460634
Pos:549.6217@23.03	549.6217	23.03		9.88064e-05	6.49143e-05	1.38672
Pos:551.3674@0.63	551.3674	0.63		0.0676923	0.0208809	0.35046
Pos:556.0345@9.99	556.0345	9.99		0.034272	0.0118165	6.16166
Pos:561.5116@18.61	561.5116	18.61		0.573279	0.129493	1.10678
Pos:561.5128@19.27	561.5128	19.27		0.254476	0.0651274	0.25204
Pos:562.4974@19.53	562.4974	19.53		0.401188	0.0953169	0.397771
Pos:564.5593@12.06	564.5593	12.06		0.0121491	0.00483923	0.550862
Pos:564.5599@29.46	564.5599	29.46		0.139312	0.0380006	0.920997
Pos:567.4503@12.96	567.4503	12.96		0.0585318	0.0185214	1.19304
Pos:570.7101@9.95	570.7101	9.95		0.0277083	0.00985297	7.02056
Pos:571.3359@0.62	571.3359	0.62		0.0141821	0.0055065	0.343981
Pos:574.4962@18.66	574.4962	18.66		0.0129811	0.00511392	3.4154
Pos:574.4964@19.21	574.4964	19.21		0.816737	0.17495	0.890239
Pos:574.4964@19.62	574.4964	19.62		0.555068	0.12604	0.840302
Pos:574.4966@18.27	574.4966	18.27		0.346764	0.0841679	0.563282
Pos:575.4014@6.62	575.4014	6.62		0.712907	0.156601	0.741447
Pos:576.5131@20.64	576.5131	20.64		0.0822218	0.0242713	0.64071
Pos:579.5956@27.48	579.5956	27.48		0.00580933	0.00257584	0.800399
Pos:580.4937@10.13	580.4937	10.13		0.0783679	0.02339	0.528243
Pos:580.4945@9.89	580.4945	9.89		0.048288	0.0157423	0.396245
Pos:584.5274@10.90	584.5274	10.9		0.0778312	0.0232944	0.637373
Pos:584.5274@11.11	584.5274	11.11		0.0462786	0.015272	0.723749
Pos:585.3853@9.91	585.3853	9.91		0.0245174	0.00882018	6.0859
Pos:585.5337@32.41	585.5337	32.41		0.0173542	0.00646359	2.53286
Pos:585.7202@9.91	585.7202	9.91		0.0122823	0.00488328	19.6085
Pos:588.5118@21.70	588.5118	21.7		0.0404049	0.0135411	0.571356
Pos:588.5124@20.20	588.5124	20.2		0.739922	0.161383	1.14709
Pos:588.5587@12.07	588.5587	12.07		0.126649	0.0349893	0.849315
Pos:590.5291@22.74	590.5291	22.74		0.334897	0.0818224	0.649484
Pos:590.5751@12.34	590.5751	12.34		0.0150119	0.00577667	0.498176
Pos:592.4349@25.05	592.4349	25.05		0.285493	0.0715362	0.817792
Pos:592.5906@33.79	592.5906	33.79		0.0362403	0.012396	0.812978
Pos:598.3833@0.48	598.3833	0.48		0.615528	0.138312	0.901641
Pos:599.5130@30.85	599.513	30.85		0.0856691	0.0251705	1.16754
Pos:600.0608@9.86	600.0608	9.86		0.0193237	0.00708504	6.62025
Pos:600.3955@9.88	600.3955	9.88		0.0111129	0.00447613	13.2459
Pos:600.7296@9.87	600.7296	9.87		0.0184961	0.0068366	6.95561
Pos:601.5043@17.71	601.5043	17.71		0.857713	0.182278	1.05757
Pos:601.5048@18.59	601.5048	18.59		0.717111	0.157204	1.08444
Pos:602.5277@22.31	602.5277	22.31		0.221652	0.0575471	0.467952
Pos:602.5285@21.13	602.5285	21.13		0.529712	0.12092	0.691984
Pos:606.5592@37.54	606.5592	37.54		0.0171412	0.0064128	0.847444
Pos:608.3525@0.67	608.3525	0.67		0.0309044	0.0107761	2.99969
Pos:609.1769@25.94	609.1769	25.94		0.449094	0.105077	0.863766
Pos:612.1755@25.94	612.1755	25.94		0.396438	0.0943965	0.864536
Pos:612.4842@6.20	612.4842	6.2		0.0666667	0.0206113	0.470827
Pos:612.4843@5.88	612.4843	5.88		0.0715497	0.0218081	0.447462
Pos:615.4054@9.83	615.4054	9.83		0.0124102	0.00492501	5.5561
Pos:616.5440@23.29	616.544	23.29		0.653487	0.145026	1.23378
Pos:618.5204@35.71	618.5204	35.71		0.202241	0.0528897	1.18122
Pos:618.5591@26.35	618.5591	26.35		0.0305286	0.0106768	0.577825
Pos:619.4268@6.55	619.4268	6.55		0.474248	0.10977	0.610758
Pos:621.5078@10.52	621.5078	10.52		0.33768	0.0824088	1.21528
Pos:623.3804@11.46	623.3804	11.46		0.31074	0.0770559	1.20449
Pos:623.3805@11.70	623.3805	11.7		0.445569	0.104365	1.06619
Pos:627.5444@34.79	627.5444	34.79		0.029277	0.0102919	1.2047
Pos:630.0807@9.79	630.0807	9.79		0.0147232	0.00569609	6.82575
Pos:640.5885@12.59	640.5885	12.59		0.0711563	0.0217189	0.611078
Pos:640.5895@12.35	640.5895	12.35		0.106023	0.030193	0.631735
Pos:644.6201@13.89	644.6201	13.89		0.103	0.029437	0.737438
Pos:646.5516@37.53	646.5516	37.53		0.133659	0.0366908	0.897031
Pos:648.3945@18.55	648.3945	18.55		0.881632	0.185589	0.99198
Pos:649.4684@14.21	649.4684	14.21		0.549798	0.125107	0.957503
Pos:655.5758@36.70	655.5758	36.7		0.031164	0.0108316	1.32143
Pos:659.0974@9.69	659.0974	9.69		0.0110457	0.00447416	7.44222
Pos:659.4322@9.70	659.4322	9.7		0.0139173	0.00541345	9.76414
Pos:662.4467@28.82	662.4467	28.82		0.00066313	0.00037013	1.44858
Pos:662.4483@26.63	662.4483	26.63		0.000156293	9.93502e-05	0.821865
Pos:663.6897@35.99	663.6897	35.99		0.82899	0.177046	1.09286
Pos:665.4208@18.12	665.4208	18.12		0.00015417	9.84697e-05	0.769131
Pos:667.6118@21.58	667.6118	21.58		0.0145009	0.00562017	0.897901
Pos:669.4605@17.23	669.4605	17.23		0.0624338	0.0195836	1.19637
Pos:677.5014@16.48	677.5014	16.48		0.939824	0.195675	1.00474
Pos:68.0629@10.90	68.0629	10.9		0.219379	0.0571636	0.783645
Pos:681.4524@16.81	681.4524	16.81		0.873254	0.184489	0.993883
Pos:683.1956@29.60	683.1956	29.6		0.664785	0.147079	0.917484
Pos:683.6071@38.42	683.6071	38.42		0.0025058	0.00121071	0.860474
Pos:686.1943@29.60	686.1943	29.6		0.78744	0.170497	0.951506
Pos:689.5938@12.60	689.5938	12.6		0.951566	0.197929	0.991558
Pos:693.4892@26.62	693.4892	26.62		0.000761926	0.000412533	1.47258
Pos:696.6513@14.16	696.6513	14.16		0.411371	0.0974181	0.931437
Pos:697.2473@34.80	697.2473	34.8		0.220874	0.0574141	1.09285
Pos:697.4917@20.47	697.4917	20.47		0.341676	0.0831018	1.15583
Pos:698.5889@38.28	698.5889	38.28		0.325955	0.0800917	0.810659
Pos:704.5755@43.71	704.5755	43.71		0.876973	0.185093	1.00683
Pos:715.6588@23.67	715.6588	23.67		0.627711	0.140463	1.23657
Pos:716.4992@19.48	716.4992	19.48		0.694028	0.153078	1.1806
Pos:734.5101@19.11	734.5101	19.11		0.0167803	0.00631067	0.200274
Pos:735.5368@26.62	735.5368	26.62		0.000548999	0.000319741	1.26296
Pos:737.5304@36.44	737.5304	36.44		0.145484	0.0395339	2.70655
Pos:738.5984@12.61	738.5984	12.61		0.0618195	0.0194192	1.43454
Pos:739.6694@42.58	739.6694	42.58		0.0238768	0.00861847	0.891675
Pos:744.5311@22.73	744.5311	22.73		0.140236	0.0382042	0.688244
Pos:749.5506@26.62	749.5506	26.62		7.82864e-05	5.28841e-05	1.3135
Pos:750.3593@0.59	750.3593	0.59		0.125037	0.0345883	0.461875
Pos:751.5377@19.53	751.5377	19.53		0.411388	0.0974181	0.395572
Pos:757.2141@33.84	757.2141	33.84		0.705701	0.155334	0.925854
Pos:757.7058@25.44	757.7058	25.44		0.277117	0.0697619	1.72158
Pos:758.5155@26.63	758.5155	26.63		0.924786	0.193479	1.00495
Pos:760.2133@33.84	760.2133	33.84		0.784604	0.170096	0.953286
Pos:763.5370@18.27	763.537	18.27		0.379161	0.0908617	0.579938
Pos:765.5537@20.64	765.5537	20.64		0.193128	0.0508769	0.722381
Pos:767.7006@45.64	767.7006	45.64		0.155302	0.0416764	0.926076
Pos:777.5529@20.20	777.5529	20.2		0.872719	0.184489	1.07423
Pos:778.4736@19.56	778.4736	19.56		0.50445	0.116013	1.74583
Pos:782.4909@26.62	782.4909	26.62		0.000481814	0.000283679	0.803173
Pos:786.5457@26.63	786.5457	26.63		0.186527	0.0493795	0.821555
Pos:789.4073@0.60	789.4073	0.6		0.017005	0.00637293	0.248892
Pos:789.6249@30.56	789.6249	30.56		0.0210579	0.00766518	0.784827
Pos:790.5360@18.10	790.536	18.1		0.918759	0.192592	0.955133
Pos:791.5692@21.12	791.5692	21.12		0.574709	0.12968	0.728127
Pos:795.7315@49.70	795.7315	49.7		0.0751629	0.0226531	0.90854
Pos:802.5361@13.29	802.5361	13.29		0.0655126	0.0203714	0.699194
Pos:805.5810@22.70	805.581	22.7		0.442899	0.104079	1.42101
Pos:817.6582@34.33	817.6582	34.33		0.0352867	0.0121275	0.828005
Pos:82.0784@10.90	82.0784	10.9		0.0734933	0.0222745	0.666342
Pos:823.7636@55.26	823.7636	55.26		0.0613308	0.0192938	0.930225
Pos:828.4176@35.74	828.4176	35.74		0.235172	0.0607642	0.718737
Pos:831.2338@36.14	831.2338	36.14		0.809584	0.173936	0.949138
Pos:834.2336@36.14	834.2336	36.14		0.515833	0.118127	1.18928
Pos:842.4151@0.59	842.4151	0.59		0.972639	0.20134	1.02655
Pos:845.6875@36.47	845.6875	36.47		0.035488	0.0121773	0.829658
Pos:849.2432@20.23	849.2432	20.23		0.465906	0.10834	1.28218
Pos:85.0894@0.54	85.0894	0.54		0.378663	0.0908617	0.747747
Pos:850.6282@12.68	850.6282	12.68		0.0296941	0.0104046	1.30784
Pos:858.5990@15.55	858.599	15.55		0.622237	0.139673	1.11993
Pos:858.5991@15.30	858.5991	15.3		0.488551	0.112707	0.961586
Pos:859.6021@15.31	859.6021	15.31		0.559777	0.126842	1.04079
Pos:88.0524@0.53	88.0524	0.53		0.0128126	0.00506606	1.98862
Pos:888.4730@0.62	888.473	0.62		0.0396452	0.0133487	0.236104
Pos:901.3870@12.85	901.387	12.85		0.993483	0.204868	1.00037
Pos:905.2520@37.56	905.252	37.56		0.910821	0.191114	0.972864
Pos:908.2510@37.56	908.251	37.56		0.857519	0.182278	0.958099
Pos:914.6616@17.41	914.6616	17.41		0.0289808	0.0102211	0.725842
Pos:921.0025@0.29	921.0025	0.29		0.332374	0.0813905	0.837489
Pos:921.0025@0.74	921.0025	0.74		0.736215	0.160737	1.0508
Pos:921.0025@11.01	921.0025	11.01		0.419268	0.0990664	0.902653
Pos:955.6441@11.14	955.6441	11.14		0.290566	0.0727228	1.76382
Pos:979.2710@38.90	979.271	38.9		0.955925	0.198452	0.986931
Pos:982.2698@38.90	982.2698	38.9		0.929983	0.193938	0.979753
Pos:999.6712@11.14	999.6712	11.14		0.196003	0.0515713	2.35804

## Sheet: HA114 vs. R0011
Compound Name	Mass	RT	lipid ID	P-value	Q-value	Fold change	Significant
Pos:933.6394@21.09	933.6394	21.09	DGDG 34:3	0.00301186	0.0213066	0.505855	yes
Pos:949.6721@25.75	949.6721	25.75	DGDG 35:2	0.00632052	0.0325673	0.590749	yes
Pos:963.6852@27.05	963.6852	27.05	DGDG 36:2	0.00281095	0.020937	0.601793	yes
neg:282.2556@13.41	282.2556	13.41	free fatty acid C18:1 (b) n-7 or n-9	0.00214721	0.0194616	0.505629	yes
neg:280.2397@12.10	280.2397	12.1	free fatty acid C18:2 (a) n-3 or n-6	0.00107195	0.0126002	0.486929	yes
neg:280.2398@12.38	280.2398	12.38	free fatty acid C18:2 (b) n-3 or n-6	2.70265e-06	0.000317318	0.449471	yes
Pos:745.5709@22.89	745.5709	22.89	MGDG 32:1	0.000172432	0.00294814	0.167084	yes
Pos:743.5558@20.57	743.5558	20.57	MGDG 32:2	0.00132339	0.0145525	0.416772	yes
Pos:773.6014@27.13	773.6014	27.13	MGDG 34:1	0.00773567	0.0379072	0.236548	yes
Pos:773.6025@26.63	773.6025	26.63	MGDG 34:1	8.64982e-05	0.00177898	0.13903	yes
Pos:677.4993@21.86	677.4993	21.86	PE(31:0)	0.000510808	0.00674163	4.39502	yes
Pos:717.5324@24.85	717.5324	24.85	PE(34:1)	0.00525819	0.0297045	3.22594	yes
Pos:763.5366@18.66	763.5366	18.66	PG(34:1)	0.000141533	0.00259691	0.437813	yes
neg:1361.0789@36.62	1361.0789	36.62		0.00586267	0.0319262	0.206967	yes
neg:1387.0753@36.62	1387.0753	36.62		0.00415647	0.0260571	0.205244	yes
neg:150.0341@0.64	150.0341	0.64		0.000629636	0.00816665	0.246477	yes
neg:232.0729@0.66	232.0729	0.66		0.00404841	0.0258098	0.078678	yes
neg:456.2880@13.15	456.2880	13.15		0.0083056	0.0390511	0.480417	yes
neg:656.5034@31.30	656.5034	31.3		0.00361859	0.0243054	0.503066	yes
neg:663.4829@22.37	663.4829	22.37		5.55151e-05	0.0013472	3.79754	yes
neg:684.5342@35.21	684.5342	35.21		1.15106e-05	0.00071254	0.363767	yes
neg:691.5149@26.32	691.5149	26.32		0.00266505	0.020937	3.17934	yes
neg:692.4618@16.75	692.4618	16.75		0.00455724	0.0276479	0.583463	yes
neg:706.4776@18.13	706.4776	18.13		0.0076774	0.0379072	0.565536	yes
neg:717.5297@26.87	717.5297	26.87		0.0074852	0.0372914	2.18381	yes
neg:720.4937@19.63	720.4937	19.63		0.00368998	0.0243501	0.515591	yes
neg:728.5423@35.22	728.5423	35.22		0.000208413	0.00340839	0.441195	yes
neg:734.5083@21.24	734.5083	21.24		0.00170397	0.0167477	0.513907	yes
neg:746.4902@19.63	746.4902	19.63		0.0036545	0.0243294	0.544289	yes
neg:746.5088@20.71	746.5088	20.71		0.000812121	0.010355	0.455555	yes
neg:748.5248@22.96	748.5248	22.96		3.70697e-05	0.00122087	0.415945	yes
neg:754.5040@31.31	754.5040	31.31		0.0037708	0.0244544	0.510289	yes
neg:756.5371@35.23	756.5371	35.23		3.13062e-05	0.00122087	0.333357	yes
neg:768.5185@31.30	768.5185	31.3		0.00431032	0.0265786	0.525753	yes
neg:770.5517@35.22	770.5517	35.22		8.74967e-05	0.00177898	0.316233	yes
neg:774.5216@22.96	774.5216	22.96		3.68823e-05	0.00122087	0.438953	yes
neg:774.5478@25.19	774.5478	25.19		0.00277874	0.020937	0.225141	yes
neg:776.5613@28.60	776.5613	28.6		0.0047933	0.0280381	0.313298	yes
neg:782.5341@35.22	782.5341	35.22		2.01529e-05	0.000967375	0.361108	yes
neg:788.5361@22.94	788.5361	22.94		0.0023047	0.0199286	0.493475	yes
neg:796.5485@35.22	796.5485	35.22		3.82486e-05	0.00122087	0.342783	yes
neg:798.5113@31.31	798.5113	31.31		0.00106906	0.0126002	0.492502	yes
neg:800.5455@25.26	800.5455	25.26		0.00503605	0.0291426	0.413183	yes
neg:800.5634@26.45	800.5634	26.45		2.74047e-06	0.000317318	0.166007	yes
neg:802.5160@22.96	802.5160	22.96		6.80931e-05	0.00152433	0.419771	yes
neg:802.5790@29.67	802.5790	29.67		0.00139586	0.0145844	0.276561	yes
neg:802.5795@29.18	802.5795	29.18		5.14551e-05	0.00133479	0.148363	yes
neg:806.5651@31.87	806.5651	31.87		0.00308778	0.0215082	0.215957	yes
neg:810.5354@35.22	810.5354	35.22		0.00784724	0.0380862	0.487677	yes
neg:814.5792@28.54	814.5792	28.54		0.00280719	0.020937	0.427508	yes
neg:816.5951@31.85	816.5951	31.85		0.00175874	0.0167477	0.239738	yes
neg:826.5421@35.21	826.5421	35.21		2.91987e-05	0.00122032	0.35261	yes
neg:826.5781@27.03	826.5781	27.03		0.0024354	0.0202966	0.279919	yes
neg:828.5761@29.17	828.5761	29.17		2.37287e-06	0.000317318	0.161291	yes
neg:828.5944@30.24	828.5944	30.24		0.00111203	0.0128702	0.331282	yes
neg:840.5565@35.22	840.5565	35.22		1.3216e-05	0.00071254	0.336547	yes
neg:842.5922@31.87	842.5922	31.87		0.00113824	0.0128961	0.263539	yes
neg:846.5237@22.97	846.5237	22.97		0.000124217	0.00239606	0.466193	yes
neg:848.5206@19.64	848.5206	19.64		0.00261646	0.020937	0.565243	yes
neg:855.5355@31.30	855.5355	31.3		0.00425893	0.0264788	0.501935	yes
neg:862.5357@22.95	862.5357	22.95		4.3933e-05	0.00122087	0.489851	yes
neg:883.5647@35.22	883.5647	35.22		5.35091e-05	0.0013418	0.410057	yes
neg:888.5338@22.96	888.5338	22.96		0.00219473	0.0196555	0.417595	yes
neg:908.5697@18.69	908.5697	18.69		0.0062973	0.0325673	0.464403	yes
neg:916.5927@22.12	916.5927	22.12		0.000219935	0.00344695	0.525656	yes
neg:936.6013@22.12	936.6013	22.12		0.00025344	0.0037352	0.506847	yes
neg:944.6236@25.91	944.6236	25.91		0.00263069	0.020937	0.41646	yes
neg:962.6162@23.34	962.6162	23.34		0.000969678	0.0117657	0.528118	yes
neg:964.6319@25.91	964.6319	25.91		0.00277619	0.020937	0.415201	yes
Pos:1034.8126@32.97	1034.8126	32.97		7.14934e-05	0.00153667	0.456987	yes
Pos:1211.0273@32.97	1211.0273	32.97		0.000227255	0.00348898	0.184475	yes
Pos:1250.9190@28.85	1250.9190	28.85		0.00851736	0.039185	0.660608	yes
Pos:1267.0902@35.94	1267.0902	35.94		0.0062532	0.0325673	0.615981	yes
Pos:1333.0125@22.87	1333.0125	22.87		0.00463589	0.0279001	0.291227	yes
Pos:1479.0690@22.87	1479.0690	22.87		2.05747e-05	0.000967375	0.0539298	yes
Pos:1497.0520@20.66	1497.0520	20.66		2.61808e-05	0.00115855	0.110822	yes
Pos:1563.1631@29.08	1563.1631	29.08		0.00049741	0.00668202	0.138532	yes
Pos:1651.1591@20.68	1651.1591	20.68		0.00518752	0.0295643	0.266952	yes
Pos:1687.1195@20.67	1687.1195	20.67		0.00775998	0.0379072	0.198969	yes
Pos:169.1099@9.17	169.1099	9.17		0.000155493	0.00278322	3.51715	yes
Pos:171.1255@9.17	171.1255	9.17		4.52873e-05	0.00122087	5.95928	yes
Pos:183.1256@0.67	183.1256	0.67		0.000213803	0.00342215	1.52072	yes
Pos:187.1204@9.17	187.1204	9.17		3.94682e-05	0.00122087	5.96606	yes
Pos:193.1084@8.78	193.1084	8.78		0.00444094	0.0271614	5.17117	yes
Pos:213.1727@8.76	213.1727	8.76		6.16725e-05	0.00144985	4.8516	yes
Pos:279.2561@5.65	279.2561	5.65		0.00395401	0.0254234	2.33612	yes
Pos:279.2563@5.18	279.2563	5.18		0.00543737	0.0300768	2.37675	yes
Pos:279.2563@6.99	279.2563	6.99		0.00341921	0.0231731	2.13892	yes
Pos:279.2567@10.13	279.2567	10.13		0.00991265	0.0446535	1.94299	yes
Pos:295.1278@0.57	295.1278	0.57		0.00195556	0.0179407	0.371756	yes
Pos:295.2509@5.26	295.2509	5.26		0.00321319	0.0221765	2.08582	yes
Pos:295.2509@7.07	295.2509	7.07		0.000327066	0.00464239	4.11635	yes
Pos:295.2510@5.62	295.2510	5.62		0.00294157	0.0213066	2.17445	yes
Pos:295.2511@5.42	295.2511	5.42		0.002802	0.020937	2.04164	yes
Pos:295.2511@5.87	295.2511	5.87		0.00134751	0.0145525	2.78257	yes
Pos:295.2511@6.60	295.2511	6.6		0.00240643	0.0202966	2.35554	yes
Pos:295.2513@6.21	295.2513	6.21		0.00336508	0.0230136	2.23917	yes
Pos:296.2713@10.72	296.2713	10.72		0.00793576	0.0382469	0.294854	yes
Pos:297.2665@6.85	297.2665	6.85		0.00848288	0.039185	1.56277	yes
Pos:297.2666@7.79	297.2666	7.79		0.00663153	0.0337081	1.93036	yes
Pos:297.2668@11.78	297.2668	11.78		0.0017493	0.0167477	0.505893	yes
Pos:297.2668@11.97	297.2668	11.97		0.00162583	0.0165282	0.538532	yes
Pos:299.2824@12.66	299.2824	12.66		0.0048079	0.0280381	0.528603	yes
Pos:301.1899@0.52	301.1899	0.52		0.000258187	0.0037352	0.560633	yes
Pos:319.2485@5.40	319.2485	5.4		0.00690455	0.0348603	1.74649	yes
Pos:323.2825@7.85	323.2825	7.85		0.00854243	0.039185	1.91012	yes
Pos:323.2825@8.31	323.2825	8.31		0.007095	0.035583	2.01061	yes
Pos:325.2985@12.46	325.2985	12.46		0.00268503	0.020937	0.436793	yes
Pos:333.2276@1.92	333.2276	1.92		0.000873894	0.0109569	1.70282	yes
Pos:336.2640@10.73	336.2640	10.73		0.00557225	0.0305979	0.29065	yes
Pos:351.2384@8.36	351.2384	8.36		0.000129426	0.00243413	9.21441	yes
Pos:351.2385@8.77	351.2385	8.77		4.54408e-05	0.00122087	5.52436	yes
Pos:351.2388@9.17	351.2388	9.17		9.02598e-06	0.00071254	5.51008	yes
Pos:379.2700@10.67	379.2700	10.67		3.69915e-05	0.00122087	3.01596	yes
Pos:402.3460@9.17	402.3460	9.17		8.52488e-07	0.000317318	6.07553	yes
Pos:434.3867@11.28	434.3867	11.28		4.461e-05	0.00122087	3.07335	yes
Pos:449.2995@8.77	449.2995	8.77		0.00135411	0.0145525	4.13098	yes
Pos:449.2998@9.17	449.2998	9.17		2.95265e-06	0.000317318	6.37764	yes
Pos:533.4287@12.64	533.4287	12.64		0.00374227	0.0244544	0.583163	yes
Pos:551.3674@0.63	551.3674	0.63		0.00288362	0.0212677	9.49216	yes
Pos:566.4912@19.96	566.4912	19.96		0.00114856	0.0128961	0.430357	yes
Pos:576.5119@33.08	576.5119	33.08		0.000490081	0.00668202	0.390006	yes
Pos:576.5131@20.64	576.5131	20.64		1.08512e-05	0.00071254	0.302799	yes
Pos:594.5222@23.41	594.5222	23.41		0.00298233	0.0213066	0.370814	yes
Pos:598.3833@0.48	598.3833	0.48		0.00508591	0.0292065	0.445266	yes
Pos:611.5491@32.95	611.5491	32.95		0.000194762	0.00325592	0.343285	yes
Pos:612.4842@6.20	612.4842	6.2		0.00410313	0.0259388	3.41494	yes
Pos:612.4843@5.88	612.4843	5.88		0.00189864	0.0176336	4.62489	yes
Pos:614.4891@30.06	614.4891	30.06		1.06147e-05	0.00071254	0.43591	yes
Pos:667.6117@32.97	667.6117	32.97		6.88929e-05	0.00152433	0.336066	yes
Pos:680.4939@9.17	680.4939	9.17		1.70716e-07	0.000128427	26.7255	yes
Pos:680.4952@8.76	680.4952	8.76		2.41003e-06	0.000317318	19.4165	yes
Pos:720.5027@26.61	720.5027	26.61		0.0009361	0.0115445	0.551022	yes
Pos:744.5311@22.73	744.5311	22.73		0.00825863	0.0390511	0.467065	yes
Pos:747.5846@26.05	747.5846	26.05		0.00590697	0.0319262	0.231168	yes
Pos:750.3593@0.59	750.3593	0.59		0.00245518	0.0202966	9.08444	yes
Pos:751.5365@19.14	751.5365	19.14		0.00280945	0.020937	0.41853	yes
Pos:765.5537@20.64	765.5537	20.64		1.32604e-05	0.00071254	0.302049	yes
Pos:779.5625@26.62	779.5625	26.62		0.000366594	0.00510709	0.480871	yes
Pos:785.6021@26.02	785.6021	26.02		0.00301884	0.0213066	0.438918	yes
Pos:787.6184@29.07	787.6184	29.07		0.000159087	0.00278322	0.162536	yes
Pos:797.6014@25.22	797.6014	25.22		0.00225554	0.0198018	0.356981	yes
Pos:797.6019@24.62	797.6019	24.62		0.00661031	0.0337081	0.343943	yes
Pos:799.6173@27.62	799.6173	27.62		0.00172481	0.0167477	0.308342	yes
Pos:801.6322@30.40	801.6322	30.4		7.75351e-06	0.00071254	0.235551	yes
Pos:828.4176@35.74	828.4176	35.74		0.000234363	0.00352615	0.400987	yes
Pos:881.6066@19.39	881.6066	19.39		0.00303051	0.0213066	0.318689	yes
Pos:907.6251@19.96	907.6251	19.96		0.0017142	0.0167477	0.40875	yes
Pos:909.6389@22.81	909.6389	22.81		0.00138462	0.0145844	0.332268	yes
Pos:940.6107@23.40	940.6107	23.4		0.00152546	0.0157202	0.355344	yes
Pos:935.6542@23.88	935.6542	23.88	DGDG 34:2	0.123096	0.213686	0.599561
Pos:949.6692@24.66	949.6692	24.66	DGDG 35:2	0.339627	0.306248	0.579327
Pos:949.6701@25.26	949.6701	25.26	DGDG 35:2	0.0502998	0.129146	0.48418
Pos:947.6540@22.32	947.6540	22.32	DGDG 35:3	0.175735	0.258273	0.543127
Pos:961.6702@24.44	961.6702	24.44	DGDG 36:2	0.0313706	0.093365	0.708459
Pos:959.6551@21.76	959.6551	21.76	DGDG 36:3	0.073107	0.161526	0.579203
Pos:959.6575@22.22	959.6575	22.22	DGDG 36:3	0.540021	0.31763	0.842397
neg:244.2035@8.21	244.2035	8.21	free fatty acid C14:0	0.89668	0.401384	0.932737
neg:256.2399@12.77	256.2399	12.77	free fatty acid C16:0	0.0840674	0.175635	0.813307
neg:284.2712@15.02	284.2712	15.02	free fatty acid C18:0	0.90134	0.401867	0.987874
neg:282.2555@13.15	282.2555	13.15	free fatty acid C18:1 (a) n-7 or n-9	0.0130286	0.0529797	0.511537
neg:272.2348@10.34	272.2348	10.34	free fatty acid Hydroxyhexadecanoic acid	0.391469	0.306248	0.622254
neg:298.2504@10.78	298.2504	10.78	free fatty acid hydroxy-oleic acid	0.779126	0.378633	0.856092
neg:850.5633@36.84	850.5633	36.84	LPG30:0	0.932591	0.409081	1.03825
neg:822.5636@35.76	822.5636	35.76	LPG32:0	0.243715	0.306248	0.814934
neg:848.5880@18.62	848.5880	18.62	LPG32:1	0.0553061	0.13915	0.718425
neg:846.5721@16.72	846.5721	16.72	LPG32:2	0.570561	0.326903	0.884282
neg:862.6036@20.75	862.6036	20.75	LPG33:2	0.861408	0.393401	1.09901
neg:876.6191@22.21	876.6191	22.21	LPG34:1	0.0159776	0.0600985	0.605286
neg:876.6193@21.97	876.6193	21.97	LPG34:1	0.412838	0.306248	0.810454
neg:874.6034@19.29	874.6034	19.29	LPG34:2	0.630759	0.342109	1.22819
neg:890.6350@24.37	890.6350	24.37	LPG35:1	0.268929	0.306248	0.786332
neg:888.6188@21.45	888.6188	21.45	LPG35:2	0.0260171	0.0833387	1.49121
neg:888.6188@21.70	888.6188	21.7	LPG35:2	0.688612	0.358313	0.864664
neg:902.6349@22.65	902.6349	22.65	LPG36:2	0.570048	0.326903	1.16794
neg:900.6191@20.38	900.6191	20.38	LPG36:3	0.537985	0.31668	1.16157
Pos:759.5859@25.31	759.5859	25.31	MGDG 33:1	0.0328399	0.0965037	0.341255
Pos:771.5848@23.61	771.5848	23.61	MGDG 34:2	0.206263	0.282638	0.370688
Pos:663.4836@20.13	663.4836	20.13	PE(30:0)	0.0747435	0.163863	2.42486
Pos:691.5155@23.68	691.5155	23.68	PE(32:0)	0.035291	0.10172	3.03378
Pos:703.5162@23.05	703.5162	23.05	PE(33:1)	0.0426704	0.113795	1.83146
Pos:719.5469@27.45	719.5469	27.45	PE(34:0)	0.389692	0.306248	1.13498
Pos:717.5313@24.21	717.5313	24.21	PE(34:1)	0.451623	0.306248	1.24107
Pos:731.5464@26.68	731.5464	26.68	PE(35:1)	0.240076	0.306248	1.98434
Pos:729.5314@23.51	729.5314	23.51	PE(35:2)	0.0392346	0.10898	1.77168
Pos:757.5619@27.15	757.5619	27.15	PE(37:2)	0.0417136	0.112475	2.65204
Pos:709.4891@15.34	709.4891	15.34	PG(30:1)	0.02068	0.0718598	0.612236
Pos:739.5354@20.20	739.5354	20.2	PG(32:0)	0.840048	0.39069	1.06122
Pos:749.5206@17.60	749.5206	17.6	PG(33:2)	0.251972	0.306248	1.50404
Pos:761.5206@16.68	761.5206	16.68	PG(34:3)	0.548203	0.320688	0.712588
Pos:761.5207@17.01	761.5207	17.01	PG(34:3)	0.103899	0.192043	0.564284
Pos:779.5673@21.85	779.5673	21.85	PG(35:1)	0.406764	0.306248	0.641706
Pos:779.5696@22.74	779.5696	22.74	PG(35:1)	0.224287	0.296534	0.47411
Pos:793.5835@24.05	793.5835	24.05	PG(36:1)	0.0110401	0.0473331	0.650093
Pos:793.5836@24.57	793.5836	24.57	PG(36:1)	0.646431	0.345383	0.840022
Pos:735.5046@16.28	735.5046	16.28	PG(36:2)	0.976685	0.42154	0.984598
Pos:735.5051@16.08	735.5051	16.08	PG(36:2)	0.191334	0.270174	0.779528
Pos:791.5680@21.66	791.5680	21.66	PG(36:2)	0.0996283	0.187136	0.704366
Pos:789.5524@19.72	789.5524	19.72	PG(36:3)	0.247826	0.306248	0.807924
Pos:789.5527@19.25	789.5527	19.25	PG(36:3)	0.173365	0.255724	0.634514
Pos:807.5984@26.35	807.5984	26.35	PG(37:1)	0.808499	0.384706	0.970936
Pos:805.5850@23.29	805.5850	23.29	PG(37:2)	0.81835	0.387238	1.15773
Pos:803.5677@21.74	803.5677	21.74	PG(37:3)	0.709628	0.363284	1.2571
Pos:819.5990@25.62	819.5990	25.62	PG(38:2)	0.142796	0.230305	1.51961
neg:1004.6634@28.95	1004.6634	28.95		0.417566	0.306248	1.434
neg:1011.0334@0.56	1011.0334	0.56		0.672394	0.352496	0.802908
neg:1053.0794@0.77	1053.0794	0.77		0.0918498	0.181074	0.287466
neg:1078.6448@20.62	1078.6448	20.62		0.106334	0.195582	0.671952
neg:1087.0633@0.76	1087.0633	0.76		0.209839	0.284944	0.470882
neg:1098.6535@20.20	1098.6535	20.2		0.777778	0.378245	0.934717
neg:1098.6536@20.63	1098.6536	20.63		0.0954567	0.18413	0.661912
neg:1106.6767@24.24	1106.6767	24.24		0.0179534	0.0652893	0.651624
neg:1109.0506@0.56	1109.0506	0.56		0.633676	0.342109	0.802876
neg:1112.6684@22.92	1112.6684	22.92		0.552609	0.321515	1.3726
neg:1124.6684@21.02	1124.6684	21.02		0.146762	0.233108	1.37331
neg:1124.6690@21.34	1124.6690	21.34		0.292394	0.306248	0.782386
neg:1126.6845@24.23	1126.6845	24.23		0.0236645	0.0785069	0.668488
neg:1132.6926@24.91	1132.6926	24.91		0.700538	0.361183	1.15449
neg:1138.6840@23.11	1138.6840	23.11		0.637781	0.342954	1.13382
neg:1138.6846@23.66	1138.6846	23.66		0.567335	0.326903	1.27782
neg:1140.7002@26.66	1140.7002	26.66		0.881689	0.398358	0.95118
neg:1150.6836@22.45	1150.6836	22.45		0.68211	0.355854	1.20009
neg:1152.7005@24.93	1152.7005	24.93		0.692343	0.359447	0.924228
neg:116.0281@0.56	116.0281	0.56		0.630053	0.342109	0.865558
neg:1166.7156@27.22	1166.7156	27.22		0.6419	0.344185	1.42578
neg:120.0435@0.46	120.0435	0.46		0.142394	0.230305	0.186483
neg:120.0435@25.83	120.0435	25.83		0.0211917	0.072941	0.41646
neg:1260.7054@19.34	1260.7054	19.34		0.0993459	0.187136	0.612154
neg:1288.7371@22.74	1288.7371	22.74		0.130798	0.220621	0.725049
neg:129.0424@0.53	129.0424	0.53		0.484756	0.306248	1.10823
neg:131.0946@0.54	131.0946	0.54		0.450271	0.306248	1.2207
neg:132.0207@0.36	132.0207	0.36		0.233308	0.306248	0.762831
neg:132.0784@0.77	132.0784	0.77		0.0283433	0.088474	0.294357
neg:135.0141@1.30	135.0141	1.3		0.840693	0.39069	0.941722
neg:135.0545@0.53	135.0545	0.53		0.510918	0.309361	0.518246
neg:148.0521@0.75	148.0521	0.75		0.155686	0.239582	0.424897
neg:1525.0782@25.26	1525.0782	25.26		0.034365	0.0998156	0.418184
neg:1533.0741@25.24	1533.0741	25.24		0.0227708	0.0771627	0.433149
neg:158.0746@0.77	158.0746	0.77		0.0419548	0.112721	0.361325
neg:161.8491@0.58	161.8491	0.58		0.741629	0.370708	0.892347
neg:1613.9850@19.06	1613.9850	19.06		0.66972	0.352075	1.06789
neg:1614.9840@19.05	1614.9840	19.05		0.550189	0.320851	0.921429
neg:165.0788@0.55	165.0788	0.55		0.411372	0.306248	1.25433
neg:166.0627@0.76	166.0627	0.76		0.116843	0.206821	0.396281
neg:166.9863@1.30	166.9863	1.3		0.633669	0.342109	0.902217
neg:173.1052@0.68	173.1052	0.68		0.0625719	0.150094	0.553478
neg:179.9995@1.89	179.9995	1.89		0.112223	0.203153	0.618989
neg:182.0576@0.61	182.0576	0.61		0.385127	0.306248	0.870834
neg:188.0496@0.56	188.0496	0.56		0.614953	0.338667	0.819444
neg:192.0266@0.54	192.0266	0.54		0.0277814	0.0870814	2.83084
neg:192.0589@0.76	192.0589	0.76		0.208509	0.284944	0.503021
neg:193.0737@0.68	193.0737	0.68		0.46784	0.306248	0.7481
neg:202.0816@0.77	202.0816	0.77		0.0309559	0.0931504	0.399011
neg:204.0892@0.59	204.0892	0.59		0.326039	0.306248	2.19656
neg:205.0734@0.76	205.0734	0.76		0.238679	0.306248	0.395695
neg:209.0722@0.76	209.0722	0.76		0.220018	0.293468	0.550291
neg:210.0689@0.76	210.0689	0.76		0.11857	0.208274	0.40225
neg:216.0802@0.65	216.0802	0.65		0.0641578	0.150094	0.202624
neg:217.9994@1.89	217.9994	1.89		0.791234	0.382716	1.02923
neg:218.0593@0.54	218.0593	0.54		0.596957	0.332407	0.900948
neg:230.0955@0.77	230.0955	0.77		0.223661	0.296412	0.34935
neg:232.0383@0.56	232.0383	0.56		0.822885	0.388676	0.920752
neg:232.0749@0.55	232.0749	0.55		0.642641	0.344336	1.21511
neg:236.0659@0.77	236.0659	0.77		0.286375	0.306248	0.588756
neg:242.0559@1.06	242.0559	1.06		0.203292	0.281857	0.636871
neg:246.0547@0.55	246.0547	0.55		0.683601	0.356137	0.885016
neg:246.0889@0.75	246.0889	0.75		0.0264686	0.0843725	0.488684
neg:248.0503@0.61	248.0503	0.61		0.64146	0.344185	0.880956
neg:262.0035@1.90	262.0035	1.9		0.867417	0.394049	0.977432
neg:264.0798@0.76	264.0798	0.76		0.418686	0.306248	0.468453
neg:270.2194@8.95	270.2194	8.95		0.803445	0.383859	1.14318
neg:272.1427@0.77	272.1427	0.77		0.0427507	0.113795	0.17134
neg:280.0734@0.76	280.0734	0.76		0.297617	0.306248	0.673068
neg:280.0757@0.60	280.0757	0.6		0.764382	0.375242	0.917622
neg:296.2712@14.55	296.2712	14.55		0.656073	0.34806	0.780957
neg:300.2664@9.66	300.2664	9.66		0.129176	0.219905	0.579225
neg:306.1273@0.77	306.1273	0.77		0.0958758	0.184465	0.235194
neg:316.0414@0.57	316.0414	0.57		0.115532	0.205444	2.534
neg:316.2610@6.98	316.2610	6.98		0.606333	0.33564	0.713235
neg:319.0894@0.60	319.0894	0.6		0.504027	0.308612	0.780374
neg:324.0804@0.77	324.0804	0.77		0.264234	0.306248	0.68337
neg:330.0742@0.57	330.0742	0.57		0.581276	0.329008	0.836578
neg:340.1116@0.76	340.1116	0.76		0.247307	0.306248	0.336469
neg:344.2734@9.66	344.2734	9.66		0.144413	0.232136	0.58328
neg:345.1386@0.76	345.1386	0.76		0.0405069	0.110408	0.414493
neg:368.0875@0.77	368.0875	0.77		0.321915	0.306248	0.719523
neg:374.0806@0.58	374.0806	0.58		0.348037	0.306248	0.632158
neg:379.1235@0.76	379.1235	0.76		0.203819	0.281857	0.498925
neg:388.2804@9.66	388.2804	9.66		0.140514	0.228308	0.597756
neg:398.0809@0.56	398.0809	0.56		0.649015	0.345782	0.739593
neg:412.1130@0.76	412.1130	0.76		0.339623	0.306248	0.608108
neg:414.2775@9.66	414.2775	9.66		0.151625	0.237635	0.613567
neg:416.2565@12.77	416.2565	12.77		0.0321724	0.0949129	0.79356
neg:428.2928@9.66	428.2928	9.66		0.140069	0.228077	0.643991
neg:439.2693@1.98	439.2693	1.98		0.919452	0.405286	1.03008
neg:442.2724@9.66	442.2724	9.66		0.153167	0.238562	0.520718
neg:442.2726@13.15	442.2726	13.15		0.0152636	0.0596199	0.50792
neg:444.2517@12.77	444.2517	12.77		0.0154025	0.0596199	0.793497
neg:444.2883@15.02	444.2883	15.02		0.724675	0.36588	0.967072
neg:458.2847@9.66	458.2847	9.66		0.165579	0.249625	0.637807
neg:470.2672@13.15	470.2672	13.15		0.0154541	0.0596199	0.526454
neg:472.2829@15.01	472.2829	15.01		0.697648	0.360508	0.959873
neg:474.2894@10.07	474.2894	10.07		0.16015	0.24339	0.781629
neg:486.2797@13.15	486.2797	13.15		0.0108299	0.0470935	0.534599
neg:499.2903@1.98	499.2903	1.98		0.917432	0.405214	1.11882
neg:528.2894@9.66	528.2894	9.66		0.17074	0.253844	0.631887
neg:623.3792@12.03	623.3792	12.03		0.798594	0.383388	1.0376
neg:623.3793@12.33	623.3793	12.33		0.977979	0.421857	1.0021
neg:644.5132@36.62	644.5132	36.62		0.0117541	0.0491247	0.451007
neg:654.5423@36.62	654.5423	36.62		0.142799	0.230305	0.405892
neg:666.5420@35.55	666.5420	35.55		0.52188	0.311342	0.770817
neg:670.5195@34.21	670.5195	34.21		0.823151	0.388676	0.882014
neg:680.5575@36.84	680.5575	36.84		0.974269	0.420739	0.984696
neg:682.5190@32.06	682.5190	32.06		0.529311	0.313742	0.761903
neg:682.5197@32.56	682.5197	32.56		0.0680931	0.1557	0.469891
neg:688.5212@36.61	688.5212	36.61		0.0987046	0.187136	0.560161
neg:694.4779@19.05	694.4779	19.05		0.835525	0.390163	0.969143
neg:696.5346@34.75	696.5346	34.75		0.64863	0.345782	1.10771
neg:696.5347@35.10	696.5347	35.1		0.0893074	0.178995	0.718665
neg:698.5497@35.98	698.5497	35.98		0.142968	0.230305	0.58389
neg:698.5497@36.61	698.5497	36.61		0.129838	0.219905	0.431532
neg:700.5219@35.55	700.5219	35.55		0.648365	0.345782	0.833882
neg:703.5146@25.59	703.5146	25.59		0.0190517	0.0676052	2.2524
neg:708.5348@33.75	708.5348	33.75		0.0953077	0.18413	0.726592
neg:710.5500@35.53	710.5500	35.53		0.667361	0.351326	0.83814
neg:710.5500@35.76	710.5500	35.76		0.184583	0.266151	0.831863
neg:712.5656@37.28	712.5656	37.28		0.00606072	0.0323361	0.685576
neg:714.5363@36.84	714.5363	36.84		0.980391	0.422574	0.990567
neg:715.5409@36.61	715.5409	36.61		0.114941	0.2049	0.539641
neg:718.4776@17.65	718.4776	17.65		0.297843	0.306248	0.792364
neg:719.5455@30.35	719.5455	30.35		0.25069	0.306248	1.15773
neg:72.0211@0.55	72.0211	0.55		0.556687	0.323329	0.76415
neg:720.4745@19.06	720.4745	19.06		0.587468	0.330657	0.696776
neg:720.4935@20.06	720.4935	20.06		0.375454	0.306248	0.823861
neg:722.5085@22.46	722.5085	22.46		0.412529	0.306248	0.816677
neg:722.5498@35.41	722.5498	35.41		0.84304	0.390761	1.02233
neg:722.5503@35.67	722.5503	35.67		0.612655	0.337649	1.1036
neg:723.5040@18.19	723.5040	18.19		0.948378	0.414555	1.00831
neg:724.5655@37.06	724.5655	37.06		0.929667	0.408274	1.00992
neg:724.5659@36.82	724.5659	36.82		0.773746	0.377482	1.1735
neg:726.5455@36.60	726.5455	36.6		0.132101	0.22196	0.493284
neg:727.5409@35.53	727.5409	35.53		0.167701	0.250813	0.751162
neg:731.5461@29.50	731.5461	29.5		0.0454271	0.11949	1.86786
neg:732.4936@19.47	732.4936	19.47		0.250381	0.306248	1.38855
neg:734.5093@21.69	734.5093	21.69		0.984171	0.42283	0.986976
neg:736.4883@16.65	736.4883	16.65		0.395268	0.306248	1.44401
neg:738.5444@35.54	738.5444	35.54		0.74811	0.372266	0.924075
neg:74.0371@0.56	74.0371	0.56		0.765654	0.375242	0.883877
neg:742.5569@36.60	742.5569	36.6		0.140053	0.228077	0.493771
neg:743.5459@28.75	743.5459	28.75		0.0647342	0.150769	1.39227
neg:744.4932@18.43	744.4932	18.43		0.310468	0.306248	0.617251
neg:744.4932@18.79	744.4932	18.79		0.117641	0.207259	0.52336
neg:746.5090@20.26	746.5090	20.26		0.466457	0.306248	0.726381
neg:748.5244@23.51	748.5244	23.51		0.561682	0.325034	0.804842
neg:754.5569@35.54	754.5569	35.54		0.509517	0.309361	0.817479
neg:758.5086@20.47	758.5086	20.47		0.469569	0.306248	0.787466
neg:758.5636@36.61	758.5636	36.61		0.0848849	0.175916	0.423375
neg:760.5061@19.63	760.5061	19.63		0.0134026	0.0541784	0.548964
neg:760.5064@21.67	760.5064	21.67		0.714408	0.364365	0.92879
neg:760.5244@22.90	760.5244	22.9		0.777825	0.378245	0.861146
neg:760.5246@22.40	760.5246	22.4		0.833517	0.390163	1.08071
neg:760.5255@24.13	760.5255	24.13		0.155978	0.239582	1.48396
neg:762.5393@24.84	762.5393	24.84		0.181421	0.263475	0.759017
neg:762.5398@24.32	762.5398	24.32		0.428992	0.306248	0.726959
neg:762.5406@25.27	762.5406	25.27		0.317556	0.306248	0.604776
neg:764.5195@19.46	764.5195	19.46		0.716682	0.364875	1.1584
neg:768.5193@34.21	768.5193	34.21		0.826036	0.389357	0.878494
neg:768.5726@36.83	768.5726	36.83		0.709874	0.363284	1.23123
neg:770.5519@36.62	770.5519	36.62		0.137086	0.225816	0.457972
neg:772.5059@20.73	772.5059	20.73		0.0148638	0.0588515	0.51897
neg:772.5064@19.46	772.5064	19.46		0.865323	0.393401	1.03339
neg:772.5066@20.26	772.5066	20.26		0.508342	0.3089	0.778463
neg:772.5241@21.89	772.5241	21.89		0.915821	0.405031	1.02064
neg:772.5244@21.36	772.5244	21.36		0.114461	0.20453	0.667573
neg:772.5777@36.62	772.5777	36.62		0.129225	0.219905	0.464637
neg:774.5227@21.66	774.5227	21.66		0.359754	0.306248	0.871531
neg:774.5400@24.05	774.5400	24.05		0.0679934	0.1557	0.741678
neg:774.5403@23.53	774.5403	23.53		0.515236	0.310056	0.796495
neg:776.5554@26.70	776.5554	26.7		0.108564	0.198713	0.72651
neg:776.5557@27.25	776.5557	27.25		0.593339	0.332039	0.778968
neg:778.5350@21.55	778.5350	21.55		0.236408	0.306248	1.39219
neg:780.5199@32.06	780.5199	32.06		0.500132	0.308612	0.754667
neg:782.5344@34.21	782.5344	34.21		0.865238	0.393401	0.899624
neg:782.5501@35.54	782.5501	35.54		0.760884	0.374853	0.906725
neg:784.5676@36.62	784.5676	36.62		0.146556	0.233108	0.415243
neg:786.5219@22.49	786.5219	22.49		0.865113	0.393401	1.0662
neg:786.5399@23.58	786.5399	23.58		0.85964	0.393401	1.11423
neg:786.5402@24.10	786.5402	24.1		0.507383	0.3089	1.50835
neg:788.5008@21.67	788.5008	21.67		0.750942	0.372394	0.935415
neg:788.5372@25.27	788.5372	25.27		0.325109	0.306248	0.65243
neg:788.5556@26.44	788.5556	26.44		0.817374	0.387238	1.13376
neg:788.5560@25.84	788.5560	25.84		0.619418	0.33953	1.07933
neg:788.5639@27.80	788.5639	27.8		0.0642445	0.150094	0.369412
neg:790.5340@20.05	790.5340	20.05		0.834756	0.390163	0.911848
neg:790.5699@29.13	790.5699	29.13		0.470165	0.306248	0.893342
neg:794.5342@34.76	794.5342	34.76		0.798438	0.383388	1.06456
neg:796.5495@36.61	796.5495	36.61		0.0863243	0.176552	0.376062
neg:796.5663@35.54	796.5663	35.54		0.523753	0.311654	0.815265
neg:796.5680@36.83	796.5680	36.83		0.96006	0.417521	0.979224
neg:800.5369@22.41	800.5369	22.41		0.35881	0.306248	1.44752
neg:800.5376@24.05	800.5376	24.05		0.155065	0.239582	0.760322
neg:800.5634@25.98	800.5634	25.98		0.216758	0.291009	0.402187
neg:802.5526@25.27	802.5526	25.27		0.444398	0.306248	0.680746
neg:802.5533@26.70	802.5533	26.7		0.0407702	0.110725	0.640074
neg:802.5631@27.18	802.5631	27.18		0.0202753	0.0709433	0.428103
neg:802.5713@28.36	802.5713	28.36		0.118771	0.208274	1.60674
neg:806.9943@11.36	806.9943	11.36		0.479802	0.306248	1.53759
neg:808.4898@19.06	808.4898	19.06		0.996902	0.42605	0.999551
neg:808.5486@34.77	808.5486	34.77		0.897533	0.401384	1.04225
neg:808.5500@35.54	808.5500	35.54		0.733857	0.368135	0.868298
neg:808.5502@35.76	808.5502	35.76		0.102139	0.189255	0.750509
neg:810.5630@36.61	810.5630	36.61		0.148024	0.233942	0.434558
neg:810.5830@36.83	810.5830	36.83		0.762777	0.375213	1.18907
neg:812.5255@31.30	812.5255	31.3		0.0108211	0.0470935	0.52404
neg:812.5264@34.22	812.5264	34.22		0.573182	0.327163	0.90062
neg:813.5647@36.62	813.5647	36.62		0.102081	0.189255	0.526048
neg:814.4961@20.22	814.4961	20.22		0.855781	0.393034	1.09936
neg:814.5512@23.52	814.5512	23.52		0.635643	0.342294	0.887745
neg:814.5525@25.85	814.5525	25.85		0.657168	0.348079	1.35088
neg:814.5528@26.42	814.5528	26.42		0.394369	0.306248	1.19033
neg:816.5319@25.27	816.5319	25.27		0.170415	0.253844	0.38721
neg:820.4317@0.62	820.4317	0.62		0.549325	0.320826	1.45393
neg:822.5047@19.04	822.5047	19.04		0.208859	0.284944	0.820686
neg:822.5642@35.54	822.5642	35.54		0.675679	0.353804	0.832065
neg:822.5653@36.83	822.5653	36.83		0.748388	0.372266	1.19644
neg:824.5489@36.61	824.5489	36.61		0.35144	0.306248	0.581212
neg:825.5428@34.21	825.5428	34.21		0.58167	0.329008	0.913636
neg:826.5414@34.21	826.5414	34.21		0.909711	0.403783	0.943048
neg:826.5722@36.62	826.5722	36.62		0.125055	0.215772	0.522045
neg:828.5678@25.87	828.5678	25.87		0.645375	0.345309	1.23868
neg:828.5951@29.76	828.5951	29.76		0.0104008	0.0462979	0.250201
neg:832.5097@21.68	832.5097	21.68		0.754716	0.373036	1.05011
neg:834.4855@19.05	834.4855	19.05		0.290823	0.306248	0.866746
neg:834.5052@19.63	834.5052	19.63		0.017917	0.0652893	0.586428
neg:836.5499@35.55	836.5499	35.55		0.707158	0.362847	0.89745
neg:836.5792@36.84	836.5792	36.84		0.85447	0.392672	1.10979
neg:842.5274@23.58	842.5274	23.58		0.912286	0.40418	1.04904
neg:842.5476@25.87	842.5476	25.87		0.919629	0.405286	1.06145
neg:842.6106@32.41	842.6106	32.41		0.19594	0.275005	0.511514
neg:848.5208@21.71	848.5208	21.71		0.918335	0.405214	0.94039
neg:852.5573@35.53	852.5573	35.53		0.418747	0.306248	0.795809
neg:853.6307@36.23	853.6307	36.23		0.915425	0.405031	1.01138
neg:854.5718@36.61	854.5718	36.61		0.205204	0.282638	0.584499
neg:854.5910@29.75	854.5910	29.75		0.0291476	0.0906085	0.260325
neg:856.5433@25.88	856.5433	25.88		0.848665	0.391439	1.11425
neg:860.5025@19.63	860.5025	19.63		0.0441063	0.116423	0.710969
neg:860.5200@20.24	860.5200	20.24		0.805841	0.384481	0.876913
neg:860.5214@20.72	860.5214	20.72		0.0177456	0.0652893	0.467832
neg:860.5415@25.28	860.5415	25.28		0.136388	0.225816	0.516494
neg:862.5368@21.68	862.5368	21.68		0.892098	0.400664	0.939141
neg:863.6604@36.23	863.6604	36.23		0.980765	0.422574	1.00297
neg:866.5715@35.55	866.5715	35.55		0.874902	0.396318	0.951748
neg:866.5730@36.84	866.5730	36.84		0.827302	0.38971	1.12202
neg:867.5775@36.61	867.5775	36.61		0.297288	0.306248	0.671383
neg:868.5765@36.61	868.5765	36.61		0.259368	0.306248	0.628518
neg:868.6072@32.41	868.6072	32.41		0.0917487	0.181074	0.471789
neg:869.5495@34.22	869.5495	34.22		0.569485	0.326903	0.912295
neg:874.5184@21.66	874.5184	21.66		0.279795	0.306248	1.14887
neg:874.5367@22.48	874.5367	22.48		0.960712	0.417521	1.02004
neg:874.5368@20.26	874.5368	20.26		0.807481	0.384706	1.09991
neg:876.5517@25.26	876.5517	25.26		0.277708	0.306248	0.601218
neg:877.5530@25.26	877.5530	25.26		0.210727	0.285634	0.576352
neg:88.0161@0.55	88.0161	0.55		0.758863	0.374593	1.13509
neg:880.5873@36.83	880.5873	36.83		0.847924	0.391439	1.11796
neg:888.5515@23.51	888.5515	23.51		0.529657	0.313742	0.808927
neg:888.5518@24.04	888.5518	24.04		0.722304	0.365529	0.93477
neg:888.5522@22.50	888.5522	22.5		0.772427	0.377083	1.07523
neg:890.5675@25.26	890.5675	25.26		0.388982	0.306248	0.689143
neg:890.5675@26.72	890.5675	26.72		0.53742	0.316595	0.836775
neg:90.0319@0.56	90.0319	0.56		0.593332	0.332039	0.768561
neg:902.5480@25.26	902.5480	25.26		0.200825	0.280292	0.655658		0.666667
neg:902.5663@24.07	902.5663	24.07		0.0194942	0.0688507	0.666188
neg:902.5667@25.85	902.5667	25.85		0.877754	0.397305	1.08317
neg:902.5668@23.51	902.5668	23.51		0.629625	0.342109	0.835055
neg:914.5511@23.49	914.5511	23.49		0.331332	0.306248	0.723883
neg:916.5825@25.86	916.5825	25.86		0.832376	0.390163	1.12649
neg:916.6495@25.30	916.6495	25.3		0.0637988	0.150094	0.718607
neg:930.6075@24.54	930.6075	24.54		0.63272	0.342109	0.840808
neg:932.6053@21.24	932.6053	21.24		0.0924524	0.181426	0.701673
neg:934.5848@19.78	934.5848	19.78		0.205337	0.282638	0.749959
neg:936.6008@22.57	936.6008	22.57		0.261657	0.306248	0.762962
neg:942.6078@22.87	942.6078	22.87		0.504254	0.308612	0.758269
neg:950.6154@23.43	950.6154	23.43		0.0945105	0.183813	0.575899
neg:950.6157@23.99	950.6157	23.99		0.02971	0.0908552	0.516301
neg:950.6168@24.54	950.6168	24.54		0.801653	0.383859	0.909612
neg:956.9780@0.70	956.9780	0.7		0.969889	0.420537	1.02765
neg:956.9794@0.52	956.9794	0.52		0.42275	0.306248	1.25768
neg:958.6396@28.39	958.6396	28.39		0.0336997	0.0986449	0.660935
neg:962.6166@22.86	962.6166	22.86		0.357647	0.306248	0.675009
neg:964.6321@26.39	964.6321	26.39		0.029954	0.0912305	0.632016
neg:967.0078@11.52	967.0078	11.52		0.0400282	0.1095	2.31167
neg:967.0081@11.36	967.0081	11.36		0.760171	0.374747	1.29032
neg:968.6182@28.40	968.6182	28.4		0.0080639	0.0383946	0.67304
neg:970.6390@26.50	970.6390	26.5		0.375499	0.306248	0.857498
neg:976.6309@24.72	976.6309	24.72		0.0858621	0.176552	0.545769
neg:976.6319@25.35	976.6319	25.35		0.392222	0.306248	1.3906
neg:976.6320@25.68	976.6320	25.68		0.0613128	0.149755	0.819196
neg:978.6481@28.39	978.6481	28.39		0.0458375	0.120149	0.676739
neg:988.6316@24.04	988.6316	24.04		0.0125662	0.0516577	0.699777
neg:988.6316@24.57	988.6316	24.57		0.415361	0.306248	0.881373
neg:990.6475@26.98	990.6475	26.98		0.0372099	0.105632	0.682917
neg:990.6478@26.49	990.6478	26.49		0.0701409	0.158115	0.672936
neg:991.6511@26.49	991.6511	26.49		0.061261	0.149755	0.660595
neg:992.6540@26.49	992.6540	26.49		0.0390996	0.10898	0.706832
Pos:1003.7898@30.98	1003.7898	30.98		0.425783	0.306248	1.61723
Pos:1006.7814@28.87	1006.7814	28.87		0.0232466	0.0784219	0.616898
Pos:1015.7548@26.75	1015.7548	26.75		0.394399	0.306248	1.74309
Pos:1017.7686@29.81	1017.7686	29.81		0.449831	0.306248	1.56085
Pos:1019.7827@26.75	1019.7827	26.75		0.390361	0.306248	1.69158
Pos:1020.7970@31.59	1020.7970	31.59		0.950537	0.414872	0.973986
Pos:1021.8002@29.79	1021.8002	29.79		0.429805	0.306248	1.61305
Pos:1024.5579@0.59	1024.5579	0.59		0.565939	0.326744	1.31679
Pos:1033.7636@25.56	1033.7636	25.56		0.337206	0.306248	1.79425
Pos:1037.7950@25.56	1037.7950	25.56		0.410035	0.306248	1.64657
Pos:1040.6835@9.61	1040.6835	9.61		0.596366	0.332323	1.24853
Pos:1043.7849@31.31	1043.7849	31.31		0.481612	0.306248	1.52574
Pos:1043.7852@30.46	1043.7852	30.46		0.39697	0.306248	1.67652
Pos:1045.8000@27.84	1045.8000	27.84		0.633201	0.342109	1.34725
Pos:1047.8162@30.42	1047.8162	30.42		0.412547	0.306248	1.62579
Pos:1047.8163@30.83	1047.8163	30.83		0.442966	0.306248	1.55619
Pos:1048.8291@35.23	1048.8291	35.23		0.261778	0.306248	0.73666
Pos:1053.2895@40.37	1053.2895	40.37		0.606028	0.33564	0.851762
Pos:1056.2886@40.37	1056.2886	40.37		0.590168	0.331571	0.852519
Pos:1059.7794@26.28	1059.7794	26.28		0.434164	0.306248	1.59416
Pos:1060.7248@11.02	1060.7248	11.02		0.760165	0.374747	1.179
Pos:1060.8282@33.57	1060.8282	33.57		0.909778	0.403783	1.03278
Pos:1061.7948@29.31	1061.7948	29.31		0.459527	0.306248	1.56319
Pos:1062.6968@9.57	1062.6968	9.57		0.732076	0.367643	1.18986
Pos:1063.8102@26.26	1063.8102	26.26		0.600081	0.333406	1.30653
Pos:1065.8267@29.28	1065.8267	29.28		0.462513	0.306248	1.54782
Pos:1074.6316@18.22	1074.6316	18.22		0.135361	0.225288	0.707047
Pos:1074.6319@18.60	1074.6319	18.6		0.155084	0.239582	0.692442
Pos:1074.8444@35.52	1074.8444	35.52		0.496265	0.30803	1.31852
Pos:1077.7900@25.13	1077.7900	25.13		0.421377	0.306248	1.59449
Pos:1081.8197@25.11	1081.8197	25.11		0.317269	0.306248	1.78924
Pos:1084.7112@9.53	1084.7112	9.53		0.712852	0.364064	1.2434
Pos:1085.7949@27.39	1085.7949	27.39		0.839439	0.39069	1.13647
Pos:1087.8111@30.77	1087.8111	30.77		0.519761	0.31057	1.46714
Pos:1087.8115@29.95	1087.8115	29.95		0.414861	0.306248	1.65121
Pos:1087.8115@30.35	1087.8115	30.35		0.45183	0.306248	1.47905
Pos:1088.6467@20.23	1088.6467	20.23		0.793777	0.382716	1.08317
Pos:1088.6470@20.62	1088.6470	20.62		0.925419	0.407069	0.947477
Pos:1089.8262@27.36	1089.8262	27.36		0.534103	0.315778	1.4501
Pos:1091.8424@30.30	1091.8424	30.3		0.395683	0.306248	1.63271
Pos:1091.8431@29.90	1091.8431	29.9		0.414891	0.306248	1.6268
Pos:1095.6918@19.23	1095.6918	19.23		0.464823	0.306248	0.825346
Pos:1095.6920@18.90	1095.6920	18.9		0.960633	0.417521	1.01708
Pos:1097.7074@21.51	1097.7074	21.51		0.203333	0.281857	0.687992
Pos:1097.7078@21.81	1097.7078	21.81		0.0480435	0.125494	0.614914
Pos:1099.5694@0.58	1099.5694	0.58		0.452892	0.306248	1.71321
Pos:1100.6468@19.63	1100.6468	19.63		0.189683	0.269237	0.769491
Pos:1102.7360@26.60	1102.7360	26.6		0.0658265	0.151903	1.05175
Pos:1103.8058@25.83	1103.8058	25.83		0.447475	0.306248	1.43444
Pos:1105.8217@28.84	1105.8217	28.84		0.402227	0.306248	1.65319
Pos:1106.6963@22.40	1106.6963	22.4		0.834843	0.390163	1.07316
Pos:1107.8373@25.80	1107.8373	25.8		0.404736	0.306248	1.57574
Pos:1109.7071@20.83	1109.7071	20.83		0.251224	0.306248	0.69702
Pos:1109.8524@28.78	1109.8524	28.78		0.369354	0.306248	1.69046
Pos:1111.7230@24.05	1111.7230	24.05		0.818451	0.387238	0.93422
Pos:1114.6625@21.28	1114.6625	21.28		0.707574	0.362847	1.15141
Pos:1114.6627@20.86	1114.6627	20.86		0.481291	0.306248	0.804691
Pos:1121.7085@20.26	1121.7085	20.26		0.973241	0.420602	1.01164
Pos:1121.8157@24.69	1121.8157	24.69		0.443302	0.306248	1.59021
Pos:1123.6278@0.59	1123.6278	0.59		0.586416	0.330657	1.41696
Pos:1123.7230@22.80	1123.7230	22.8		0.81994	0.387698	0.905163
Pos:1123.7234@22.33	1123.7234	22.33		0.393929	0.306248	1.2319
Pos:1125.8465@24.67	1125.8465	24.67		0.443246	0.306248	1.5227
Pos:1127.3086@42.19	1127.3086	42.19		0.973393	0.420602	0.989027
Pos:1129.8213@26.93	1129.8213	26.93		0.731397	0.367547	1.2442
Pos:1130.3079@42.19	1130.3079	42.19		0.955822	0.416507	0.982165
Pos:1131.8368@30.25	1131.8368	30.25		0.437195	0.306248	1.72783
Pos:1131.8374@29.87	1131.8374	29.87		0.443158	0.306248	1.48545
Pos:1131.8384@29.46	1131.8384	29.46		0.44681	0.306248	1.57501
Pos:1132.3059@42.19	1132.3059	42.19		0.982802	0.422659	0.993281
Pos:1133.8532@26.90	1133.8532	26.9		0.600975	0.33341	1.25102
Pos:1135.8685@29.79	1135.8685	29.79		0.413278	0.306248	1.62014
Pos:1135.8692@29.40	1135.8692	29.4		0.413342	0.306248	1.64851
Pos:1142.6943@24.57	1142.6943	24.57		0.462796	0.306248	1.61551
Pos:1147.8322@25.40	1147.8322	25.4		0.441556	0.306248	1.55337
Pos:1149.8479@28.38	1149.8479	28.38		0.434799	0.306248	1.60337
Pos:1150.7941@20.89	1150.7941	20.89		0.584569	0.330152	1.43242
Pos:1151.8625@25.36	1151.8625	25.36		0.361928	0.306248	1.59372
Pos:1153.8788@28.32	1153.8788	28.32		0.524018	0.311654	1.4345
Pos:1154.9648@28.86	1154.9648	28.86		0.0250227	0.0818101	0.323996
Pos:1165.8422@24.29	1165.8422	24.29		0.367063	0.306248	1.70194
Pos:1169.8733@24.26	1169.8733	24.26		0.505391	0.308612	1.43189
Pos:117.0793@0.52	117.0793	0.52		0.157799	0.240791	0.612809
Pos:117.1153@0.29	117.1153	0.29		0.024129	0.0792659	2.43551
Pos:1173.8468@26.50	1173.8468	26.5		0.914698	0.405011	1.05876
Pos:1175.8636@29.39	1175.8636	29.39		0.394895	0.306248	1.62011
Pos:1175.8637@29.75	1175.8637	29.75		0.47	0.306248	1.57994
Pos:1175.8643@29.00	1175.8643	29		0.440816	0.306248	1.59791
Pos:1177.8782@26.46	1177.8782	26.46		0.716955	0.364875	1.2357
Pos:1179.8944@29.33	1179.8944	29.33		0.40434	0.306248	1.60045
Pos:1179.8945@28.93	1179.8945	28.93		0.41813	0.306248	1.6279
Pos:1182.9965@31.58	1182.9965	31.58		0.902406	0.401933	0.889313
Pos:1185.8345@35.91	1185.8345	35.91		0.468854	0.306248	1.5322
Pos:119.0738@0.54	119.0738	0.54		0.308426	0.306248	1.41519
Pos:1191.8584@24.98	1191.8584	24.98		0.501845	0.308612	1.38044
Pos:1193.8739@27.95	1193.8739	27.95		0.39335	0.306248	1.66969
Pos:1194.8210@20.49	1194.8210	20.49		0.663183	0.350107	1.25288
Pos:1195.8887@24.95	1195.8887	24.95		0.348954	0.306248	1.78922
Pos:1197.9054@27.88	1197.9054	27.88		0.422983	0.306248	1.57324
Pos:120.0436@0.34	120.0436	0.34		0.0826482	0.175605	1.63316
Pos:1201.3272@44.48	1201.3272	44.48		0.854294	0.392672	1.06637
Pos:1204.3265@44.48	1204.3265	44.48		0.84835	0.391439	1.06908
Pos:1206.9952@29.57	1206.9952	29.57		0.474555	0.306248	0.554049
Pos:1209.8687@23.90	1209.8687	23.9		0.41593	0.306248	1.59068
Pos:1216.8343@20.31	1216.8343	20.31		0.376591	0.306248	1.72823
Pos:1217.8739@26.09	1217.8739	26.09		0.475029	0.306248	1.34667
Pos:1219.3369@35.62	1219.3369	35.62		0.548952	0.320826	0.697712
Pos:1219.8897@28.96	1219.8897	28.96		0.486804	0.306248	1.36191
Pos:1219.8897@29.28	1219.8897	29.28		0.505382	0.308612	1.32077
Pos:1219.8907@28.56	1219.8907	28.56		0.455443	0.306248	1.55934
Pos:1220.3372@35.62	1220.3372	35.62		0.352174	0.306248	0.602742
Pos:1221.9045@26.04	1221.9045	26.04		0.723134	0.365593	1.20555
Pos:1223.9210@28.48	1223.9210	28.48		0.441708	0.306248	1.56651
Pos:1223.9211@28.88	1223.9211	28.88		0.396259	0.306248	1.55604
Pos:123.0320@0.57	123.0320	0.57		0.765521	0.375242	1.17651
Pos:1231.7287@17.46	1231.7287	17.46		0.312674	0.306248	0.770773
Pos:1231.7288@16.89	1231.7288	16.89		0.209091	0.284944	0.792786
Pos:1235.0261@32.28	1235.0261	32.28		0.393856	0.306248	1.47961
Pos:1235.8844@24.59	1235.8844	24.59		0.415023	0.306248	1.63181
Pos:1239.0607@35.23	1239.0607	35.23		0.170404	0.253844	0.379552
Pos:1254.9272@27.55	1254.9272	27.55		0.33035	0.306248	1.69728
Pos:1256.9436@24.55	1256.9436	24.55		0.516526	0.310056	1.49621
Pos:1257.7441@18.03	1257.7441	18.03		0.435545	0.306248	0.812027
Pos:1257.7443@17.52	1257.7443	17.52		0.561318	0.325034	0.883848
Pos:1258.9586@27.46	1258.9586	27.46		0.452893	0.306248	1.65704
Pos:1259.7595@19.91	1259.7595	19.91		0.280509	0.306248	0.796991
Pos:1259.7599@20.44	1259.7599	20.44		0.15522	0.239582	0.731449
Pos:1263.0583@33.58	1263.0583	33.58		0.879014	0.397636	0.891701
Pos:127.0999@0.65	127.0999	0.65		0.0997515	0.187136	0.698275
Pos:1270.9230@23.53	1270.9230	23.53		0.328377	0.306248	1.72467
Pos:1273.7758@22.54	1273.7758	22.54		0.906852	0.403197	0.965614
Pos:1275.3456@47.44	1275.3456	47.44		0.80598	0.384481	1.09279
Pos:1278.3453@47.44	1278.3453	47.44		0.794943	0.382716	1.09692
Pos:1278.9297@25.70	1278.9297	25.7		0.681403	0.355731	1.18505
Pos:1280.3427@47.44	1280.3427	47.44		0.801258	0.383859	1.08892
Pos:1280.8554@10.74	1280.8554	10.74		0.981574	0.422659	1.02105
Pos:1280.9447@28.14	1280.9447	28.14		0.476593	0.306248	1.48372
Pos:1280.9449@27.54	1280.9449	27.54		0.338823	0.306248	1.58286
Pos:1280.9453@28.53	1280.9453	28.53		0.518898	0.310301	1.29527
Pos:1282.9164@36.55	1282.9164	36.55		0.847931	0.391439	1.10698
Pos:1284.9757@28.06	1284.9757	28.06		0.529153	0.313742	1.43418
Pos:1285.7749@20.55	1285.7749	20.55		0.847576	0.391439	1.08058
Pos:1285.7759@21.03	1285.7759	21.03		0.841802	0.39069	1.09467
Pos:129.0430@0.57	129.0430	0.57		0.947938	0.414555	0.988494
Pos:129.1517@0.55	129.1517	0.55		0.338581	0.306248	2.22774
Pos:1291.0897@35.75	1291.0897	35.75		0.274768	0.306248	1.25855
Pos:1291.0915@35.51	1291.0915	35.51		0.682853	0.355994	1.42036
Pos:1293.3557@36.64	1293.3557	36.64		0.390615	0.306248	0.611066
Pos:1294.9458@26.68	1294.9458	26.68		0.33741	0.306248	1.25252
Pos:1296.9386@24.22	1296.9386	24.22		0.384202	0.306248	1.67809
Pos:1298.9545@27.14	1298.9545	27.14		0.428224	0.306248	1.60366
Pos:130.0629@0.56	130.0629	0.56		0.251037	0.306248	1.3256
Pos:1300.9687@24.17	1300.9687	24.17		0.786656	0.381257	1.21047
Pos:1302.9851@27.06	1302.9851	27.06		0.188804	0.269237	2.22358
Pos:1304.9298@36.43	1304.9298	36.43		0.510864	0.309361	1.48618
Pos:1314.9509@23.17	1314.9509	23.17		0.378222	0.306248	1.58442
Pos:1322.9535@25.32	1322.9535	25.32		0.300548	0.306248	1.59673
Pos:1324.9669@27.75	1324.9669	27.75		0.372734	0.306248	1.72286
Pos:1326.9195@36.33	1326.9195	36.33		0.714099	0.364365	1.10432
Pos:1328.9989@28.04	1328.9989	28.04		0.320455	0.306248	2.02533
Pos:1329.0007@27.67	1329.0007	27.67		0.311784	0.306248	0.514381
Pos:1333.9215@37.69	1333.9215	37.69		0.450989	0.306248	0.706168
Pos:1340.9640@23.85	1340.9640	23.85		0.407155	0.306248	1.52473
Pos:1341.9226@26.63	1341.9226	26.63		0.423618	0.306248	0.945046
Pos:1342.9810@26.76	1342.9810	26.76		0.372166	0.306248	1.68149
Pos:1347.0119@26.69	1347.0119	26.69		0.505232	0.308612	1.4535
Pos:1349.3641@51.28	1349.3641	51.28		0.748774	0.372266	1.12091
Pos:135.0549@0.53	135.0549	0.53		0.501061	0.308612	0.598808
Pos:1352.3636@51.28	1352.3636	51.28		0.761535	0.374928	1.11354
Pos:1353.0684@22.73	1353.0684	22.73		0.0395484	0.10898	0.445481
Pos:1354.3618@51.29	1354.3618	51.29		0.783407	0.380222	1.09746
Pos:1354.9991@16.48	1354.9991	16.48		0.81821	0.387238	1.02885
Pos:1358.9732@22.83	1358.9732	22.83		0.269494	0.306248	1.94808
Pos:136.0390@0.53	136.0390	0.53		0.165115	0.249424	0.519168
Pos:1366.9803@24.95	1366.9803	24.95		0.542741	0.318732	1.36652
Pos:1368.9943@26.79	1368.9943	26.79		0.472508	0.306248	1.58076
Pos:1368.9960@27.76	1368.9960	27.76		0.266526	0.306248	1.73199
Pos:1368.9969@27.36	1368.9969	27.36		0.418613	0.306248	1.5885
Pos:1373.0274@27.28	1373.0274	27.28		0.428435	0.306248	1.60691
Pos:1384.9918@23.50	1384.9918	23.5		0.381448	0.306248	1.69036
Pos:1387.0063@26.38	1387.0063	26.38		0.328114	0.306248	1.95765
Pos:139.0612@0.49	139.0612	0.49		0.243188	0.306248	0.700773
Pos:1397.9830@26.62	1397.9830	26.62		0.739025	0.370032	0.982873
Pos:140.0469@0.63	140.0469	0.63		0.525398	0.312203	0.954615
Pos:1403.0028@22.50	1403.0028	22.5		0.460769	0.306248	1.51497
Pos:1410.9392@17.25	1410.9392	17.25		0.167022	0.250794	1.28779
Pos:1411.0067@24.60	1411.0067	24.6		0.787059	0.381257	1.15455
Pos:1411.0087@25.10	1411.0087	25.1		0.136889	0.225816	2.0507
Pos:1413.0203@27.38	1413.0203	27.38		0.482722	0.306248	1.26879
Pos:1413.0214@26.99	1413.0214	26.99		0.356478	0.306248	1.62174
Pos:1417.0529@26.91	1417.0529	26.91		0.491861	0.307359	1.4358
Pos:1423.3828@56.39	1423.3828	56.39		0.74567	0.37174	1.12066
Pos:1424.3835@56.38	1424.3835	56.38		0.74625	0.371783	1.12091
Pos:1429.0173@23.14	1429.0173	23.14		0.283665	0.306248	2.05909
Pos:143.0584@0.56	143.0584	0.56		0.299035	0.306248	0.527608
Pos:1430.9436@10.22	1430.9436	10.22		0.504209	0.308612	1.65538
Pos:1431.0336@26.02	1431.0336	26.02		0.389511	0.306248	1.65386
Pos:1440.9886@17.75	1440.9886	17.75		0.0170143	0.0633645	0.24272
Pos:1442.3932@38.52	1442.3932	38.52		0.298102	0.306248	0.534493
Pos:1444.9420@26.62	1444.9420	26.62		0.0304177	0.0918986	0.858472
Pos:1447.0278@22.18	1447.0278	22.18		0.43837	0.306248	1.47712
Pos:145.0531@0.62	145.0531	0.62		0.129847	0.219905	1.89498
Pos:1455.0317@24.26	1455.0317	24.26		0.378645	0.306248	1.40495
Pos:1457.0478@26.10	1457.0478	26.1		0.419216	0.306248	1.47626
Pos:1457.0487@27.02	1457.0487	27.02		0.383217	0.306248	1.54175
Pos:1457.0501@26.63	1457.0501	26.63		0.442907	0.306248	1.54296
Pos:1461.0795@26.55	1461.0795	26.55		0.720205	0.365172	1.20297
Pos:1473.0421@22.85	1473.0421	22.85		0.259815	0.306248	1.92145
Pos:1474.9708@10.17	1474.9708	10.17		0.432249	0.306248	2.00525
Pos:1475.0599@25.67	1475.0599	25.67		0.46204	0.306248	1.7142
Pos:148.0156@13.29	148.0156	13.29		0.672041	0.352496	0.986935
Pos:1491.0029@19.50	1491.0029	19.5		0.689504	0.358468	1.14629
Pos:1497.4014@63.18	1497.4014	63.18		0.739785	0.370032	1.12063
Pos:1498.4025@63.18	1498.4025	63.18		0.717834	0.364875	1.13192
Pos:1501.0735@25.77	1501.0735	25.77		0.251489	0.306248	1.85565
Pos:1501.0751@26.28	1501.0751	26.28		0.395796	0.306248	1.65859
Pos:1505.1046@26.21	1505.1046	26.21		0.987228	0.423198	1.01085
Pos:1507.0340@19.57	1507.0340	19.57		0.712209	0.363983	0.857021
Pos:1509.0509@20.61	1509.0509	20.61		0.0157618	0.0598855	0.242239
Pos:1517.0704@22.53	1517.0704	22.53		0.571637	0.327163	1.3157
Pos:1518.9955@10.14	1518.9955	10.14		0.429085	0.306248	1.96647
Pos:1521.0498@20.19	1521.0498	20.19		0.372629	0.306248	1.73816
Pos:1523.0664@21.13	1523.0664	21.13		0.102022	0.189255	0.568792
Pos:1531.8286@0.65	1531.8286	0.65		0.897825	0.401384	0.914788
Pos:1531.8286@0.93	1531.8286	0.93		0.464163	0.306248	1.55372
Pos:1534.9654@19.53	1534.9654	19.53		0.728274	0.36674	1.10018
Pos:154.0738@0.54	154.0738	0.54		0.62203	0.339715	1.28619
Pos:1543.0317@20.22	1543.0317	20.22		0.49224	0.307359	1.16107
Pos:1545.1016@25.94	1545.1016	25.94		0.450126	0.306248	1.51467
Pos:1547.0658@22.74	1547.0658	22.74		0.241062	0.306248	0.342506
Pos:1549.0808@21.66	1549.0808	21.66		0.0597454	0.147847	0.417284
Pos:1549.0818@21.27	1549.0818	21.27		0.0622533	0.150094	3.07855
Pos:1549.0823@21.11	1549.0823	21.11		0.159757	0.243285	0.164321
Pos:155.1310@10.90	155.1310	10.9		0.0732173	0.161526	1.46039
Pos:1550.9847@1.92	1550.9847	1.92		0.63427	0.342109	1.37692
Pos:1563.0226@10.08	1563.0226	10.08		0.477541	0.306248	1.97411
Pos:157.0743@0.55	157.0743	0.55		0.840482	0.39069	0.946876
Pos:1577.1142@23.30	1577.1142	23.3		0.889726	0.400076	1.1576
Pos:1589.1271@25.61	1589.1271	25.61		0.339386	0.306248	1.62487
Pos:159.0682@0.58	159.0682	0.58		0.232184	0.305364	1.3848
Pos:1591.0277@22.74	1591.0277	22.74		0.270049	0.306248	0.513651
Pos:1593.0451@21.14	1593.0451	21.14		0.428039	0.306248	0.620544
Pos:1595.0130@1.92	1595.0130	1.92		0.849685	0.39167	1.11643
Pos:1597.1159@20.15	1597.1159	20.15		0.378027	0.306248	1.47673
Pos:1607.0496@10.04	1607.0496	10.04		0.44677	0.306248	2.13677
Pos:1607.1372@24.28	1607.1372	24.28		0.421995	0.306248	1.75546
Pos:1609.0667@11.16	1609.0667	11.16		0.749319	0.372266	1.18069
Pos:161.1052@0.50	161.1052	0.5		0.215964	0.291009	0.687273
Pos:1623.1316@20.78	1623.1316	20.78		0.391764	0.306248	1.73731
Pos:1633.1545@25.29	1633.1545	25.29		0.431692	0.306248	1.49511
Pos:1639.0372@1.92	1639.0372	1.92		0.660297	0.349319	1.36583
Pos:1649.0594@9.16	1649.0594	9.16		0.341713	0.306248	2.0481
Pos:1651.0754@9.99	1651.0754	9.99		0.448949	0.306248	2.12342
Pos:1657.2980@34.33	1657.2980	34.33		0.557016	0.323329	1.09797
Pos:166.9860@1.25	166.9860	1.25		0.721647	0.365529	0.932731
Pos:1663.1601@20.24	1663.1601	20.24		0.42788	0.306248	1.47063
Pos:1667.1586@20.53	1667.1586	20.53		0.459198	0.306248	1.55198
Pos:1669.1736@23.17	1669.1736	23.17		0.410649	0.306248	1.62946
Pos:1677.1819@24.99	1677.1819	24.99		0.383109	0.306248	1.63797
Pos:1679.1907@22.75	1679.1907	22.75		0.152479	0.238374	0.470975
Pos:1683.0657@1.92	1683.0657	1.92		0.697963	0.360508	1.31012
Pos:1685.1696@19.71	1685.1696	19.71		0.441218	0.306248	1.51955
Pos:169.1103@0.62	169.1103	0.62		0.00624031	0.0325673	1.34683
Pos:169.1467@10.91	169.1467	10.91		0.0919469	0.181074	1.42614
Pos:1695.1013@9.96	1695.1013	9.96		0.440462	0.306248	2.21499
Pos:1695.1905@23.75	1695.1905	23.75		0.352501	0.306248	1.89686
Pos:171.1254@0.62	171.1254	0.62		0.0129455	0.0529278	1.73099
Pos:1711.1859@20.30	1711.1859	20.3		0.425387	0.306248	1.63132
Pos:1713.2010@22.95	1713.2010	22.95		0.330975	0.306248	1.74829
Pos:172.0720@0.55	172.0720	0.55		0.987276	0.423198	1.00485
Pos:1729.1927@19.49	1729.1927	19.49		0.423829	0.306248	1.69163
Pos:1739.1275@9.91	1739.1275	9.91		0.451924	0.306248	2.13677
Pos:1739.2172@23.51	1739.2172	23.51		0.472352	0.306248	1.56703
Pos:1757.2275@22.66	1757.2275	22.66		0.402113	0.306248	1.6407
Pos:1771.2059@17.16	1771.2059	17.16		0.316505	0.306248	1.3295
Pos:1773.2214@19.29	1773.2214	19.29		0.377827	0.306248	1.77871
Pos:1783.1543@9.86	1783.1543	9.86		0.463193	0.306248	2.01741
Pos:1783.2446@23.25	1783.2446	23.25		0.495962	0.30803	1.51759
Pos:1783.3286@39.20	1783.3286	39.2		0.483168	0.306248	1.38825
Pos:1799.2344@19.87	1799.2344	19.87		0.459682	0.306248	1.5505
Pos:1801.2531@22.44	1801.2531	22.44		0.422409	0.306248	1.63856
Pos:1813.2525@21.42	1813.2525	21.42		0.421205	0.306248	1.65167
Pos:1815.2333@17.02	1815.2333	17.02		0.435968	0.306248	1.84614
Pos:1817.2472@19.09	1817.2472	19.09		0.483906	0.306248	1.58143
Pos:1817.3382@37.49	1817.3382	37.49		0.588055	0.330657	1.33406
Pos:1827.1800@9.82	1827.1800	9.82		0.412277	0.306248	2.28198
Pos:1827.2697@23.00	1827.2697	23		0.343021	0.306248	1.75047
Pos:1827.3575@38.98	1827.3575	38.98		0.4827	0.306248	1.51204
Pos:183.1624@10.90	183.1624	10.9		0.0891723	0.178995	1.42997
Pos:184.0349@0.56	184.0349	0.56		0.646198	0.345383	0.836154
Pos:1843.2619@19.68	1843.2619	19.68		0.449298	0.306248	1.54565
Pos:1843.3527@37.65	1843.3527	37.65		0.43568	0.306248	1.57889
Pos:1845.2844@22.15	1845.2844	22.15		0.521478	0.311342	1.47846
Pos:1845.3667@38.67	1845.3667	38.67		0.476001	0.306248	1.48567
Pos:1857.2798@21.20	1857.2798	21.2		0.577974	0.328399	1.25425
Pos:1859.2565@16.86	1859.2565	16.86		0.434415	0.306248	1.50422
Pos:1861.2749@18.91	1861.2749	18.91		0.468503	0.306248	1.31073
Pos:1861.3631@37.32	1861.3631	37.32		0.463545	0.306248	1.4789
Pos:1869.3688@37.95	1869.3688	37.95		0.407153	0.306248	1.68106
Pos:187.1686@0.48	187.1686	0.48		0.319292	0.306248	1.46897
Pos:1871.2066@9.78	1871.2066	9.78		0.37931	0.306248	2.59402
Pos:1871.2964@22.79	1871.2964	22.79		0.634391	0.342109	1.3668
Pos:1871.3831@38.79	1871.3831	38.79		0.458235	0.306248	1.52823
Pos:1873.3103@25.59	1873.3103	25.59		0.431377	0.306248	1.57461
Pos:1887.2905@19.47	1887.2905	19.47		0.451946	0.306248	1.5781
Pos:1887.3783@37.48	1887.3783	37.48		0.508099	0.3089	1.41519
Pos:1889.3058@21.99	1889.3058	21.99		0.359286	0.306248	1.9099
Pos:1889.3943@38.47	1889.3943	38.47		0.414471	0.306248	1.48487
Pos:1901.3031@20.96	1901.3031	20.96		0.402524	0.306248	1.61346
Pos:1905.3003@18.69	1905.3003	18.69		0.421806	0.306248	1.58784
Pos:1905.3900@37.15	1905.3900	37.15		0.414833	0.306248	1.52155
Pos:1913.3954@37.77	1913.3954	37.77		0.390283	0.306248	1.5434
Pos:1915.2324@9.74	1915.2324	9.74		0.475817	0.306248	1.86962
Pos:1915.3224@22.54	1915.3224	22.54		0.431234	0.306248	1.60499
Pos:1915.4105@38.60	1915.4105	38.6		0.445758	0.306248	1.56232
Pos:1931.3164@19.27	1931.3164	19.27		0.449467	0.306248	1.55788
Pos:1931.4048@37.31	1931.4048	37.31		0.390547	0.306248	1.63728
Pos:1933.3301@21.76	1933.3301	21.76		0.441581	0.306248	1.56797
Pos:1933.4200@38.29	1933.4200	38.29		0.532906	0.315418	1.43014
Pos:1947.4000@36.09	1947.4000	36.09		0.212656	0.287416	2.18103
Pos:1949.3269@18.52	1949.3269	18.52		0.415995	0.306248	1.63214
Pos:1949.4154@36.99	1949.4154	36.99		0.432308	0.306248	1.48396
Pos:1957.4215@37.60	1957.4215	37.6		0.504649	0.308612	1.50987
Pos:1958.4249@37.62	1958.4249	37.62		0.59176	0.332039	1.32508
Pos:1959.2576@9.69	1959.2576	9.69		0.666314	0.351021	1.31773
Pos:1959.3491@22.33	1959.3491	22.33		0.422884	0.306248	1.61743
Pos:1959.4370@38.41	1959.4370	38.41		0.423197	0.306248	1.60334
Pos:196.1212@0.59	196.1212	0.59		0.726181	0.366149	1.21328
Pos:197.1412@0.92	197.1412	0.92		0.00480064	0.0280381	1.3624
Pos:197.1779@10.90	197.1779	10.9		0.072344	0.161526	1.43637
Pos:1975.3433@19.08	1975.3433	19.08		0.45389	0.306248	1.54484
Pos:1975.4312@37.15	1975.4312	37.15		0.450934	0.306248	1.58344
Pos:1977.3568@21.55	1977.3568	21.55		0.446283	0.306248	1.57109
Pos:1977.4468@38.12	1977.4468	38.12		0.457535	0.306248	1.53761
Pos:1989.3592@20.57	1989.3592	20.57		0.401988	0.306248	1.4934
Pos:1989.4491@37.68	1989.4491	37.68		0.399617	0.306248	1.57127
Pos:1991.4250@35.95	1991.4250	35.95		0.536582	0.316559	1.38483
Pos:1993.3537@18.34	1993.3537	18.34		0.423124	0.306248	1.49749
Pos:1993.4422@36.84	1993.4422	36.84		0.45297	0.306248	1.54203
Pos:1994.4442@36.86	1994.4442	36.86		0.729755	0.366967	1.18726
Pos:2001.3585@20.08	2001.3585	20.08		0.577199	0.328399	1.46791
Pos:2001.4469@37.44	2001.4469	37.44		0.432852	0.306248	1.56729
Pos:2003.2834@9.67	2003.2834	9.67		0.494182	0.307359	1.74837
Pos:2003.3748@22.09	2003.3748	22.09		0.487694	0.306248	1.56182
Pos:2003.4628@38.24	2003.4628	38.24		0.443107	0.306248	1.59262
Pos:2005.3895@24.86	2005.3895	24.86		0.88101	0.398299	1.11323
Pos:2007.4537@37.40	2007.4537	37.4		0.268567	0.306248	2.12863
Pos:201.1361@0.62	201.1361	0.62		0.885603	0.399176	1.08507
Pos:2017.4443@36.24	2017.4443	36.24		0.383716	0.306248	1.47323
Pos:2019.3687@18.90	2019.3687	18.9		0.463098	0.306248	1.528
Pos:2019.4588@37.00	2019.4588	37		0.425274	0.306248	1.59209
Pos:2021.3850@21.32	2021.3850	21.32		0.441104	0.306248	1.5519
Pos:2021.4734@37.95	2021.4734	37.95		0.450141	0.306248	1.5603
Pos:203.1158@0.69	203.1158	0.69		0.11234	0.203153	0.798638
Pos:2033.4762@37.53	2033.4762	37.53		0.557846	0.323561	1.3617
Pos:2035.4522@35.82	2035.4522	35.82		0.418834	0.306248	1.54612
Pos:2037.3796@18.18	2037.3796	18.18		0.45716	0.306248	1.464
Pos:2037.4687@36.69	2037.4687	36.69		0.577952	0.328399	1.42975
Pos:2045.3842@19.87	2045.3842	19.87		0.416249	0.306248	1.67155
Pos:2045.4739@37.28	2045.4739	37.28		0.357637	0.306248	1.73415
Pos:2047.4016@21.87	2047.4016	21.87		0.357027	0.306248	1.81846
Pos:2047.4896@38.08	2047.4896	38.08		0.439978	0.306248	1.60066
Pos:2049.5079@39.11	2049.5079	39.11		0.516889	0.310056	1.40818
Pos:205.0736@0.74	205.0736	0.74		0.19142	0.270174	0.367943
Pos:2051.4792@37.23	2051.4792	37.23		0.462561	0.306248	1.47678
Pos:2052.4707@38.10	2052.4707	38.1		0.407201	0.306248	1.50006
Pos:2061.4696@36.12	2061.4696	36.12		0.443006	0.306248	1.44607
Pos:2063.3951@18.71	2063.3951	18.71		0.427904	0.306248	1.58193
Pos:2063.4828@36.85	2063.4828	36.85		0.471158	0.306248	1.5684
Pos:2065.4104@21.12	2065.4104	21.12		0.482785	0.306248	1.49291
Pos:2065.5001@37.78	2065.5001	37.78		0.446317	0.306248	1.59035
Pos:2077.4995@37.37	2077.4995	37.37		0.499031	0.308612	1.45501
Pos:2079.4788@35.68	2079.4788	35.68		0.425062	0.306248	1.54525
Pos:2081.4962@36.54	2081.4962	36.54		0.433274	0.306248	1.55459
Pos:2089.4115@19.68	2089.4115	19.68		0.560097	0.324616	1.41495
Pos:2089.4993@37.12	2089.4993	37.12		0.400387	0.306248	1.70463
Pos:209.1027@0.62	209.1027	0.62		0.0115601	0.0485837	1.29469
Pos:2091.4274@21.68	2091.4274	21.68		0.460331	0.306248	1.57108
Pos:2091.5204@37.92	2091.5204	37.92		0.433287	0.306248	1.60606
Pos:2093.5320@38.89	2093.5320	38.89		0.428318	0.306248	1.64243
Pos:2095.5042@37.08	2095.5042	37.08		0.456469	0.306248	1.5818
Pos:2097.4871@37.90	2097.4871	37.9		0.356134	0.306248	1.71046
Pos:210.1368@0.64	210.1368	0.64		0.865022	0.393401	1.1148
Pos:2105.4974@36.00	2105.4974	36		0.441147	0.306248	1.46047
Pos:2107.4100@18.56	2107.4100	18.56		0.384946	0.306248	1.7889
Pos:2107.5111@36.70	2107.5111	36.7		0.455574	0.306248	1.55572
Pos:2109.4375@20.92	2109.4375	20.92		0.481137	0.306248	1.43076
Pos:2109.5270@37.62	2109.5270	37.62		0.42304	0.306248	1.62608
Pos:211.1576@0.96	211.1576	0.96		0.000101292	0.00200527	1.41513
Pos:211.1936@10.90	211.1936	10.9		0.0910823	0.181074	1.39966
Pos:2121.5245@37.23	2121.5245	37.23		0.43433	0.306248	1.58481
Pos:2123.5046@35.53	2123.5046	35.53		0.372903	0.306248	1.66001
Pos:2125.5214@36.40	2125.5214	36.4		0.437292	0.306248	1.57194
Pos:213.1721@0.96	213.1721	0.96		0.0111996	0.0473331	1.80923
Pos:2133.4376@19.50	2133.4376	19.5		0.506856	0.3089	1.48972
Pos:2133.5262@36.96	2133.5262	36.96		0.68086	0.355695	1.30677
Pos:2135.4533@21.45	2135.4533	21.45		0.413788	0.306248	1.62004
Pos:2135.5425@37.75	2135.5425	37.75		0.42652	0.306248	1.62549
Pos:2137.5592@38.74	2137.5592	38.74		0.403272	0.306248	1.62236
Pos:2139.5285@36.93	2139.5285	36.93		0.319692	0.306248	1.70929
Pos:2141.5120@37.77	2141.5120	37.77		0.851222	0.392138	1.12043
Pos:2150.5241@35.83	2150.5241	35.83		0.366179	0.306248	1.79114
Pos:2151.5352@36.56	2151.5352	36.56		0.46074	0.306248	1.56503
Pos:2153.5523@37.48	2153.5523	37.48		0.433957	0.306248	1.59706
Pos:216.0981@0.54	216.0981	0.54		0.844635	0.391083	0.953354
Pos:2165.5553@37.08	2165.5553	37.08		0.383913	0.306248	1.6205
Pos:2167.5682@37.86	2167.5682	37.86		0.427028	0.306248	1.53211
Pos:2169.5480@36.26	2169.5480	36.26		0.4395	0.306248	1.58521
Pos:2177.4627@19.28	2177.4627	19.28		0.513476	0.309767	1.42867
Pos:2177.5513@36.84	2177.5513	36.84		0.344023	0.306248	1.76859
Pos:2179.4791@21.26	2179.4791	21.26		0.441494	0.306248	1.57329
Pos:2179.5680@37.60	2179.5680	37.6		0.43898	0.306248	1.62125
Pos:2181.5821@38.57	2181.5821	38.57		0.389913	0.306248	1.58871
Pos:2183.5542@36.80	2183.5542	36.8		0.412938	0.306248	1.54808
Pos:2185.5416@37.61	2185.5416	37.61		0.543586	0.318979	1.37862
Pos:2195.5626@36.43	2195.5626	36.43		0.433613	0.306248	1.60336
Pos:2197.5786@37.33	2197.5786	37.33		0.439072	0.306248	1.59527
Pos:2209.5770@36.92	2209.5770	36.92		0.468949	0.306248	1.50566
Pos:2211.5552@35.24	2211.5552	35.24		0.478651	0.306248	1.48492
Pos:2213.5732@36.13	2213.5732	36.13		0.449541	0.306248	1.56246
Pos:2221.5785@36.71	2221.5785	36.71		0.639259	0.343503	1.33437
Pos:2223.5016@21.09	2223.5016	21.09		0.449802	0.306248	1.57658
Pos:2223.5945@37.45	2223.5945	37.45		0.435983	0.306248	1.61764
Pos:2225.6110@38.42	2225.6110	38.42		0.494367	0.307359	1.4465
Pos:2229.5672@37.46	2229.5672	37.46		0.573014	0.327163	1.38787
Pos:223.1189@0.67	223.1189	0.67		0.00473671	0.0280381	1.3355
Pos:2237.5736@35.60	2237.5736	35.6		0.511806	0.309361	1.36419
Pos:2239.5893@36.29	2239.5893	36.29		0.612247	0.337649	1.35419
Pos:2241.6049@37.19	2241.6049	37.19		0.425354	0.306248	1.60777
Pos:225.1717@11.63	225.1717	11.63		0.8147	0.386679	1.08637
Pos:225.2092@11.09	225.2092	11.09		0.00614891	0.0325673	1.48511
Pos:225.2093@10.90	225.2093	10.9		0.0877053	0.178322	1.42316
Pos:2253.6038@36.79	2253.6038	36.79		0.413023	0.306248	1.57455
Pos:2257.6005@36.00	2257.6005	36		0.421485	0.306248	1.57918
Pos:226.1319@0.59	226.1319	0.59		0.862477	0.393401	1.10146
Pos:2265.6049@36.56	2265.6049	36.56		0.333842	0.306248	1.75581
Pos:2267.5316@20.84	2267.5316	20.84		0.574372	0.327342	1.35613
Pos:2267.6215@37.31	2267.6215	37.31		0.442617	0.306248	1.60547
Pos:2269.6368@38.26	2269.6368	38.26		0.491823	0.307359	1.41304
Pos:227.2247@8.37	227.2247	8.37		0.0428084	0.113795	1.34879
Pos:2273.5928@37.32	2273.5928	37.32		0.449734	0.306248	1.4727
Pos:228.1471@0.55	228.1471	0.55		0.840213	0.39069	0.887
Pos:2283.6164@36.16	2283.6164	36.16		0.436111	0.306248	1.57899
Pos:2285.6314@37.05	2285.6314	37.05		0.442723	0.306248	1.5524
Pos:229.1795@0.49	229.1795	0.49		0.623153	0.339948	1.15614
Pos:2297.6312@36.67	2297.6312	36.67		0.326133	0.306248	1.72252
Pos:2301.6245@35.88	2301.6245	35.88		0.432172	0.306248	1.5778
Pos:2309.6314@36.45	2309.6314	36.45		0.307876	0.306248	1.8165
Pos:2311.5553@20.68	2311.5553	20.68		0.574247	0.327342	1.36129
Pos:2311.6485@37.18	2311.6485	37.18		0.435843	0.306248	1.61833
Pos:2317.6198@37.18	2317.6198	37.18		0.366358	0.306248	1.65303
Pos:2327.6414@36.05	2327.6414	36.05		0.665533	0.351021	1.35316
Pos:2329.6568@36.92	2329.6568	36.92		0.50422	0.308612	1.42715
Pos:234.1119@0.51	234.1119	0.51		0.98321	0.422659	0.987908
Pos:2345.6530@35.76	2345.6530	35.76		0.421832	0.306248	1.57335
Pos:235.1205@0.56	235.1205	0.56		0.770061	0.376505	1.23941
Pos:2353.6577@36.33	2353.6577	36.33		0.455817	0.306248	1.53886
Pos:2355.6728@37.05	2355.6728	37.05		0.448413	0.306248	1.58326
Pos:2371.6679@35.92	2371.6679	35.92		0.43528	0.306248	1.56766
Pos:2373.6830@36.80	2373.6830	36.8		0.446923	0.306248	1.5213
Pos:239.2249@10.90	239.2249	10.9		0.0861156	0.176552	1.41666
Pos:2397.6825@36.19	2397.6825	36.19		0.444416	0.306248	1.53096
Pos:2399.6990@36.91	2399.6990	36.91		0.468282	0.306248	1.55273
Pos:241.0925@0.55	241.0925	0.55		0.551179	0.32118	0.782695
Pos:241.2403@9.48	241.2403	9.48		0.0254933	0.08231	1.3812
Pos:2415.6942@35.79	2415.6942	35.79		0.477228	0.306248	1.4535
Pos:2417.7117@36.66	2417.7117	36.66		0.378869	0.306248	1.54889
Pos:242.0796@0.71	242.0796	0.71		0.0156548	0.0598855	0.632871
Pos:244.0886@0.54	244.0886	0.54		0.618877	0.33953	1.20077
Pos:244.1213@0.65	244.1213	0.65		0.892651	0.400672	1.08326
Pos:2441.7083@36.08	2441.7083	36.08		0.460659	0.306248	1.50938
Pos:2443.7259@36.79	2443.7259	36.79		0.466125	0.306248	1.54762
Pos:246.2347@10.90	246.2347	10.9		0.0887776	0.178995	1.4031
Pos:246.2347@11.09	246.2347	11.09		0.00989657	0.0446535	1.44096
Pos:2487.7530@36.67	2487.7530	36.67		0.492216	0.307359	1.47751
Pos:252.2082@7.21	252.2082	7.21		0.0863652	0.176552	0.275965
Pos:253.1540@0.49	253.1540	0.49		0.852525	0.392498	1.15098
Pos:253.2404@9.32	253.2404	9.32		0.0101373	0.0453935	1.7235
Pos:253.2405@9.03	253.2405	9.03		0.0963223	0.184851	1.62436
Pos:2531.7778@36.55	2531.7778	36.55		0.413945	0.306248	1.58368
Pos:254.2241@6.97	254.2241	6.97		0.0252298	0.0818101	0.524965
Pos:255.2569@10.45	255.2569	10.45		0.0499261	0.129067	1.243
Pos:2575.8030@36.44	2575.8030	36.44		0.439647	0.306248	1.51187
Pos:260.1163@0.59	260.1163	0.59		0.806782	0.384619	1.1308
Pos:262.1310@0.55	262.1310	0.55		0.58303	0.32953	0.806439
Pos:264.2452@9.17	264.2452	9.17		0.135281	0.225288	0.53891
Pos:267.0966@0.54	267.0966	0.54		0.631453	0.342109	1.54346
Pos:267.2566@10.02	267.2566	10.02		0.132182	0.22196	1.56886
Pos:269.2718@11.30	269.2718	11.3		0.0972161	0.18562	1.1893
Pos:270.2185@7.27	270.2185	7.27		0.105924	0.195307	0.237642
Pos:278.0943@4.82	278.0943	4.82		0.50335	0.308612	0.895332
Pos:279.2560@4.61	279.2560	4.61		0.0845158	0.175635	1.54362
Pos:279.2561@5.41	279.2561	5.41		0.0952457	0.18413	1.66775
Pos:279.2561@6.19	279.2561	6.19		0.0697799	0.158115	1.63982
Pos:279.2561@6.60	279.2561	6.6		0.0145531	0.0579262	1.89067
Pos:279.2562@7.53	279.2562	7.53		0.0502757	0.129146	1.49557
Pos:279.2562@7.69	279.2562	7.69		0.246781	0.306248	1.43602
Pos:279.2564@9.70	279.2564	9.7		0.0992606	0.187136	1.72917
Pos:279.2567@9.95	279.2567	9.95		0.0770027	0.166842	1.7168
Pos:279.2571@7.32	279.2571	7.32		0.562604	0.325317	1.15287
Pos:280.2401@9.52	280.2401	9.52		0.0793185	0.170486	0.550038
Pos:281.2730@11.09	281.2730	11.09		0.0121776	0.0503355	1.5184
Pos:281.2734@10.90	281.2734	10.9		0.0825701	0.175605	1.51524
Pos:282.1678@0.54	282.1678	0.54		0.863458	0.393401	0.931357
Pos:282.2564@9.17	282.2564	9.17		0.135949	0.225766	0.536729
Pos:283.2884@12.07	283.2884	12.07		0.00538855	0.0300276	1.33551
Pos:284.2350@18.21	284.2350	18.21		0.217014	0.291009	0.767257
Pos:284.2352@18.60	284.2352	18.6		0.175779	0.258273	0.712025
Pos:284.2354@31.57	284.2354	31.57		0.897598	0.401384	0.932506
Pos:286.1620@0.58	286.1620	0.58		0.127111	0.218319	2.0438
Pos:286.2372@0.48	286.2372	0.48		0.380109	0.306248	1.63784
Pos:293.1469@0.53	293.1469	0.53		0.308475	0.306248	1.76516
Pos:293.2351@5.09	293.2351	5.09		0.841848	0.39069	0.962116
Pos:293.2352@4.63	293.2352	4.63		0.137179	0.225816	1.59558
Pos:293.2353@4.79	293.2353	4.79		0.372997	0.306248	1.19143
Pos:293.2354@5.42	293.2354	5.42		0.486864	0.306248	0.882306
Pos:295.2872@11.61	295.2872	11.61		0.163419	0.247858	1.50013
Pos:295.2872@11.80	295.2872	11.8		0.0302721	0.0918274	1.64048
Pos:297.2667@6.99	297.2667	6.99		0.0987968	0.187136	1.42035
Pos:297.2667@7.11	297.2667	7.11		0.0692828	0.157463	1.24219
Pos:297.2667@7.36	297.2667	7.36		0.176966	0.259078	1.22443
Pos:298.2985@11.13	298.2985	11.13		0.0296327	0.0908552	1.33389
Pos:304.1507@0.52	304.1507	0.52		0.802343	0.383859	0.902375
Pos:307.2872@11.53	307.2872	11.53		0.189674	0.269237	1.30869
Pos:307.2872@7.30	307.2872	7.3		0.151208	0.237478	1.44987
Pos:307.2872@7.72	307.2872	7.72		0.0913063	0.181074	1.51589
Pos:307.2875@7.93	307.2875	7.93		0.0373651	0.105674	1.45017
Pos:308.0986@0.55	308.0986	0.55		0.189422	0.269237	0.568464
Pos:309.3039@12.59	309.3039	12.59		0.0393898	0.10898	1.45764
Pos:309.3040@12.34	309.3040	12.34		0.416176	0.306248	1.21356
Pos:310.2509@19.23	310.2509	19.23		0.594512	0.332275	0.864895
Pos:311.3188@12.66	311.3188	12.66		0.694375	0.359712	1.02245
Pos:311.3189@13.61	311.3189	13.61		0.628593	0.342109	0.96707
Pos:311.3195@13.89	311.3195	13.89		0.608232	0.336196	0.949142
Pos:312.2665@24.04	312.2665	24.04		0.848405	0.391439	0.94452
Pos:312.2666@21.82	312.2666	21.82		0.0315236	0.093365	0.597002
Pos:312.2666@35.23	312.2666	35.23		0.108915	0.198871	0.427735
Pos:315.2049@0.52	315.2049	0.52		0.0364374	0.103831	0.808734
Pos:319.1946@8.95	319.1946	8.95		0.813704	0.386679	0.971885
Pos:319.2482@4.61	319.2482	4.61		0.13435	0.225099	1.55745
Pos:319.2485@6.13	319.2485	6.13		0.579667	0.329008	1.29042
Pos:319.2486@7.33	319.2486	7.33		0.268768	0.306248	1.23168
Pos:319.2487@5.17	319.2487	5.17		0.0183511	0.0654278	1.80268
Pos:319.2487@7.54	319.2487	7.54		0.180478	0.262612	1.33974
Pos:322.2486@9.17	322.2486	9.17		0.0728566	0.161526	0.417797
Pos:323.2823@7.71	323.2823	7.71		0.0275761	0.0867994	1.51862
Pos:323.2824@8.05	323.2824	8.05		0.0221774	0.075835	1.65847
Pos:325.2002@0.54	325.2002	0.54		0.708726	0.36319	0.709864
Pos:325.2979@9.33	325.2979	9.33		0.0558329	0.140007	1.30649
Pos:325.3707@7.48	325.3707	7.48		0.792227	0.382716	1.06816
Pos:326.3295@11.11	326.3295	11.11		0.0802701	0.17204	1.2636
Pos:326.3296@10.89	326.3296	10.89		0.182441	0.264446	1.19159
Pos:327.1324@0.54	327.1324	0.54		0.896254	0.401384	0.933393
Pos:328.3454@10.46	328.3454	10.46		0.0843407	0.175635	1.1222
Pos:331.3236@6.46	331.3236	6.46		0.961426	0.41759	1.02091
Pos:331.9569@7.74	331.9569	7.74		0.0623885	0.150094	2.72887
Pos:333.2427@6.97	333.2427	6.97		0.0411341	0.111311	2.00795
Pos:333.2434@7.70	333.2434	7.7		0.0296749	0.0908552	1.89713
Pos:333.2435@7.51	333.2435	7.51		0.0239798	0.0791212	2.06754
Pos:335.1568@0.54	335.1568	0.54		0.808362	0.384706	0.938733
Pos:335.1610@0.72	335.1610	0.72		0.803156	0.383859	0.875396
Pos:335.2436@1.92	335.2436	1.92		0.00529109	0.0297045	1.44239
Pos:335.3187@9.52	335.3187	9.52		0.370303	0.306248	0.923657
Pos:335.3188@12.77	335.3188	12.77		0.00239705	0.0202966	0.799865
Pos:337.3346@14.51	337.3346	14.51		0.0251886	0.0818101	0.883119
Pos:337.3352@14.16	337.3352	14.16		0.235153	0.306248	0.911932
Pos:338.2820@18.21	338.2820	18.21		0.209616	0.284944	0.74886
Pos:338.2820@21.82	338.2820	21.82		0.0180647	0.0652893	0.577609
Pos:338.2820@33.56	338.2820	33.56		0.567204	0.326903	0.768952
Pos:338.2821@19.24	338.2821	19.24		0.568025	0.326903	0.846174
Pos:338.2821@22.35	338.2821	22.35		0.823558	0.388676	0.921806
Pos:338.2821@35.51	338.2821	35.51		0.63295	0.342109	1.30261
Pos:338.2822@18.60	338.2822	18.6		0.130081	0.219905	0.672244
Pos:339.1797@0.59	339.1797	0.59		0.493985	0.307359	1.45038
Pos:339.3501@14.71	339.3501	14.71		0.719709	0.365172	1.02001
Pos:339.3503@16.43	339.3503	16.43		0.256977	0.306248	0.92814
Pos:340.3454@11.10	340.3454	11.1		0.00798205	0.0382469	1.2688
Pos:340.3457@10.89	340.3457	10.89		0.0565655	0.141373	1.18044
Pos:342.1234@0.59	342.1234	0.59		0.581027	0.329008	0.671663
Pos:343.2204@0.54	343.2204	0.54		0.924985	0.407069	0.953947
Pos:347.2250@10.06	347.2250	10.06		0.430455	0.306248	1.06594
Pos:347.2799@7.73	347.2799	7.73		0.226441	0.298856	1.32805
Pos:347.2799@7.93	347.2799	7.93		0.0654291	0.151903	1.36426
Pos:348.1775@0.52	348.1775	0.52		0.751732	0.37254	0.881507
Pos:351.3138@9.69	351.3138	9.69		0.770743	0.376505	0.967484
Pos:352.2592@11.07	352.2592	11.07		0.147187	0.233108	0.820699
Pos:352.2977@31.58	352.2977	31.58		0.887286	0.399696	0.92701
Pos:352.2979@24.04	352.2979	24.04		0.588101	0.330657	0.815532
Pos:352.2979@35.23	352.2979	35.23		0.119913	0.209564	0.44082
Pos:352.2979@35.51	352.2979	35.51		0.65653	0.34806	1.2758
Pos:352.3341@11.05	352.3341	11.05		0.515966	0.310056	1.02785
Pos:352.3450@10.13	352.3450	10.13		0.013996	0.0560053	1.63167
Pos:352.3452@9.95	352.3452	9.95		0.0342483	0.0998156	1.7623
Pos:354.3607@12.35	354.3607	12.35		0.271341	0.306248	1.20347
Pos:354.3612@11.10	354.3612	11.1		0.0197975	0.0695949	1.22381
Pos:354.3613@10.90	354.3613	10.9		0.0835846	0.175612	1.17097
Pos:356.3769@12.06	356.3769	12.06		0.00935448	0.0426499	1.18089
Pos:357.3606@9.30	357.3606	9.3		0.679013	0.355095	1.18111
Pos:359.3551@8.56	359.3551	8.56		0.641553	0.344185	0.788018
Pos:361.2749@9.24	361.2749	9.24		0.264544	0.306248	1.2425
Pos:361.2906@8.51	361.2906	8.51		0.255845	0.306248	0.875195
Pos:367.4179@12.15	367.4179	12.15		0.409867	0.306248	1.04298
Pos:368.3766@12.35	368.3766	12.35		0.359096	0.306248	1.14545
Pos:370.3085@13.47	370.3085	13.47		0.19467	0.274246	0.934508
Pos:375.3077@11.05	375.3077	11.05		0.690016	0.358486	0.96028
Pos:375.3113@9.52	375.3113	9.52		0.668404	0.351629	0.952284
Pos:380.2906@12.61	380.2906	12.61		0.764555	0.375242	0.954094
Pos:382.3911@14.16	382.3911	14.16		0.990223	0.423978	1.00153
Pos:382.3923@12.59	382.3923	12.59		0.0236893	0.0785069	1.42326
Pos:382.3924@12.35	382.3924	12.35		0.286715	0.306248	1.16772
Pos:386.1863@3.79	386.1863	3.79		0.546554	0.320471	1.16757
Pos:387.2466@0.54	387.2466	0.54		0.833963	0.390163	0.887082
Pos:390.2774@13.29	390.2774	13.29		0.505943	0.308689	0.980175
Pos:391.2934@8.89	391.2934	8.89		0.938226	0.411073	0.996223
Pos:392.2044@0.52	392.2044	0.52		0.882198	0.398358	1.0621
Pos:393.0111@10.56	393.0111	10.56		0.128735	0.219905	3.06975
Pos:394.2695@9.34	394.2695	9.34		0.970455	0.420539	1.01881
Pos:394.3811@12.73	394.3811	12.73		0.285247	0.306248	1.12591
Pos:395.8939@1.25	395.8939	1.25		0.39081	0.306248	1.03798
Pos:396.4078@14.16	396.4078	14.16		0.146411	0.233108	0.905723
Pos:397.2817@10.46	397.2817	10.46		0.745235	0.37174	1.01314
Pos:399.2997@10.13	399.2997	10.13		0.0236641	0.0785069	1.60634
Pos:399.2997@9.95	399.2997	9.95		0.0313673	0.093365	1.77704
Pos:401.3156@10.83	401.3156	10.83		0.39891	0.306248	1.14297
Pos:401.3157@11.07	401.3157	11.07		0.198106	0.277285	1.10401
Pos:407.0269@11.48	407.0269	11.48		0.138236	0.226564	3.44951
Pos:407.3013@11.93	407.3013	11.93		0.799284	0.383401	1.06483
Pos:407.3014@11.62	407.3014	11.62		0.972128	0.420539	1.01173
Pos:410.4237@14.16	410.4237	14.16		0.244303	0.306248	0.925437
Pos:411.2984@9.74	411.2984	9.74		0.862647	0.393401	0.986086
Pos:414.2044@1.98	414.2044	1.98		0.619773	0.33953	1.13382
Pos:414.2044@3.38	414.2044	3.38		0.997328	0.42605	0.999488
Pos:414.2045@3.06	414.2045	3.06		0.88321	0.398575	0.979908
Pos:415.2214@0.54	415.2214	0.54		0.0665072	0.153004	0.801458
Pos:418.3087@15.98	418.3087	15.98		0.917178	0.405214	1.0346
Pos:418.3089@15.55	418.3089	15.55		0.552484	0.321515	1.19526
Pos:421.0426@12.09	421.0426	12.09		0.167513	0.250813	3.0503
Pos:423.4078@9.64	423.4078	9.64		0.0260335	0.0833387	0.805356
Pos:425.3132@12.09	425.3132	12.09		0.912243	0.40418	1.0052
Pos:425.3146@12.68	425.3146	12.68		0.766682	0.375252	1.03021
Pos:429.2365@0.57	429.2365	0.57		0.516028	0.310056	1.0657
Pos:429.3467@12.59	429.3467	12.59		0.0158871	0.0600583	1.38624
Pos:429.3469@12.34	429.3469	12.34		0.218359	0.292292	1.12838
Pos:431.2730@0.53	431.2730	0.53		0.728328	0.36674	0.810632
Pos:432.1982@0.53	432.1982	0.53		0.992472	0.424699	1.00478
Pos:432.2325@0.59	432.2325	0.59		0.237927	0.306248	2.13856
Pos:432.2641@22.73	432.2641	22.73		0.0439055	0.116301	0.520781
Pos:436.1868@3.76	436.1868	3.76		0.243869	0.306248	0.794258
Pos:438.2840@0.59	438.2840	0.59		0.113322	0.203949	2.40323
Pos:439.4024@8.76	439.4024	8.76		0.0855723	0.176552	3.50649
Pos:439.4029@9.06	439.4029	9.06		0.416485	0.306248	0.858009
Pos:443.3242@6.89	443.3242	6.89		0.868653	0.394134	1.10289
Pos:444.2370@0.62	444.2370	0.62		0.985966	0.423198	0.986336
Pos:446.3399@17.19	446.3399	17.19		0.926381	0.407069	0.989783
Pos:451.4389@11.27	451.4389	11.27		0.149528	0.235823	0.857404
Pos:453.2854@4.29	453.2854	4.29		0.79319	0.382716	1.01728
Pos:453.2862@4.85	453.2862	4.85		0.844773	0.391083	1.01292
Pos:453.2866@1.96	453.2866	1.96		0.596272	0.332323	1.04521
Pos:453.3443@13.90	453.3443	13.9		0.656395	0.34806	0.963517
Pos:453.4545@15.08	453.4545	15.08		0.633297	0.342109	0.975996
Pos:454.2078@0.55	454.2078	0.55		0.444625	0.306248	1.40884
Pos:457.3782@14.16	457.3782	14.16		0.447848	0.306248	0.952545
Pos:459.2489@0.53	459.2489	0.53		0.327287	0.306248	1.15971
Pos:463.3663@13.29	463.3663	13.29		0.757767	0.374298	1.01389
Pos:467.3011@5.64	467.3011	5.64		0.306682	0.306248	0.940898
Pos:467.3011@6.19	467.3011	6.19		0.190506	0.269896	1.11947
Pos:467.3013@2.02	467.3013	2.02		0.715911	0.364875	1.23089
Pos:467.4345@10.87	467.4345	10.87		0.937059	0.410801	0.993275
Pos:468.3216@17.12	468.3216	17.12		0.833432	0.390163	1.04896
Pos:471.2686@0.54	471.2686	0.54		0.753514	0.372687	0.862485
Pos:472.2693@0.58	472.2693	0.58		0.473391	0.306248	1.50238
Pos:472.3642@11.64	472.3642	11.64		0.517251	0.310056	0.89288
Pos:475.2995@0.53	475.2995	0.53		0.752276	0.372564	0.831706
Pos:476.2237@0.52	476.2237	0.52		0.870978	0.394951	0.916037
Pos:487.2930@3.38	487.2930	3.38		0.911426	0.40418	0.98293
Pos:487.2931@3.06	487.2931	3.06		0.8535	0.392672	0.976929
Pos:487.3504@6.80	487.3504	6.8		0.906793	0.403197	1.06961
Pos:488.3057@13.91	488.3057	13.91		0.491525	0.307359	1.05186
Pos:489.4034@12.74	489.4034	12.74		0.203513	0.281857	0.897264
Pos:489.4182@25.05	489.4182	25.05		0.697656	0.360508	1.09908
Pos:490.2781@0.59	490.2781	0.59		0.0482647	0.125636	3.09304
Pos:491.3163@9.43	491.3163	9.43		0.0236475	0.0785069	0.812859
Pos:491.3975@15.30	491.3975	15.3		0.336858	0.306248	0.796012
Pos:491.3976@15.97	491.3976	15.97		0.189064	0.269237	1.61986
Pos:494.4329@14.91	494.4329	14.91		0.011146	0.0473331	0.686372
Pos:495.2689@0.59	495.2689	0.59		0.861563	0.393401	1.12209
Pos:495.5017@18.45	495.5017	18.45		0.0718551	0.16136	1.08477
Pos:498.3262@14.10	498.3262	14.1		0.568979	0.326903	0.912152
Pos:511.4755@25.49	511.4755	25.49		0.304199	0.306248	0.384257
Pos:511.4964@14.29	511.4964	14.29		0.67583	0.353804	0.904989
Pos:515.2947@0.54	515.2947	0.54		0.824962	0.389095	0.881552
Pos:515.4188@19.32	515.4188	19.32		0.781678	0.379628	0.982936
Pos:517.3616@11.67	517.3616	11.67		0.312359	0.306248	0.92677
Pos:519.3256@0.53	519.3256	0.53		0.701448	0.361183	0.808987
Pos:520.2500@0.52	520.2500	0.52		0.85733	0.393401	0.909446
Pos:520.4494@15.34	520.4494	15.34		0.0890178	0.178995	0.715846
Pos:522.4658@17.25	522.4658	17.25		0.511395	0.309361	1.05555
Pos:529.2898@0.59	529.2898	0.59		0.0153343	0.0596199	5.64258
Pos:530.2669@10.40	530.2669	10.4		0.893493	0.400811	0.972496
Pos:530.4008@18.58	530.4008	18.58		0.608206	0.336196	1.07097
Pos:531.3755@6.71	531.3755	6.71		0.750189	0.372266	0.844923
Pos:532.4958@10.45	532.4958	10.45		0.0602364	0.148574	1.24719
Pos:534.2476@3.38	534.2476	3.38		0.814377	0.386679	0.968952
Pos:534.2477@3.06	534.2477	3.06		0.813521	0.386679	0.970592
Pos:534.4657@16.48	534.4657	16.48		0.0579123	0.14426	0.606779
Pos:535.1582@21.91	535.1582	21.91		0.348628	0.306248	0.788436
Pos:536.3877@27.07	536.3877	27.07		0.00226371	0.0198018	1.09951
Pos:536.5285@25.28	536.5285	25.28		0.470613	0.306248	0.977687
Pos:537.3796@11.19	537.3796	11.19		0.622275	0.339715	1.03558
Pos:537.3801@10.84	537.3801	10.84		0.223801	0.296412	0.915594
Pos:537.5487@22.73	537.5487	22.73		0.397966	0.306248	1.0337
Pos:539.3303@0.56	539.3303	0.56		0.830897	0.390163	0.850187
Pos:539.4193@10.79	539.4193	10.79		0.0945596	0.183813	1.17287
Pos:543.4500@22.89	543.4500	22.89		0.10924	0.198981	0.922696
Pos:546.4647@16.28	546.4647	16.28		0.643417	0.344507	0.768162
Pos:546.4649@16.06	546.4649	16.06		0.995461	0.425736	0.998235
Pos:546.4649@16.88	546.4649	16.88		0.460012	0.306248	1.2159
Pos:548.4807@18.61	548.4807	18.61		0.101563	0.189255	0.675395
Pos:548.4808@28.97	548.4808	28.97		0.0642441	0.150094	0.53983
Pos:548.4809@18.13	548.4809	18.13		0.206116	0.282638	0.781223
Pos:549.6217@23.03	549.6217	23.03		0.66189	0.34967	1.01629
Pos:550.4964@20.20	550.4964	20.2		0.701256	0.361183	0.854517
Pos:552.3271@0.56	552.3271	0.56		0.828109	0.389845	1.0482
Pos:556.0345@9.99	556.0345	9.99		0.432828	0.306248	2.11393
Pos:559.3212@0.55	559.3212	0.55		0.79964	0.383401	0.86736
Pos:560.4807@17.59	560.4807	17.59		0.585664	0.330522	1.51562
Pos:561.5116@18.61	561.5116	18.61		0.48533	0.306248	1.16486
Pos:561.5128@19.27	561.5128	19.27		0.278021	0.306248	0.801355
Pos:562.4966@31.69	562.4966	31.69		0.922569	0.406343	1.05734
Pos:562.4971@19.13	562.4971	19.13		0.0110988	0.0473331	0.502917
Pos:562.4971@22.68	562.4971	22.68		0.109883	0.199669	0.523195
Pos:562.4973@18.75	562.4973	18.75		0.505407	0.308612	0.718659
Pos:562.4974@19.53	562.4974	19.53		0.986215	0.423198	1.01135
Pos:563.3518@0.53	563.3518	0.53		0.618443	0.33953	0.767835
Pos:564.2762@0.52	564.2762	0.52		0.794997	0.382716	0.878267
Pos:564.5593@12.06	564.5593	12.06		0.0350141	0.10131	1.56214
Pos:564.5599@29.46	564.5599	29.46		0.723845	0.365707	0.985365
Pos:566.4914@18.21	566.4914	18.21		0.203498	0.281857	0.760016
Pos:566.4914@18.60	566.4914	18.6		0.146585	0.233108	0.713672
Pos:567.2913@0.60	567.2913	0.6		0.307959	0.306248	1.6913
Pos:567.4503@12.96	567.4503	12.96		0.0894638	0.178995	1.18822
Pos:570.7101@9.95	570.7101	9.95		0.455193	0.306248	2.06327
Pos:571.3359@0.62	571.3359	0.62		0.327452	0.306248	1.68493
Pos:571.4818@26.82	571.4818	26.82		0.100568	0.188198	1.26766
Pos:572.4807@17.01	572.4807	17.01		0.0538496	0.13594	0.61392
Pos:574.4962@18.66	574.4962	18.66		0.0749301	0.163863	0.590255
Pos:574.4964@19.21	574.4964	19.21		0.606206	0.33564	0.893361
Pos:574.4964@19.62	574.4964	19.62		0.173167	0.255724	0.746549
Pos:574.4966@18.27	574.4966	18.27		0.547436	0.320488	0.696197
Pos:575.4014@6.62	575.4014	6.62		0.39524	0.306248	0.656735
Pos:576.5119@21.81	576.5119	21.81		0.0684617	0.156069	0.588516
Pos:576.5124@21.15	576.5124	21.15		0.534772	0.315778	0.842969
Pos:578.5273@23.53	578.5273	23.53		0.460969	0.306248	0.739814
Pos:579.5375@32.28	579.5375	32.28		0.0394406	0.10898	0.305573
Pos:579.5956@27.48	579.5956	27.48		0.943873	0.413066	1.01032
Pos:580.4937@10.13	580.4937	10.13		0.0105831	0.0465637	2.56406
Pos:580.4945@9.89	580.4945	9.89		0.0134675	0.0541784	3.16751
Pos:580.5078@20.62	580.5078	20.62		0.942503	0.412707	1.02579
Pos:581.5021@26.43	581.5021	26.43		0.46016	0.306248	0.737229
Pos:583.5186@28.88	583.5186	28.88		0.0273897	0.0865749	0.494301
Pos:584.5274@10.90	584.5274	10.9		0.0828699	0.175605	1.52922
Pos:584.5274@11.11	584.5274	11.11		0.0105843	0.0465637	1.52658
Pos:585.3853@9.91	585.3853	9.91		0.455328	0.306248	1.9422
Pos:585.5337@32.41	585.5337	32.41		0.135272	0.225288	0.589246
Pos:585.7202@9.91	585.7202	9.91		0.380632	0.306248	2.59669
Pos:586.4578@26.08	586.4578	26.08		0.0725303	0.161526	0.692154
Pos:588.4734@29.36	588.4734	29.36		0.212806	0.287416	0.811227
Pos:588.5118@21.70	588.5118	21.7		0.0838043	0.175612	1.72373
Pos:588.5122@19.76	588.5122	19.76		0.665979	0.351021	0.774215
Pos:588.5122@20.57	588.5122	20.57		0.255241	0.306248	0.643078
Pos:588.5124@20.20	588.5124	20.2		0.619399	0.33953	1.19596
Pos:588.5587@12.07	588.5587	12.07		0.00594146	0.0319262	1.34842
Pos:590.5277@24.05	590.5277	24.05		0.502554	0.308612	0.807947
Pos:590.5278@22.36	590.5278	22.36		0.115792	0.205444	0.714677
Pos:590.5278@35.29	590.5278	35.29		0.146917	0.233108	0.479718
Pos:590.5280@21.85	590.5280	21.85		0.444591	0.306248	0.685369
Pos:590.5291@22.74	590.5291	22.74		0.216612	0.291009	0.47638
Pos:590.5751@12.34	590.5751	12.34		0.0933477	0.1824	1.50777
Pos:592.4349@25.05	592.4349	25.05		0.971575	0.420539	1.00889
Pos:592.5065@18.89	592.5065	18.89		0.717402	0.364875	0.91279
Pos:592.5065@19.24	592.5065	19.24		0.313082	0.306248	0.778102
Pos:592.5067@17.59	592.5067	17.59		0.679241	0.355095	1.12598
Pos:592.5906@33.79	592.5906	33.79		0.734035	0.368135	1.02005
Pos:594.5227@21.50	594.5227	21.5		0.172748	0.255724	0.684926
Pos:594.5227@21.81	594.5227	21.81		0.0523849	0.133136	0.634365
Pos:597.5331@31.58	597.5331	31.58		0.925879	0.407069	0.949488
Pos:597.5334@30.90	597.5334	30.9		0.0702002	0.158115	0.319509
Pos:599.5130@30.85	599.5130	30.85		0.90542	0.403037	1.01044
Pos:600.0608@9.86	600.0608	9.86		0.485897	0.306248	1.89257
Pos:600.3955@9.88	600.3955	9.88		0.392704	0.306248	2.30069
Pos:600.4726@28.58	600.4726	28.58		0.184555	0.266151	1.59946
Pos:600.5118@19.73	600.5118	19.73		0.351516	0.306248	0.856963
Pos:600.5125@19.27	600.5125	19.27		0.398327	0.306248	0.815353
Pos:600.7296@9.87	600.7296	9.87		0.466942	0.306248	1.94154
Pos:601.5043@17.71	601.5043	17.71		0.0634712	0.150094	1.78888
Pos:601.5048@18.59	601.5048	18.59		0.156051	0.239582	1.42181
Pos:601.5078@19.28	601.5078	19.28		0.888982	0.39998	1.02785
Pos:601.5092@19.72	601.5092	19.72		0.875047	0.396318	1.02935
Pos:602.5272@33.68	602.5272	33.68		0.77751	0.378245	0.87572
Pos:602.5277@21.66	602.5277	21.66		0.114377	0.20453	0.706954
Pos:602.5277@22.31	602.5277	22.31		0.743048	0.371171	0.883302
Pos:602.5285@21.13	602.5285	21.13		0.62013	0.33953	0.712911
Pos:603.3470@0.53	603.3470	0.53		0.77565	0.37792	0.861588
Pos:604.4681@22.87	604.4681	22.87		0.0493529	0.128026	1.649
Pos:604.5433@24.58	604.5433	24.58		0.573188	0.327163	0.799436
Pos:604.5434@24.05	604.5434	24.05		0.0121184	0.0503355	0.649224
Pos:606.5235@21.29	606.5235	21.29		0.570475	0.326903	1.23375
Pos:606.5592@37.54	606.5592	37.54		0.753297	0.372687	1.02757
Pos:607.3773@0.53	607.3773	0.53		0.592565	0.332039	0.76573
Pos:608.3525@0.67	608.3525	0.67		0.0157559	0.0598855	5.97198
Pos:608.5382@25.75	608.5382	25.75		0.0182255	0.0652893	0.659027
Pos:608.5384@24.05	608.5384	24.05		0.718552	0.364993	0.901786
Pos:609.1769@25.94	609.1769	25.94		0.32557	0.306248	0.778904
Pos:609.5336@29.55	609.5336	29.55		0.480248	0.306248	0.683539
Pos:611.5486@33.63	611.5486	33.63		0.547216	0.320488	1.31006
Pos:612.1755@25.94	612.1755	25.94		0.36161	0.306248	0.825946
Pos:612.4732@27.36	612.4732	27.36		0.59547	0.332323	0.847061
Pos:614.5274@21.74	614.5274	21.74		0.618601	0.33953	1.31246
Pos:614.5278@21.24	614.5278	21.24		0.795182	0.382716	1.1312
Pos:614.7362@9.84	614.7362	9.84		0.425869	0.306248	2.19946
Pos:614.7658@23.05	614.7658	23.05		0.344944	0.306248	1.77864
Pos:615.0712@9.83	615.0712	9.83		0.427874	0.306248	2.22475
Pos:615.4054@9.83	615.4054	9.83		0.580019	0.329008	1.57861
Pos:616.4679@20.96	616.4679	20.96		0.702777	0.361459	1.11675
Pos:616.5432@23.83	616.5432	23.83		0.749911	0.372266	1.2209
Pos:616.5433@35.57	616.5433	35.57		0.698221	0.360508	1.24352
Pos:616.5440@23.29	616.5440	23.29		0.834416	0.390163	1.13852
Pos:618.5204@35.71	618.5204	35.71		0.178647	0.260958	0.832148
Pos:618.5218@20.26	618.5218	20.26		0.542495	0.318732	1.23982
Pos:618.5591@26.35	618.5591	26.35		0.982905	0.422659	1.0141
Pos:619.4268@6.55	619.4268	6.55		0.504454	0.308612	0.739772
Pos:620.5383@22.33	620.5383	22.33		0.1566	0.239934	1.35403
Pos:620.5385@22.79	620.5385	22.79		0.706157	0.362615	0.915308
Pos:621.5078@10.52	621.5078	10.52		0.595971	0.332323	1.137
Pos:622.5147@9.17	622.5147	9.17		0.0867291	0.176816	0.300335
Pos:623.3804@11.46	623.3804	11.46		0.514639	0.310002	1.09623
Pos:623.3805@11.70	623.3805	11.7		0.264145	0.306248	1.09563
Pos:623.5491@32.79	623.5491	32.79		0.0379203	0.106443	0.709937
Pos:623.5495@32.29	623.5495	32.29		0.35322	0.306248	1.24704
Pos:623.5497@31.57	623.5497	31.57		0.536936	0.316559	0.746432
Pos:624.2764@0.51	624.2764	0.51		0.498148	0.308612	0.581549
Pos:625.5654@34.36	625.5654	34.36		0.63736	0.342954	0.776368
Pos:625.5658@35.23	625.5658	35.23		0.108288	0.19869	0.420037
Pos:627.5440@26.69	627.5440	26.69		0.293699	0.306248	1.31936
Pos:627.5444@34.79	627.5444	34.79		0.599699	0.333406	1.00964
Pos:628.5049@34.16	628.5049	34.16		0.0633408	0.150094	1.8023
Pos:629.4121@9.79	629.4121	9.79		0.392409	0.306248	2.43603
Pos:629.4409@22.75	629.4409	22.75		0.0759744	0.165186	2.91736
Pos:629.7461@9.76	629.7461	9.76		0.373225	0.306248	2.58629
Pos:630.0807@9.79	630.0807	9.79		0.493826	0.307359	1.83331
Pos:630.4573@12.67	630.4573	12.67		0.0362885	0.1038	0.389652
Pos:630.4630@29.58	630.4630	29.58		0.908297	0.403602	0.939849
Pos:630.5204@34.38	630.5204	34.38		0.838164	0.39069	0.896015
Pos:630.5206@34.87	630.5206	34.87		0.744298	0.371549	0.913731
Pos:630.5591@25.63	630.5591	25.63		0.15273	0.238374	1.46455
Pos:632.4986@24.43	632.4986	24.43		0.0182176	0.0652893	0.170468
Pos:632.4995@26.72	632.4995	26.72		0.441281	0.306248	1.20151
Pos:634.5536@24.55	634.5536	24.55		0.268862	0.306248	1.90819
Pos:637.5649@34.02	637.5649	34.02		0.347594	0.306248	0.837954
Pos:637.5655@33.60	637.5655	33.6		0.837483	0.39069	1.11722
Pos:639.5798@28.86	639.5798	28.86		0.0168305	0.0629915	0.479701
Pos:639.5807@36.22	639.5807	36.22		0.386742	0.306248	0.784844
Pos:639.5808@35.94	639.5808	35.94		0.00189544	0.0176336	0.708734
Pos:640.5047@31.17	640.5047	31.17		0.858781	0.393401	0.971194
Pos:640.5050@30.64	640.5050	30.64		0.219069	0.292721	0.685191
Pos:640.5885@12.59	640.5885	12.59		0.0295407	0.0908552	1.76052
Pos:640.5895@12.35	640.5895	12.35		0.409229	0.306248	1.24384
Pos:644.0875@9.74	644.0875	9.74		0.436168	0.306248	2.12196
Pos:644.1168@22.57	644.1168	22.57		0.316172	0.306248	1.74441
Pos:644.4221@9.74	644.4221	9.74		0.454443	0.306248	1.97541
Pos:644.4512@22.56	644.4512	22.56		0.277174	0.306248	1.83403
Pos:644.4999@24.53	644.4999	24.53		0.126659	0.218041	0.477303
Pos:644.6201@13.89	644.6201	13.89		0.688729	0.358313	0.935824
Pos:644.7558@9.74	644.7558	9.74		0.397099	0.306248	2.32026
Pos:646.5145@29.23	646.5145	29.23		0.120373	0.209617	1.58149
Pos:646.5516@37.53	646.5516	37.53		0.661663	0.34967	1.04032
Pos:647.3732@0.53	647.3732	0.53		0.763111	0.375213	0.860202
Pos:648.3945@18.55	648.3945	18.55		0.440231	0.306248	0.969313
Pos:649.4486@19.30	649.4486	19.3		0.415785	0.306248	1.67165
Pos:649.4684@14.21	649.4684	14.21		0.816345	0.387215	1.0177
Pos:649.5646@33.35	649.5646	33.35		0.405532	0.306248	1.15932
Pos:650.1197@21.76	650.1197	21.76		0.500418	0.308612	1.45582
Pos:651.4032@0.53	651.4032	0.53		0.657491	0.348079	0.806316
Pos:651.5811@35.74	651.5811	35.74		0.829881	0.390163	1.14079
Pos:651.5812@35.49	651.5812	35.49		0.617658	0.33953	1.31688
Pos:653.5926@35.24	653.5926	35.24		0.13792	0.22654	0.637805
Pos:653.5952@31.59	653.5952	31.59		0.898058	0.401384	0.936363
Pos:653.5961@37.15	653.5961	37.15		0.971995	0.420539	0.980653
Pos:654.5201@33.87	654.5201	33.87		0.397602	0.306248	1.26127
Pos:654.5202@33.33	654.5202	33.33		0.703425	0.361459	1.15282
Pos:655.4521@18.50	655.4521	18.5		0.357457	0.306248	1.65566
Pos:655.5758@36.70	655.5758	36.7		0.841612	0.39069	1.01255
Pos:658.3333@0.58	658.3333	0.58		0.0508277	0.130057	2.64746
Pos:658.4941@33.58	658.4941	33.58		0.898503	0.401384	0.95247
Pos:658.7625@9.70	658.7625	9.7		0.403876	0.306248	2.27261
Pos:658.7925@22.33	658.7925	22.33		0.419069	0.306248	1.64879
Pos:659.0974@9.69	659.0974	9.69		0.49413	0.307359	1.7967
Pos:659.1268@22.33	659.1268	22.33		0.344202	0.306248	1.76418
Pos:659.4322@9.70	659.4322	9.7		0.409282	0.306248	2.2016
Pos:659.4610@22.33	659.4610	22.33		0.416347	0.306248	1.62436
Pos:662.4467@28.82	662.4467	28.82		0.861186	0.393401	0.963547
Pos:662.4483@26.63	662.4483	26.63		0.479995	0.306248	1.02316
Pos:663.6897@35.99	663.6897	35.99		0.650936	0.346314	1.17076
Pos:664.1236@19.09	664.1236	19.09		0.453846	0.306248	1.52206
Pos:664.7964@21.54	664.7964	21.54		0.408119	0.306248	1.54866
Pos:665.4208@18.12	665.4208	18.12		0.463622	0.306248	1.05537
Pos:665.5957@36.76	665.5957	36.76		0.0633441	0.150094	1.4269
Pos:667.6116@35.24	667.6116	35.24		0.079276	0.170486	0.5729
Pos:667.6118@21.58	667.6118	21.58		0.223715	0.296412	1.07258
Pos:669.4605@17.23	669.4605	17.23		0.165046	0.249424	0.874094
Pos:670.1271@18.34	670.1271	18.34		0.397277	0.306248	1.54026
Pos:670.5514@36.78	670.5514	36.78		0.063804	0.150094	1.40027
Pos:670.5524@36.09	670.5524	36.09		0.597642	0.332542	0.790754
Pos:673.4376@9.66	673.4376	9.66		0.469591	0.306248	1.88707
Pos:673.4676@22.09	673.4676	22.09		0.36971	0.306248	1.73878
Pos:673.7727@9.65	673.7727	9.65		0.470753	0.306248	1.85446
Pos:673.8023@22.09	673.8023	22.09		0.421687	0.306248	1.61318
Pos:674.1364@22.10	674.1364	22.1		0.432654	0.306248	1.62175
Pos:677.5014@16.48	677.5014	16.48		0.549719	0.320826	1.03974
Pos:678.4414@18.03	678.4414	18.03		0.899417	0.401553	1.01294
Pos:678.7992@18.91	678.7992	18.91		0.453257	0.306248	1.55998
Pos:679.4706@21.35	679.4706	21.35		0.383795	0.306248	1.77314
Pos:68.0629@10.90	68.0629	10.9		0.184678	0.266151	1.29046
Pos:681.4524@16.81	681.4524	16.81		0.410756	0.306248	0.966341
Pos:681.6271@35.24	681.6271	35.24		0.154786	0.239582	0.541202
Pos:683.1956@29.60	683.1956	29.6		0.321357	0.306248	0.775936
Pos:683.6071@38.42	683.6071	38.42		0.693507	0.359712	1.01453
Pos:684.8034@18.17	684.8034	18.17		0.457448	0.306248	1.50347
Pos:686.1943@29.60	686.1943	29.6		0.310666	0.306248	0.793109
Pos:688.1139@9.61	688.1139	9.61		0.510832	0.309361	1.7052
Pos:688.1433@21.91	688.1433	21.91		0.320581	0.306248	1.88153
Pos:688.1725@38.06	688.1725	38.06		0.461854	0.306248	1.47457
Pos:688.4486@9.62	688.4486	9.62		0.51198	0.309361	1.61721
Pos:688.4777@21.91	688.4777	21.91		0.434804	0.306248	1.583
Pos:688.8122@21.91	688.8122	21.91		0.434188	0.306248	1.57682
Pos:689.5938@12.60	689.5938	12.6		0.396155	0.306248	1.16762
Pos:691.3994@0.53	691.3994	0.53		0.774552	0.37763	0.870213
Pos:693.4743@18.74	693.4743	18.74		0.395362	0.306248	1.64405
Pos:693.4892@26.62	693.4892	26.62		0.123851	0.214186	0.913794
Pos:693.6274@33.57	693.6274	33.57		0.795667	0.382716	0.880859
Pos:694.1465@21.12	694.1465	21.12		0.462224	0.306248	1.49586
Pos:695.4307@0.53	695.4307	0.53		0.593649	0.332039	0.774916
Pos:695.4679@17.87	695.4679	17.87		0.179966	0.262375	0.911983
Pos:695.6422@35.24	695.6422	35.24		0.321004	0.306248	0.582953
Pos:696.6513@14.16	696.6513	14.16		0.195074	0.274301	0.869218
Pos:697.2473@34.80	697.2473	34.8		0.634846	0.342109	1.02234
Pos:697.4917@20.47	697.4917	20.47		0.362095	0.306248	0.850358
Pos:698.5889@38.28	698.5889	38.28		0.890614	0.400236	1.01394
Pos:699.4786@17.99	699.4786	17.99		0.385593	0.306248	1.74354
Pos:702.1465@19.68	702.1465	19.68		0.395235	0.306248	1.64845
Pos:702.7893@9.57	702.7893	9.57		0.428055	0.306248	2.01552
Pos:702.8187@21.67	702.8187	21.67		0.419388	0.306248	1.63825
Pos:702.8480@37.91	702.8480	37.91		0.444943	0.306248	1.57644
Pos:703.1230@9.58	703.1230	9.58		0.462037	0.306248	1.80951
Pos:703.1530@21.66	703.1530	21.66		0.422587	0.306248	1.62033
Pos:703.4871@21.68	703.4871	21.68		0.437934	0.306248	1.60446
Pos:704.5755@43.71	704.5755	43.71		0.488523	0.306512	1.02465
Pos:707.5005@26.61	707.5005	26.61		0.725791	0.366149	0.966518
Pos:707.6435@35.52	707.6435	35.52		0.88379	0.398598	1.09115
Pos:708.1498@18.55	708.1498	18.55		0.407879	0.306248	1.60471
Pos:708.8218@20.93	708.8218	20.93		0.444379	0.306248	1.52226
Pos:711.5058@17.25	711.5058	17.25		0.473439	0.306248	1.05714
Pos:711.6383@40.25	711.6383	40.25		0.950756	0.414872	1.00186
Pos:714.1538@17.85	714.1538	17.85		0.373064	0.306248	1.60256
Pos:714.1820@36.41	714.1820	36.41		0.45308	0.306248	1.492
Pos:715.6588@23.40	715.6588	23.4		0.0530962	0.13449	1.77014
Pos:715.6588@23.67	715.6588	23.67		0.0268726	0.085299	2.36492
Pos:716.4992@19.48	716.4992	19.48		0.79236	0.382716	0.844965
Pos:716.8513@36.98	716.8513	36.98		0.417809	0.306248	1.59424
Pos:717.4642@9.53	717.4642	9.53		0.611747	0.337643	1.41274
Pos:717.4942@21.46	717.4942	21.46		0.437407	0.306248	1.59505
Pos:717.5238@37.76	717.5238	37.76		0.439045	0.306248	1.57437
Pos:717.8287@21.46	717.8287	21.46		0.440337	0.306248	1.59483
Pos:717.8576@37.75	717.8576	37.75		0.430699	0.306248	1.60899
Pos:718.1625@21.46	718.1625	21.46		0.424099	0.306248	1.61662
Pos:718.1920@37.75	718.1920	37.75		0.407053	0.306248	1.59034
Pos:722.5189@26.61	722.5189	26.61		0.114059	0.20453	0.937243
Pos:722.8254@18.38	722.8254	18.38		0.414879	0.306248	1.59702
Pos:722.8555@36.56	722.8555	36.56		0.460605	0.306248	1.51177
Pos:723.4977@20.73	723.4977	20.73		0.385709	0.306248	1.6752
Pos:723.5268@37.47	723.5268	37.47		0.37429	0.306248	1.79912
Pos:724.5229@35.52	724.5229	35.52		0.670482	0.35223	1.18112
Pos:725.4977@23.00	725.4977	23		0.0586518	0.14562	1.44083
Pos:728.5817@35.24	728.5817	35.24		0.187374	0.269004	0.539794
Pos:728.8289@17.66	728.8289	17.66		0.442667	0.306248	1.48097
Pos:728.8585@36.26	728.8585	36.26		0.485436	0.306248	1.43857
Pos:731.4975@19.33	731.4975	19.33		0.445911	0.306248	1.60483
Pos:731.5266@36.82	731.5266	36.82		0.518223	0.310144	1.42995
Pos:732.1398@9.51	732.1398	9.51		0.451642	0.306248	1.82207
Pos:732.1694@21.28	732.1694	21.28		0.428162	0.306248	1.61289
Pos:732.1989@37.60	732.1989	37.6		0.416773	0.306248	1.63125
Pos:732.5039@21.27	732.5039	21.27		0.442705	0.306248	1.5773
Pos:732.5334@37.60	732.5334	37.6		0.423278	0.306248	1.60693
Pos:732.8386@21.27	732.8386	21.27		0.440198	0.306248	1.58979
Pos:732.8673@37.59	732.8673	37.59		0.346691	0.306248	1.74639
Pos:734.5101@19.11	734.5101	19.11		0.0314131	0.093365	0.499516
Pos:735.4255@0.53	735.4255	0.53		0.765664	0.375242	0.870635
Pos:735.5368@26.62	735.5368	26.62		0.117171	0.206915	0.938943
Pos:736.4890@15.23	736.4890	15.23		0.279187	0.306248	1.44963
Pos:737.5177@18.10	737.5177	18.1		0.653185	0.34702	1.19031
Pos:737.5304@36.44	737.5304	36.44		0.650123	0.346127	1.31388
Pos:738.1730@20.52	738.1730	20.52		0.428332	0.306248	1.53716
Pos:738.2026@37.32	738.2026	37.32		0.487329	0.306248	1.46144
Pos:738.5984@12.61	738.5984	12.61		0.651426	0.346331	0.889075
Pos:739.4561@0.53	739.4561	0.53		0.534771	0.315778	0.76096
Pos:739.6694@42.58	739.6694	42.58		0.581473	0.329008	1.01825
Pos:740.5838@33.58	740.5838	33.58		0.404517	0.306248	0.70077
Pos:741.4411@0.66	741.4411	0.66		0.960072	0.417521	1.02259
Pos:743.5339@36.13	743.5339	36.13		0.419435	0.306248	1.5751
Pos:743.5864@36.98	743.5864	36.98		0.0890469	0.178995	1.83902
Pos:745.5705@23.35	745.5705	23.35		0.0110327	0.0473331	0.440009
Pos:746.1721@19.13	746.1721	19.13		0.437983	0.306248	1.57502
Pos:746.2018@36.70	746.2018	36.7		0.471623	0.306248	1.52546
Pos:746.5365@36.70	746.5365	36.7		0.36688	0.306248	1.64979
Pos:746.8148@9.48	746.8148	9.48		0.425334	0.306248	1.80054
Pos:746.8451@21.07	746.8451	21.07		0.411466	0.306248	1.64574
Pos:746.8743@37.45	746.8743	37.45		0.449944	0.306248	1.58465
Pos:747.1794@21.06	747.1794	21.06		0.431962	0.306248	1.59919
Pos:747.2091@37.46	747.2091	37.46		0.456223	0.306248	1.55359
Pos:747.5437@37.45	747.5437	37.45		0.449775	0.306248	1.58052
Pos:748.4892@13.88	748.4892	13.88		0.592372	0.332039	1.21456
Pos:749.5506@26.62	749.5506	26.62		0.900607	0.401846	0.993183
Pos:750.5049@16.65	750.5049	16.65		0.0967725	0.185243	1.74964
Pos:751.5377@19.53	751.5377	19.53		0.988348	0.423416	1.00991
Pos:752.1765@18.04	752.1765	18.04		0.478785	0.306248	1.44066
Pos:752.2060@36.29	752.2060	36.29		0.452553	0.306248	1.55769
Pos:752.5400@36.30	752.5400	36.3		0.434795	0.306248	1.57458
Pos:752.8488@20.37	752.8488	20.37		0.328312	0.306248	1.68807
Pos:752.8774@37.18	752.8774	37.18		0.45613	0.306248	1.47725
Pos:753.2123@37.18	753.2123	37.18		0.471249	0.306248	1.49021
Pos:753.5283@26.71	753.5283	26.71		0.0207283	0.0718598	1.80428
Pos:754.5978@35.52	754.5978	35.52		0.671529	0.352496	1.2269
Pos:757.2141@33.84	757.2141	33.84		0.289137	0.306248	0.753087
Pos:757.4009@0.59	757.4009	0.59		0.139381	0.227944	1.8987
Pos:757.7054@25.70	757.7054	25.7		0.0604809	0.148689	2.47449
Pos:757.7058@25.44	757.7058	25.44		0.0657203	0.151903	2.46304
Pos:758.2099@36.00	758.2099	36		0.417613	0.306248	1.64577
Pos:758.5155@26.63	758.5155	26.63		0.00841059	0.039185	0.875862
Pos:758.5433@36.01	758.5433	36.01		0.325885	0.306248	1.68305
Pos:760.2133@33.84	760.2133	33.84		0.294941	0.306248	0.773502
Pos:760.8479@18.95	760.8479	18.95		0.487214	0.306248	1.50911
Pos:760.8776@36.56	760.8776	36.56		0.416651	0.306248	1.63414
Pos:761.2118@36.56	761.2118	36.56		0.4407	0.306248	1.5794
Pos:761.5204@20.86	761.5204	20.86		0.382484	0.306248	1.73746
Pos:761.5496@37.30	761.5496	37.3		0.436132	0.306248	1.59984
Pos:761.8549@20.88	761.8549	20.88		0.436847	0.306248	1.59797
Pos:761.8838@37.32	761.8838	37.32		0.43699	0.306248	1.58893
Pos:762.1894@20.88	762.1894	20.88		0.434442	0.306248	1.60145
Pos:762.2186@37.31	762.2186	37.31		0.42846	0.306248	1.59574
Pos:762.5407@22.36	762.5407	22.36		0.299477	0.306248	0.810088
Pos:763.5370@18.27	763.5370	18.27		0.52301	0.311654	0.671924
Pos:764.5205@17.59	764.5205	17.59		0.587431	0.330657	1.18918
Pos:765.5522@21.15	765.5522	21.15		0.600769	0.33341	0.856129
Pos:766.8512@17.89	766.8512	17.89		0.528295	0.313677	1.38284
Pos:766.8811@36.17	766.8811	36.17		0.43662	0.306248	1.56344
Pos:767.5528@37.06	767.5528	37.06		0.437538	0.306248	1.56121
Pos:767.7006@45.64	767.7006	45.64		0.91839	0.405214	1.00319
Pos:767.8874@37.04	767.8874	37.04		0.441709	0.306248	1.53289
Pos:769.5702@21.19	769.5702	21.19		0.188626	0.269237	0.497935
Pos:772.8849@35.88	772.8849	35.88		0.464842	0.306248	1.53538
Pos:773.2196@35.87	773.2196	35.87		0.40556	0.306248	1.599
Pos:775.5534@36.43	775.5534	36.43		0.414886	0.306248	1.6368
Pos:775.8875@36.44	775.8875	36.44		0.422271	0.306248	1.57641
Pos:776.1956@20.68	776.1956	20.68		0.417198	0.306248	1.62068
Pos:776.2220@36.42	776.2220	36.42		0.524061	0.311654	1.40303
Pos:776.2250@37.17	776.2250	37.17		0.424057	0.306248	1.60351
Pos:776.5205@15.76	776.5205	15.76		0.0212341	0.072941	0.420782
Pos:776.5599@37.18	776.5599	37.18		0.45042	0.306248	1.57135
Pos:776.8646@20.67	776.8646	20.67		0.441228	0.306248	1.56639
Pos:776.8942@37.18	776.8942	37.18		0.630107	0.342109	1.31539
Pos:777.5519@20.57	777.5519	20.57		0.451692	0.306248	0.704859
Pos:777.5524@19.76	777.5524	19.76		0.703266	0.361459	0.759926
Pos:777.5529@20.20	777.5529	20.2		0.609578	0.336693	1.20316
Pos:778.4736@19.56	778.4736	19.56		0.86799	0.394071	1.09573
Pos:778.5361@19.38	778.5361	19.38		0.11293	0.20373	1.59622
Pos:778.5496@37.18	778.5496	37.18		0.722522	0.365529	1.32642
Pos:779.4513@0.53	779.4513	0.53		0.785349	0.380919	0.889482
Pos:781.5572@36.05	781.5572	36.05		0.425713	0.306248	1.58217
Pos:781.8910@36.03	781.8910	36.03		0.411061	0.306248	1.57754
Pos:782.2293@36.91	782.2293	36.91		0.411572	0.306248	1.57292
Pos:782.4909@26.62	782.4909	26.62		0.0753967	0.164405	0.922386
Pos:782.5626@36.91	782.5626	36.91		0.43241	0.306248	1.52345
Pos:783.4817@0.53	783.4817	0.53		0.563279	0.325458	0.783128
Pos:783.7259@41.21	783.7259	41.21		0.0176248	0.0652893	0.467651
Pos:784.4074@0.51	784.4074	0.51		0.966876	0.419715	0.983397
Pos:785.6014@25.42	785.6014	25.42		0.146386	0.233108	0.364588
Pos:785.6019@26.49	785.6019	26.49		0.0180622	0.0652893	0.351332
Pos:786.5457@26.63	786.5457	26.63		0.0909352	0.181074	0.826904
Pos:787.5356@17.42	787.5356	17.42		0.633646	0.342109	0.795887
Pos:787.5364@17.89	787.5364	17.89		0.171112	0.253895	0.748137
Pos:787.5602@35.76	787.5602	35.76		0.4389	0.306248	1.59012
Pos:787.8947@35.76	787.8947	35.76		0.431874	0.306248	1.54323
Pos:789.4073@0.60	789.4073	0.6		0.156999	0.240057	2.17509
Pos:789.6249@30.56	789.6249	30.56		0.129479	0.219905	1.15776
Pos:790.2283@36.33	790.2283	36.33		0.40964	0.306248	1.64235
Pos:790.5360@18.10	790.5360	18.1		0.794189	0.382716	0.88617
Pos:790.5636@36.33	790.5636	36.33		0.425872	0.306248	1.63129
Pos:790.8715@20.49	790.8715	20.49		0.407079	0.306248	1.59121
Pos:790.8974@36.33	790.8974	36.33		0.481779	0.306248	1.44649
Pos:790.9006@37.04	790.9006	37.04		0.44353	0.306248	1.58232
Pos:791.2052@20.51	791.2052	20.51		0.435493	0.306248	1.60081
Pos:791.2357@37.04	791.2357	37.04		0.432531	0.306248	1.60189
Pos:791.5399@20.50	791.5399	20.5		0.630635	0.342109	1.54075
Pos:791.5692@21.12	791.5692	21.12		0.238534	0.306248	0.441757
Pos:791.5696@37.04	791.5696	37.04		0.468161	0.306248	1.5557
Pos:795.7315@49.70	795.7315	49.7		0.316194	0.306248	0.967589
Pos:796.2321@35.92	796.2321	35.92		0.450703	0.306248	1.55488
Pos:796.5666@35.92	796.5666	35.92		0.456194	0.306248	1.55388
Pos:796.9045@36.78	796.9045	36.78		0.435016	0.306248	1.50772
Pos:797.2387@36.79	797.2387	36.79		0.415091	0.306248	1.57562
Pos:799.6184@27.18	799.6184	27.18		0.0153469	0.0596199	0.210352
Pos:802.2358@35.64	802.2358	35.64		0.428474	0.306248	1.54335
Pos:802.5361@13.29	802.5361	13.29		0.797561	0.383382	0.987868
Pos:802.5699@35.63	802.5699	35.63		0.422293	0.306248	1.58441
Pos:803.5678@21.24	803.5678	21.24		0.835093	0.390163	1.11456
Pos:804.9040@36.19	804.9040	36.19		0.409735	0.306248	1.64206
Pos:805.2385@36.19	805.2385	36.19		0.418122	0.306248	1.58931
Pos:805.5463@20.32	805.5463	20.32		0.45916	0.306248	1.58132
Pos:805.5728@36.16	805.5728	36.16		0.411452	0.306248	1.63789
Pos:805.5761@36.91	805.5761	36.91		0.445317	0.306248	1.58019
Pos:805.5810@22.70	805.5810	22.7		0.365063	0.306248	0.6576
Pos:805.5836@23.83	805.5836	23.83		0.72036	0.365172	1.25623
Pos:805.8807@20.34	805.8807	20.34		0.431488	0.306248	1.53633
Pos:805.9107@36.90	805.9107	36.9		0.439449	0.306248	1.59325
Pos:806.2444@36.91	806.2444	36.91		0.447741	0.306248	1.57611
Pos:810.9071@35.80	810.9071	35.8		0.40631	0.306248	1.59566
Pos:811.2417@35.80	811.2417	35.8		0.461124	0.306248	1.53829
Pos:811.5801@36.66	811.5801	36.66		0.433522	0.306248	1.56222
Pos:811.6175@27.11	811.6175	27.11		0.0737332	0.162188	0.572086
Pos:811.9143@36.66	811.9143	36.66		0.408267	0.306248	1.60245
Pos:813.6336@29.59	813.6336	29.59		0.0926079	0.181426	0.457718
Pos:815.5800@36.29	815.5800	36.29		0.648676	0.345782	1.43587
Pos:816.9116@35.51	816.9116	35.51		0.366023	0.306248	1.63316
Pos:817.6582@34.33	817.6582	34.33		0.573115	0.327163	1.05851
Pos:819.5796@36.07	819.5796	36.07		0.433776	0.306248	1.58826
Pos:819.9139@36.06	819.9139	36.06		0.407684	0.306248	1.60558
Pos:82.0784@10.90	82.0784	10.9		0.0833344	0.175605	1.45374
Pos:820.2215@20.14	820.2215	20.14		0.433389	0.306248	1.53164
Pos:820.2511@36.80	820.2511	36.8		0.467489	0.306248	1.54348
Pos:820.5576@14.57	820.5576	14.57		0.198302	0.277285	0.719907
Pos:820.5602@20.11	820.5602	20.11		0.416182	0.306248	1.63348
Pos:820.5866@36.79	820.5866	36.79		0.451751	0.306248	1.56569
Pos:820.9200@36.79	820.9200	36.79		0.44341	0.306248	1.57671
Pos:823.4773@0.53	823.4773	0.53		0.842997	0.390761	0.915124
Pos:823.7636@55.26	823.7636	55.26		0.901721	0.401867	0.996571
Pos:825.5832@35.69	825.5832	35.69		0.464314	0.306248	1.50719
Pos:825.9178@35.68	825.9178	35.68		0.403941	0.306248	1.59536
Pos:826.2548@36.55	826.2548	36.55		0.409358	0.306248	1.56182
Pos:826.5889@36.54	826.5889	36.54		0.424692	0.306248	1.55206
Pos:827.5084@0.53	827.5084	0.53		0.569902	0.326903	0.787246
Pos:831.2338@36.14	831.2338	36.14		0.345459	0.306248	0.771508
Pos:831.5865@35.39	831.5865	35.39		0.480957	0.306248	1.51397
Pos:834.2336@36.14	834.2336	36.14		0.82997	0.390163	1.06069
Pos:834.5896@35.96	834.5896	35.96		0.446743	0.306248	1.54429
Pos:834.8964@19.95	834.8964	19.95		0.347808	0.306248	1.66995
Pos:834.9269@36.67	834.9269	36.67		0.438559	0.306248	1.58727
Pos:835.2614@36.67	835.2614	36.67		0.432074	0.306248	1.58222
Pos:835.5961@36.66	835.5961	36.66		0.422875	0.306248	1.58227
Pos:840.2588@35.58	840.2588	35.58		0.474364	0.306248	1.47712
Pos:840.5935@35.58	840.5935	35.58		0.386191	0.306248	1.67137
Pos:840.9299@36.42	840.9299	36.42		0.445594	0.306248	1.4999
Pos:842.4151@0.59	842.4151	0.59		0.465942	0.306248	1.78373
Pos:845.6875@36.47	845.6875	36.47		0.950396	0.414872	1.006
Pos:846.2619@35.24	846.2619	35.24		0.621335	0.339695	1.35539
Pos:846.5734@15.22	846.5734	15.22		0.400178	0.306248	0.815498
Pos:848.5900@16.81	848.5900	16.81		0.150041	0.236137	0.685393
Pos:848.9300@35.85	848.9300	35.85		0.502154	0.308612	1.41993
Pos:849.2432@20.23	849.2432	20.23		0.221193	0.294513	0.587419
Pos:849.2645@35.84	849.2645	35.84		0.418918	0.306248	1.56655
Pos:849.6024@36.55	849.6024	36.55		0.443482	0.306248	1.60689
Pos:849.9371@36.54	849.9371	36.54		0.451842	0.306248	1.55353
Pos:85.0894@0.54	85.0894	0.54		0.518008	0.310144	1.30827
Pos:850.2707@36.55	850.2707	36.55		0.377686	0.306248	1.64643
Pos:850.6282@12.68	850.6282	12.68		0.739609	0.370032	1.03426
Pos:854.9329@35.44	854.9329	35.44		0.415405	0.306248	1.51893
Pos:855.6051@36.31	855.6051	36.31		0.487281	0.306248	1.45996
Pos:858.5990@15.55	858.5990	15.55		0.177015	0.259078	0.793351
Pos:858.5990@15.96	858.5990	15.96		0.0730578	0.161526	0.751053
Pos:858.5991@15.30	858.5991	15.3		0.322751	0.306248	1.05703
Pos:859.6021@15.31	859.6021	15.31		0.080799	0.172681	0.920704
Pos:860.5887@16.69	860.5887	16.69		0.0979781	0.186601	1.68402
Pos:862.6056@18.61	862.6056	18.61		0.770489	0.376505	1.14465
Pos:863.6060@35.74	863.6060	35.74		0.466033	0.306248	1.53232
Pos:864.2779@36.43	864.2779	36.43		0.456449	0.306248	1.56665
Pos:864.5958@19.48	864.5958	19.48		0.361314	0.306248	1.75349
Pos:864.6124@36.43	864.6124	36.43		0.416932	0.306248	1.64237
Pos:864.9461@36.43	864.9461	36.43		0.422732	0.306248	1.5972
Pos:867.5038@0.53	867.5038	0.53		0.862179	0.393401	0.932877
Pos:869.6101@35.32	869.6101	35.32		0.556686	0.323329	1.33734
Pos:870.2810@36.20	870.2810	36.2		0.397068	0.306248	1.57436
Pos:874.6050@17.75	874.6050	17.75		0.0375344	0.105755	0.650772
Pos:874.6051@17.59	874.6051	17.59		0.766453	0.375252	0.825211
Pos:874.6053@17.36	874.6053	17.36		0.865469	0.393401	0.906363
Pos:876.6220@19.69	876.6220	19.69		0.166708	0.250794	0.68327
Pos:877.6233@19.69	877.6233	19.69		0.694454	0.359712	1.13179
Pos:878.2812@35.66	878.2812	35.66		0.454687	0.306248	1.45036
Pos:878.9534@36.33	878.9534	36.33		0.48182	0.306248	1.50889
Pos:879.2875@36.32	879.2875	36.32		0.423533	0.306248	1.58506
Pos:879.5923@17.00	879.5923	17		0.0628759	0.150094	0.508026
Pos:879.6223@36.32	879.6223	36.32		0.483784	0.306248	1.47881
Pos:88.0524@0.53	88.0524	0.53		0.576827	0.328399	0.849574
Pos:888.4730@0.62	888.4730	0.62		0.860748	0.393401	1.10662
Pos:888.6198@18.76	888.6198	18.76		0.694766	0.359712	0.765102
Pos:888.6205@19.24	888.6205	19.24		0.0831128	0.175605	1.52216
Pos:888.6205@19.61	888.6205	19.61		0.969648	0.420537	0.988069
Pos:889.6233@19.24	889.6233	19.24		0.051167	0.130482	1.48136
Pos:890.6362@21.80	890.6362	21.8		0.20584	0.282638	0.689798
Pos:893.6079@18.40	893.6079	18.4		0.039746	0.109125	0.479205
Pos:893.6293@36.21	893.6293	36.21		0.457552	0.306248	1.56021
Pos:893.9630@36.21	893.9630	36.21		0.406045	0.306248	1.59235
Pos:900.6207@18.31	900.6207	18.31		0.955241	0.416507	1.01782
Pos:901.3870@12.85	901.3870	12.85		0.441762	0.306248	0.968572
Pos:902.6368@20.28	902.6368	20.28		0.512927	0.309684	1.31469
Pos:905.2520@37.56	905.2520	37.56		0.308592	0.306248	0.714261
Pos:905.6076@17.94	905.6076	17.94		0.0637502	0.150094	0.802974
Pos:905.6080@17.69	905.6080	17.69		0.35629	0.306248	0.572702
Pos:907.6233@20.36	907.6233	20.36		0.412578	0.306248	0.827431
Pos:908.2510@37.56	908.2510	37.56		0.311391	0.306248	0.729301
Pos:908.3037@36.11	908.3037	36.11		0.398518	0.306248	1.59269
Pos:908.6385@36.10	908.6385	36.1		0.453784	0.306248	1.55006
Pos:914.6366@20.27	914.6366	20.27		0.729512	0.366967	1.16264
Pos:914.6612@17.12	914.6612	17.12		0.508226	0.3089	1.0585
Pos:915.7375@32.24	915.7375	32.24		0.514689	0.310002	1.44641
Pos:916.6517@22.75	916.6517	22.75		0.289931	0.306248	0.669832
Pos:916.6520@22.36	916.6520	22.36		0.0225536	0.0767726	3.05708
Pos:921.0025@0.29	921.0025	0.29		0.492387	0.307359	1.2247
Pos:921.0025@0.74	921.0025	0.74		0.794767	0.382716	0.950064
Pos:921.0025@11.01	921.0025	11.01		0.0771795	0.166842	1.2188
Pos:921.6384@21.15	921.6384	21.15		0.120064	0.209564	0.442972
Pos:921.6388@21.66	921.6388	21.66		0.0638205	0.150094	0.429727
Pos:921.6400@22.14	921.6400	22.14		0.931911	0.409021	0.969117
Pos:928.5577@0.54	928.5577	0.54		0.835006	0.390163	0.932943
Pos:933.6400@20.65	933.6400	20.65		0.185953	0.267475	0.501321
Pos:935.6483@22.78	935.6483	22.78		0.391762	0.306248	1.71059
Pos:935.6552@23.42	935.6552	23.42		0.0359863	0.103328	0.425646
Pos:943.6895@37.49	943.6895	37.49		0.569573	0.326903	1.38614
Pos:947.6546@23.32	947.6546	23.32		0.888261	0.399895	0.912423
Pos:947.6554@22.85	947.6554	22.85		0.621107	0.339695	0.927078
Pos:949.6339@19.22	949.6339	19.22		0.23163	0.305169	0.744782
Pos:952.6957@37.15	952.6957	37.15		0.41169	0.306248	1.52074
Pos:955.6441@11.14	955.6441	11.14		0.956165	0.416507	1.02859
Pos:955.7331@31.56	955.7331	31.56		0.394463	0.306248	1.62638
Pos:958.9582@0.48	958.9582	0.48		0.73556	0.368654	1.12936
Pos:959.7639@31.60	959.7639	31.6		0.43101	0.306248	1.59118
Pos:961.4921@0.60	961.4921	0.6		0.70015	0.361183	1.25051
Pos:961.6711@23.95	961.6711	23.95		0.803655	0.383859	0.948857
Pos:961.6725@24.07	961.6725	24.07		0.123277	0.213686	0.409049
Pos:972.5837@0.53	972.5837	0.53		0.71185	0.363983	0.880823
Pos:975.6864@26.29	975.6864	26.29		0.303522	0.306248	1.45092
Pos:975.7591@27.26	975.7591	27.26		0.500478	0.308612	1.52643
Pos:977.7731@30.35	977.7731	30.35		0.41328	0.306248	1.63402
Pos:979.2710@38.90	979.2710	38.9		0.378294	0.306248	0.746336
Pos:982.2698@38.90	982.2698	38.9		0.362522	0.306248	0.741597
Pos:993.7692@26.04	993.7692	26.04		0.482497	0.306248	1.52034
Pos:995.7120@35.96	995.7120	35.96		0.307561	0.306248	1.95233
Pos:999.6712@11.14	999.6712	11.14		0.86192	0.393401	0.899592
Pos:999.7588@30.99	999.7588	30.99		0.392294	0.306248	1.68299
