# Supplementary material for: Fatty acids derived from the probiotic Lacticaseibacillus rhamnosus HA-114 suppress age-dependent neurodegeneration
Source: Commun Biol. 2022 Dec 7;5:1340. doi: 10.1038/s42003-022-04295-8 (PMC9729297; doi:10.1038/s42003-022-04295-8)
Supplement: Supplementary file 6 — Supplementary Data 3 [file 42003_2022_4295_MOESM6_ESM.xlsx]

## Sheet: Figure 1
	PANEL A						PANEL B						PANEL C				PANEL D					PANEL E					PANEL F				PANEL G
		n=196	n=407	n=222	n=235			n=238	n=526	n=217	n=437						n=4 for all conditions, with 25 worms used per n (data in %)					n=4 for all conditions, with 25 worms used per n (data in %)						n=110	n=90			n=90	n=90
	Days of adulthood	FUS WT on OP50	FUS S57Δ on OP50	FUS WT on HA-114	FUS S57Δ on HA-114		Days of adulthood	TDP-43 WT on OP50	TDP-43 A315T on OP50	TDP-43 WT on HA-114	TDP-43 A315T on HA-114		Raw data is in the figure (picture)				unc-47p::GFP with OP50	unc-47p::GFP with HA-114	FUS[S57Δ] with OP50	FUS[S57Δ] with HA-114		unc-47p::GFP with OP50	unc-47p::GFP with HA-114	TDP-43[A315T] with OP50	TDP-43[A315T] with HA-114		Days of adulthood	40Q with OP50	40Q with HA-114		Days of adulthood	67Q with OP50	67Q with HA-114
	3	0					4	0									8	8	44	24		8	8	40	20		4	1			3	1
	3	0					4	0									8	8	40	20		8	12	40	24		5	1			3	1
	3	0					4	0									8	12	44	20		12	8	40	24		6	1			4	1
	3	0					4	0									12	8	40	20		12	8	44	20		6	1			4	1
	3	0					4	0																			6	0			4	1
	3	0					4	0																			6	0			4	1
	3	0					4	0																			6	0			4	0
	3	0					4	0																			7	1			5	1
	3	0					4	0																			7	1			5	1
	3	0					4	0																			7	1			5	1
	4	0					4	0																			7	1			5	1
	4	0					4	0																			7	1			5	0
	4	0					4	0																			7	1			5	0
	4	0					4	0																			8	1			5	0
	4	0					4	0																			8	1			5	0
	4	0					4	0																			8	1			5	0
	4	0					4	0																			8	1			5	0
	4	0					4	0																			8	1			6	1
	4	0					4	0																			8	1			6	1
	4	0					4	0																			8	1			6	1
	5	0					4	0																			8	0			6	1
	5	0					4	0																			8	0			6	0
	5	0					4	0																			8	0			6	0
	5	0					4	0																			8	0			7	1
	5	0					5	0																			8	0			7	1
	5	0					5	0																			8	0			7	1
	6	0					5	0																			8	0			7	0
	6	0					5	0																			8	0			7	0
	6	1					5	0																			8	0			7	0
	7	0					5	0																			8	0			8	1
	7	0					6	0																			9	1			8	1
	7	0					6	0																			9	1			8	1
	7	0					6	0																			9	1			8	1
	7	0					6	0																			9	1			8	1
	7	0					6	0																			9	1			8	0
	7	1					6	0																			9	1			9	1
	8	0					6	0																			9	0			9	1
	8	0					6	0																			9	0			9	1
	8	0					6	0																			9	0			9	1
	8	0					6	1																			9	0			9	1
	8	0					7	0																			9	0			9	1
	8	1					7	0																			9	0			9	1
	9	1					7	0																			10	1			10	1
	9	1					7	0																			10	1			10	1
	9	0					7	0																			10	1			10	1
	9	0					7	0																			10	1			10	1
	9	0					7	1																			10	1			10	1
	9	0					7	1																			10	1			10	1
	9	0					7	1																			10	0			10	1
	9	0					8	0																			10	0			10	0
	9	0					8	0																			10	0			10	0
	10	0					8	0																			10	0			10	0
	10	0					8	0																			10	0			10	0
	10	0					8	0																			10	0			10	0
	10	0					8	0																			11	1			10	0
	10	0					8	0																			11	1			11	1
	11	1					8	0																			11	1			11	1
	11	1					8	0																			11	1			11	1
	11	0					8	0																			11	1			11	1
	11	0					8	0																			11	1			11	1
	11	0					8	0																			11	0			11	0
	11	0					8	0																			11	0			11	0
	11	0					8	0																			11	0			11	0
	11	0					8	0																			11	0			11	0
	11	0					8	0																			11	0			11	0
	11	0					8	0																			11	0			11	0
	11	0					8	0																			11	0			11	0
	11	0					8	0																			11	0			11	0
	11	0					8	0																			11	0			11	0
	11	0					8	0																			12	1			11	0
	12	1					8	0																			12	1			11	0
	12	0					8	0																			12	0			11	0
	12	0					8	0																			12	0			11	0
	12	0					8	0																			12	0			12	1
	12	0					8	1																			12	0			12	1
	12	0					8	1																			12	0			12	1
	12	0					8	1																			12	0			12	0
	12	0					9	0																			12	0			12	0
	12	0					9	0																			12	0			12	0
	12	0					9	0																			12	0			12	0
	12	0					9	0																			12	0			12	0
	12	0					9	0																			12	0			12	0
	12	0					9	0																			12	0			12	0
	12	0					9	0																			12	0			12	0
	12	0					9	0																			12	0			12	0
	12	0					9	1																			12	0			12	0
	12	0					9	1																			12	0			12	0
	12	0					9	1																			12	0			12	0
	12	0					10	0																			12	0			12	0
	12	0					10	0																			12	0			12	0
	12	0					10	0																			12	0			4		0
	12	0					10	0																			12	0			4		0
	12	0					10	0																			12	0			4		0
	12	0					10	0																			12	0			5		1
	12	0					10	0																			12	0			5		1
	12	0					10	0																			12	0			5		1
	4		0				10	0																			12	0			5		0
	4		0				10	0																			12	0			5		0
	4		0				10	0																			12	0			5		0
	4		0				10	0																			12	0			5		0
	4		0				10	1																			12	0			7		1
	4		0				10	0																			12	0			7		1
	4		0				11	1																			12	0			7		1
	4		0				11	0																			12	0			7		1
	4		0				11	0																			12	0			7		1
	4		0				11	0																			12	0			7		0
	4		1				11	0																			12	0			7		0
	5		0				11	0																			12	0			7		0
	5		0				11	0																			12	0			7		0
	5		0				11	0																			12	0			7		0
	5		0				11	0																			4		0		7		0
	5		0				12	1																			4		0		7		0
	5		0				12	0																			5		0		8		1
	5		0				12	0																			5		0		8		1
	5		0				12	0																			5		0		8		1
	5		0				12	0																			5		0		8		1
	5		0				12	0																			5		0		8		0
	5		1				12	0																			5		0		8		0
	5		1				12	0																			6		1		8		0
	5		1				4		0																		6		0		8		0
	5		1				4		0																		6		0		8		0
	5		1				4		0																		6		0		9		1
	6		0				5		0																		7		1		9		1
	6		0				5		0																		7		0		9		1
	6		0				5		0																		7		0		9		1
	6		0				5		0																		7		0		9		1
	6		0				5		0																		7		0		9		1
	6		1				5		0																		7		0		9		0
	6		1				5		0																		7		0		9		0
	6		1				5		0																		7		0		9		0
	6		1				6		1																		7		0		10		1
	7		1				6		0																		8		1		10		1
	7		1				6		0																		8		1		10		1
	7		1				6		0																		8		1		11		1
	7		1				6		0																		8		0		11		1
	7		1				6		0																		8		0		11		1
	7		0				6		0																		8		0		11		1
	7		0				6		0																		8		0		11		1
	7		0				6		0																		8		0		11		1
	7		0				6		0																		8		0		11		0
	7		0				7		1																		8		0		11		0
	8		1				7		1																		8		0		12		1
	8		1				7		1																		8		0		12		1
	8		1				7		1																		9		1		12		1
	8		1				7		0																		9		1		12		1
	8		1				7		0																		9		0		12		1
	8		0				7		0																		9		0		12		0
	8		0				7		0																		9		0		12		0
	8		0				7		0																		9		0		12		0
	8		0				7		0																		9		0		12		0
	8		0				7		0																		10		1		12		0
	8		0				7		0																		10		1		12		0
	8		0				7		0																		10		0		12		0
	8		0				7		0																		10		0		12		0
	8		0				7		0																		10		0		12		0
	8		0				7		0																		11		1		12		0
	8		0				7		0																		12		1		12		0
	8		1				7		0																		12		1		12		0
	9		1				7		0																		12		1		12		0
	9		1				7		0																		12		1		12		0
	9		1				7		0																		12		0		12		0
	9		1				7		0																		12		0		12		0
	9		1				7		0																		12		0		12		0
	9		0				7		0																		12		0		12		0
	9		0				7		0																		12		0		12		0
	9		0				8		1																		12		0		12		0
	9		0				8		1																		12		0		12		0
	9		0				8		1																		12		0		12		0
	9		0				8		1																		12		0		12		0
	9		0				8		1																		12		0		12		0
	10		0				8		1																		12		0		12		0
	10		0				8		1																		12		0		12		0
	10		0				8		0																		12		0		12		0
	10		0				8		0																		12		0		12		0
	10		0				8		0																		12		0		12		0
	10		1				8		0																		12		0		12		0
	10		1				8		0																		12		0		12		0
	10		1				8		0																		12		0		12		0
	11		1				8		0																		12		0		12		0
	11		1				8		0																		12		0		12		0
	11		1				8		0																		12		0
	11		1				8		0																		12		0
	11		0				8		0																		12		0
	11		0				8		0																		12		0
	12		1				8		0																		12		0
	12		1				9		1																		12		0
	12		1				9		1																		12		0
	12		0				9		1																		12		0
	12		0				9		1																		12		0
	12		0				9		1																		12		0
	12		0				9		1																		12		0
	12		0				9		1																		12		0
	12		0				9		1																		12		0
	12		0				9		1																		12		0
	12		0				10		1																		12		0
	12		0				10		1																		12		0
	12		0				10		1																		12		0
	12		0				10		1																		12		0
	12		0				10		1																		12		0
	12		0				10		1																		12		0
	12		0				10		1
	12		0				10		0
	12		0				10		0
	12		0				10		0
	12		0				10		0
	12		0				10		0
	12		0				10		0
	3		0				10		0
	3		0				10		0
	3		0				10		0
	3		0				10		0
	3		0				10		0
	3		0				10		0
	3		0				10		0
	3		0				10		0
	3		0				10		0
	3		0				10		0
	4		0				10		0
	4		0				10		0
	4		0				10		0
	4		0				10		0
	4		0				10		0
	2			0			10		0
	2			0			10		0
	3			0			10		0
	3			0			10		0
	3			0			11		1
	3			0			11		1
	3			0			11		1
	3			0			11		1
	3			0			11		1
	3			0			11		1
	3			0			11		1
	3			0			11		1
	3			0			11		1
	3			0			11		0
	3			0			11		0
	3			0			11		0
	3			0			11		0
	3			0			11		0
	3			0			11		0
	3			0			11		0
	3			0			11		0
	4			0			11		0
	4			0			11		0
	4			0			11		0
	4			0			11		0
	4			0			11		0
	4			0			11		0
	4			0			11		0
	4			0			11		0
	4			0			11		0
	4			0			11		0
	4			0			12		1
	4			0			12		1
	4			0			12		0
	4			0			12		0
	4			0			12		0
	4			0			12		0
	4			0			12		0
	4			0			12		0
	4			0			12		0
	4			0			12		0
	4			0			12		0
	5			0			12		0
	5			0			4			0
	5			0			4			0
	5			0			4			0
	5			0			4			0
	6			0			4			0
	6			0			4			0
	6			0			4			0
	6			0			4			0
	6			0			4			0
	6			0			4			0
	6			0			4			0
	8			0			4			0
	8			0			4			0
	8			0			4			0
	8			0			4			0
	8			0			4			0
	8			0			4			0
	8			0			4			0
	8			0			4			0
	8			0			4			0
	8			0			4			0
	8			0			4			0
	8			0			4			0
	8			0			4			0
	8			0			4			0
	8			0			4			0
	8			0			4			0
	8			0			4			0
	8			0			4			0
	8			0			4			0
	8			0			4			0
	8			0			4			0
	8			0			4			0
	8			1			4			0
	8			1			4			0
	9			0			5			0
	9			0			5			0
	9			0			5			0
	9			0			5			0
	9			0			5			0
	9			0			5			0
	9			0			5			0
	9			0			5			0
	9			0			5			0
	9			0			5			0
	9			0			5			0
	9			0			6			0
	9			0			6			0
	9			1			6			0
	9			1			6			0
	10			0			6			0
	10			0			7			1
	10			0			7			1
	10			0			7			0
	10			0			7			0
	10			0			7			0
	10			0			7			0
	10			0			7			0
	10			0			7			0
	10			0			7			0
	10			0			7			0
	10			0			7			0
	10			1			7			0
	10			1			7			0
	11			0			7			0
	11			0			8			1
	11			0			8			1
	11			0			8			1
	11			0			8			0
	11			0			8			0
	11			0			8			0
	11			0			8			0
	11			1			8			0
	11			1			8			0
	12			1			8			0
	12			0			8			0
	12			0			8			0
	12			0			8			0
	12			0			8			0
	12			0			8			0
	12			0			9			1
	12			0			9			1
	12			0			9			1
	12			0			10			1
	12			0			10			1
	12			0			10			0
	12			0			10			0
	3				0		10			0
	3				0		10			0
	3				0		10			0
	3				0		10			0
	3				0		10			0
	3				0		10			0
	3				0		10			0
	4				0		10			0
	4				0		10			0
	4				0		10			0
	4				0		10			0
	4				0		11			1
	4				0		11			1
	4				0		11			0
	4				0		11			0
	4				0		11			0
	4				0		11			0
	4				0		11			0
	4				0		11			0
	4				0		11			0
	4				0		11			0
	4				0		11			0
	4				0		11			0
	4				0		11			0
	4				0		11			0
	4				0		12			1
	4				0		12			0
	4				0		12			0
	4				0		12			0
	4				0		12			0
	4				0		12			0
	4				0		12			0
	4				0		12			0
	4				0		4				0
	5				0		4				0
	5				0		4				0
	5				0		4				0
	5				0		4				0
	6				0		4				0
	6				0		4				0
	8				0		4				0
	8				0		4				0
	8				0		4				0
	8				0		4				0
	8				0		4				0
	8				0		4				0
	8				0		4				0
	8				0		4				0
	8				0		4				0
	8				0		4				0
	8				0		4				0
	8				0		4				0
	8				0		4				0
	8				0		4				0
	8				0		4				0
	8				0		4				0
	8				0		4				0
	8				0		4				0
	8				0		4				0
	8				0		4				0
	8				0		4				0
	8				0		4				0
	8				0		4				0
	8				0		4				0
	8				0		4				0
	8				1		4				0
	8				1		4				0
	8				1		4				0
	8				1		4				0
	9				0		4				0
	9				0		4				0
	9				0		4				0
	9				1		4				0
	9				1		4				0
	9				1		4				0
	9				1		4				0
	10				0		4				0
	10				0		4				0
	10				0		4				0
	10				0		4				0
	10				0		4				0
	10				0		4				0
	10				0		4				0
	10				0		4				0
	10				0		4				0
	10				0		4				0
	10				0		4				0
	10				0		5				1
	10				0		5				0
	10				0		5				0
	10				1		6				1
	10				1		6				0
	10				1		7				1
	11				0		7				0
	11				0		7				0
	11				0		7				0
	11				0		7				0
	11				0		7				0
	11				0		7				0
	11				0		8				1
	11				0		8				0
	11				0		8				0
	11				0		8				0
	11				0		8				0
	11				0		8				0
	11				0		8				0
	11				0		8				0
	11				1		8				0
	11				1		8				0
	12				1		8				0
	12				1		8				0
	12				0		8				0
	12				0		8				0
	12				0		8				0
	12				0		8				0
	12				0		9				1
	12				0		10				1
	12				0		10				1
	12				0		10				0
	12				0		10				0
	12				0		10				0
	12				0		10				0
	12				0		10				0
	12				0		10				0
	12				0		10				0
	12				0		10				0
	12				0		10				0
	12				0		10				0
	12				0		10				0
	12				0		11				1
	12				0		11				0
	12				0		11				0
	12				0		11				0
	2		0				11				0
	2		0				11				0
	2		0				11				0
	2		0				11				0
	2		0				11				0
	2		0				11				0
	2		0				11				0
	3		0				11				0
	3		0				11				0
	3		0				11				0
	3		0				12				1
	3		0				12				0
	3		0				12				0
	3		0				12				0
	3		0				12				0
	3		0				12				0
	3		0				4	0
	5		0				4	0
	5		0				4	0
	5		0				4	0
	5		0				4	0
	5		0				4	0
	5		0				4	0
	5		0				4	0
	5		0				4	0
	5		0				4	0
	5		0				4	0
	5		0				4	0
	5		0				4	0
	6		1				4	0
	6		1				4	0
	6		1				4	0
	6		0				4	0
	6		0				4	0
	6		0				4	0
	6		0				5	0
	6		0				5	0
	6		0				5	0
	6		0				5	0
	6		0				5	0
	6		0				5	0
	7		1				5	0
	7		1				5	0
	7		1				5	0
	7		1				5	0
	7		1				5	0
	7		1				6	0
	7		0				6	0
	7		0				6	0
	7		0				6	0
	7		0				6	0
	7		0				6	0
	7		0				6	0
	7		0				6	0
	7		0				6	0
	7		0				6	1
	7		0				7	0
	7		0				7	0
	7		0				7	0
	7		0				7	0
	7		0				7	0
	7		0				7	0
	7		0				7	1
	7		0				7	1
	7		0				7	1
	7		0				8	0
	7		0				8	0
	7		0				8	0
	7		0				8	0
	7		0				8	0
	7		0				8	0
	7		0				8	0
	7		0				8	0
	7		0				8	0
	8		1				8	0
	8		1				8	0
	8		1				8	0
	8		1				8	0
	8		1				8	0
	8		1				8	0
	8		1				8	0
	8		0				8	0
	8		0				8	0
	8		0				8	0
	8		0				8	0
	8		0				8	0
	8		0				8	0
	8		0				8	0
	8		0				8	0
	8		0				8	0
	8		0				8	1
	9		1				8	1
	9		1				8	1
	9		1				9	0
	9		1				9	0
	9		1				9	0
	9		1				9	0
	9		1				9	0
	9		0				9	0
	9		0				9	0
	9		0				9	0
	9		0				9	1
	9		0				9	1
	9		0				9	1
	9		0				10	0
	9		0				10	0
	9		0				10	0
	10		1				10	0
	10		1				10	0
	10		1				10	0
	10		1				10	0
	10		1				10	0
	10		1				10	0
	10		1				10	0
	11		1				10	0
	11		1				10	0
	11		1				10	1
	11		1				10	0
	11		1				11	1
	11		1				11	0
	11		1				11	0
	11		1				11	0
	11		0				12	0
	11		0				12	0
	11		0				12	0
	11		0				12	0
	11		0				12	0
	11		0				12	1
	11		0				12	0
	11		0				12	0
	11		0				12	0
	11		0				12	0
	11		0				12	0
	11		0				12	0
	11		0				12	0
	11		0				4		0
	11		0				4		0
	11		0				4		0
	11		0				5		0
	12		1				5		0
	12		1				5		0
	12		1				5		0
	12		1				5		0
	12		1				5		0
	12		1				5		0
	12		0				5		0
	12		0				6		1
	12		0				6		1
	12		0				6		0
	12		0				6		0
	12		0				6		0
	12		0				6		0
	12		0				6		0
	12		0				6		0
	12		0				6		0
	12		0				6		0
	12		0				7		1
	12		0				7		1
	12		0				7		1
	12		0				7		1
	12		0				7		0
	12		0				7		0
	12		0				7		0
	12		0				7		0
	6	0					7		0
	6	0					7		0
	6	0					7		0
	6	0					7		0
	6	0					7		0
	6	0					7		0
	6	0					7		0
	6	0					7		0
	6	0					7		0
	6	0					7		0
	6	0					7		0
	6	0					7		0
	6	0					7		0
	6	0					7		0
	6	0					7		0
	6	0					7		0
	6	0					7		0
	6	0					8		1
	6	0					8		1
	6	0					8		1
	6	0					8		1
	6	0					8		1
	6	0					8		1
	6	0					8		1
	6	0					8		1
	6	0					8		0
	6	0					8		0
	6	0					8		0
	6	0					8		0
	6	0					8		0
	6	0					8		0
	7	0					8		0
	7	0					8		0
	7	0					8		0
	7	0					8		0
	7	0					8		0
	7	0					8		0
	7	0					9		1
	7	0					9		1
	7	0					9		1
	7	0					9		1
	8	0					9		1
	8	0					9		1
	8	0					9		1
	8	0					9		1
	8	0					9		1
	8	0					10		1
	8	0					10		1
	8	0					10		1
	8	0					10		1
	8	0					10		1
	8	1					10		1
	8	1					10		1
	9	0					10		0
	9	0					10		0
	9	0					10		0
	9	0					10		0
	9	1					10		0
	9	1					10		0
	10	0					10		0
	10	0					10		0
	10	0					10		0
	10	0					10		0
	10	0					10		0
	10	0					10		0
	10	0					10		0
	10	0					10		0
	10	0					10		0
	10	0					10		0
	10	0					10		0
	11	0					10		0
	11	0					10		0
	11	0					10		0
	11	0					10		0
	11	0					10		0
	11	0					10		0
	11	0					10		0
	11	0					10		0
	11	0					11		1
	11	0					11		1
	11	1					11		1
	12	0					11		1
	12	0					11		1
	12	0					11		1
	12	0					11		1
	12	0					11		1
	12	0					11		1
	12	0					11		0
	12	0					11		0
	12	0					11		0
	12	0					11		0
	12	0					11		0
	12	0					11		0
	12	0					11		0
	12	0					11		0
	12	0					11		0
	12	0					11		0
	12	0					11		0
	12	0					11		0
	12	1					11		0
	7			0			11		0
	7			0			11		0
	7			0			11		0
	7			0			12		1
	7			0			12		1
	7			0			12		1
	7			0			12		1
	7			0			12		0
	7			0			12		0
	7			0			12		0
	7			0			12		0
	7			0			12		0
	7			0			12		0
	7			0			12		0
	7			0			12		0
	7			0			12		0
	7			0			12		0
	7			0			4				0
	7			0			4				0
	7			0			4				0
	7			0			4				0
	7			0			4				0
	7			0			4				0
	7			0			4				0
	7			0			4				0
	7			0			4				0
	7			0			4				0
	7			0			4				0
	7			0			4				0
	7			0			4				0
	7			0			4				0
	7			0			4				0
	7			0			4				0
	7			0			4				0
	7			0			4				0
	7			0			4				0
	7			0			4				0
	7			0			4				0
	7			0			4				0
	7			0			4				0
	7			0			4				0
	7			0			4				0
	7			0			4				0
	7			0			4				0
	7			0			4				0
	7			0			4				0
	7			0			4				0
	7			0			4				0
	8			0			4				0
	8			0			4				0
	8			0			4				0
	8			0			4				0
	8			0			4				0
	8			0			4				0
	8			0			4				0
	8			0			4				0
	8			0			4				0
	8			0			4				0
	10			0			4				0
	10			0			4				0
	10			0			4				0
	10			0			4				0
	10			0			4				0
	10			0			4				0
	10			0			4				0
	10			0			4				0
	10			0			4				0
	10			0			4				0
	10			0			4				0
	10			0			4				0
	10			0			4				0
	10			0			5				1
	10			0			5				0
	10			0			5				0
	10			0			6				1
	10			0			6				0
	10			1			7				1
	11			0			7				0
	11			0			7				0
	11			0			7				0
	12			0			7				0
	12			0			7				0
	12			0			7				0
	12			0			8				1
	12			0			8				0
	12			0			8				0
	12			0			8				0
	12			0			8				0
	12			0			8				0
	12			0			8				0
	12			0			8				0
	12			0			8				0
	6		0				8				0
	6		0				8				0
	6		0				8				0
	6		0				8				0
	6		0				8				0
	6		0				8				0
	6		0				8				0
	6		0				9				1
	6		0				10				1
	6		0				10				1
	6		0				10				0
	6		0				10				0
	6		0				10				0
	6		0				10				0
	6		0				10				0
	6		1				10				0
	7		0				10				0
	7		0				10				0
	7		1				10				0
	7		1				10				0
	7		1				10				0
	8		1				11				1
	8		1				11				0
	8		1				11				0
	9		0				11				0
	9		0				11				0
	9		0				11				0
	9		0				11				0
	9		0				11				0
	9		0				11				0
	9		0				11				0
	9		0				11				0
	9		0				11				0
	9		0				11				0
	9		0				11				0
	9		0				12				1
	9		0				12				0
	9		0				12				0
	9		0				12				0
	9		0				12				0
	9		0				12				0
	9		0				12				0
	9		1				12				0
	9		1				12				0
	9		1				12				0
	10		0				12				0
	10		0				12				0
	10		0				12				0
	10		0				2		0
	10		0				3		1
	10		0				3		0
	10		0				3		0
	10		0				3		0
	10		0				3		0
	10		0				3		0
	10		0				3		0
	10		0				3		0
	10		0				3		0
	10		0				3		0
	10		0				4		1
	10		0				4		0
	10		0				4		0
	10		0				5		0
	10		0				6		0
	10		1				6		0
	10		1				6		0
	10		1				6		0
	11		0				6		0
	11		0				6		0
	11		1				6		0
	11		1				7		0
	11		1				7		0
	11		1				7		0
	11		1				7		0
	11		1				7		0
	11		1				7		0
	12		0				7		0
	12		0				7		0
	12		0				7		0
	12		0				7		0
	12		0				7		0
	12		0				7		0
	12		0				7		0
	12		0				8		1
	12		0				8		1
	12		0				8		1
	12		0				8		1
	12		0				8		1
	12		0				8		1
	12		0				8		1
	12		0				8		1
	12		0				8		1
	12		0				8		0
	12		0				8		0
	12		0				8		0
	12		0				8		0
	12		0				8		0
	12		0				8		0
	12		0				8		0
	12		0				8		0
	12		0				8		0
	12		0				8		0
	12		0				8		0
	12		0				8		0
	12		0				9		1
	12		0				9		1
	12		0				9		1
	12		0				9		1
	12		0				9		1
	12		0				9		1
	12		0				9		0
	12		1				9		0
	12		1				9		0
	12		1				9		0
	12		1				9		0
	12		1				10		1
	12		1				10		1
	6				0		10		1
	6				0		10		1
	6				0		10		0
	6				0		10		0
	6				0		10		0
	6				0		10		0
	6				0		10		0
	6				0		10		0
	6				0		10		0
	7				0		10		0
	7				0		10		0
	7				0		10		0
	7				0		10		0
	7				0		10		0
	7				0		10		0
	7				0		10		0
	7				0		10		0
	7				0		11		0
	7				0		12		1
	7				0		12		1
	7				0		12		0
	7				0		12		0
	7				0		12		0
	7				0		12		0
	7				0		12		0
	7				0		12		0
	7				0		12		0
	7				0		12		0
	7				0		12		0
	7				0		12		0
	7				0		12		0
	7				0		12		0
	7				0		12		0
	7				0		12		0
	7				0		12		0
	7				0		12		0
	7				0		2				0
	7				0		2				0
	7				0		2				0
	7				0		3				0
	7				0		3				0
	7				0		4				0
	7				0		4				0
	7				0		4				0
	7				0		4				0
	7				1		4				0
	8				0		4				0
	8				0		4				0
	8				0		4				0
	8				0		4				0
	8				0		4				0
	8				0		5				1
	8				0		5				0
	8				0		5				0
	8				1		5				0
	9				1		5				0
	10				0		5				0
	10				0		5				0
	10				0		5				0
	10				0		5				0
	10				0		5				0
	10				0		5				0
	10				0		5				0
	10				0		6				1
	10				0		6				0
	10				0		6				0
	10				0		6				0
	10				0		7				1
	10				0		7				0
	10				0		7				0
	10				0		7				0
	10				0		7				0
	10				1		7				0
	10				1		7				0
	11				0		7				0
	11				0		7				0
	11				0		8				0
	11				0		8				0
	11				0		8				0
	11				1		8				0
	11				1		8				0
	12				0		8				0
	12				0		8				0
	12				0		8				0
	12				0		8				0
	12				0		8				0
	12				0		9				1
	12				0		9				1
	12				0		9				0
	12				0		9				0
	12				0		10				1
	12				0		10				0
	12				0		10				0
	12				0		10				0
	12				0		10				0
	12				0		10				0
	12				0		10				0
	12				0		10				0
	12				0		10				0
	12				0		10				0
	12				1		10				0
	12				1		10				0
							10				0
							10				0
							11				1
							11				0
							11				0
							12				1
							12				0
							12				0
							12				0
							12				0
							12				0
							12				0
							12				0
							12				0
							12				0
							12				0
							12				0
							12				0
							12				0
							12				0
							12				0
							12				0
							12				0
							12				0
							12				0
							12				0
							12				0
							12				0
							12				0
							12				0
							12				0
							12				0
							12				0
							12				0
							12				0
							12				0
							12				0
							12				0
							12				0
							2		0
							2		0
							2		0
							2		0
							2		0
							2		0
							2		0
							2		0
							3		0
							3		0
							3		0
							4		1
							4		0
							4		0
							4		0
							4		0
							4		0
							5		0
							5		0
							6		1
							6		0
							6		0
							6		0
							6		0
							6		0
							6		0
							6		0
							6		0
							6		0
							6		0
							6		0
							6		0
							6		0
							6		0
							6		0
							6		0
							7		1
							7		0
							7		0
							7		0
							7		0
							7		0
							7		0
							7		0
							7		0
							7		0
							7		0
							7		0
							8		1
							8		0
							8		0
							8		0
							8		0
							8		0
							8		0
							8		0
							8		0
							8		0
							8		0
							8		0
							8		0
							9		1
							9		1
							9		1
							9		1
							9		1
							9		1
							9		0
							9		0
							9		0
							9		0
							9		0
							9		0
							9		0
							9		0
							9		0
							9		0
							9		0
							9		0
							9		0
							10		1
							10		1
							10		1
							10		1
							10		0
							10		0
							10		0
							10		0
							10		0
							10		0
							10		0
							10		0
							10		0
							10		0
							10		0
							10		0
							10		0
							10		0
							10		0
							10		0
							11		1
							11		0
							11		0
							11		0
							11		0
							11		0
							11		0
							11		0
							11		0
							12		1
							12		0
							12		0
							12		0
							12		0
							12		0
							12		0
							12		0
							12		0
							12		0
							12		0
							12		0
							12		0
							12		0
							12		0
							12		0
							12		0
							12		0
							12		0
							12		0
							2				0
							2				0
							2				0
							2				0
							2				0
							3				0
							3				0
							3				0
							3				0
							3				0
							3				0
							3				0
							3				0
							3				0
							3				0
							4				0
							4				0
							5				0
							5				0
							5				0
							5				0
							6				0
							6				0
							6				0
							6				0
							6				0
							6				0
							6				0
							6				0
							6				0
							7				0
							7				0
							7				0
							7				0
							8				0
							8				0
							8				0
							9				1
							9				1
							9				1
							9				1
							9				1
							9				0
							9				0
							9				0
							9				0
							9				0
							9				0
							9				0
							9				0
							9				0
							9				0
							9				0
							9				0
							10				1
							10				1
							10				0
							10				0
							10				0
							10				0
							10				0
							10				0
							10				0
							10				0
							10				0
							10				0
							11				1
							11				1
							11				1
							11				0
							11				0
							11				0
							11				0
							12				1
							12				1
							12				0
							12				0
							12				0
							12				0
							12				0
							12				0
							12				0
							12				0
							12				0
							12				0
							12				0
							12				0
							12				0
							12				0
							12				0
							12				0
							12				0
							12				0
							3			0
							3			0
							3			0
							3			0
							3			0
							3			0
							3			0
							3			0
							3			0
							3			0
							4			0
							4			0
							4			0
							4			0
							4			0
							4			0
							6			0
							6			0
							6			0
							6			0
							6			0
							6			0
							6			0
							6			0
							6			0
							7			0
							7			0
							7			0
							7			0
							8			0
							9			1
							9			1
							9			0
							9			0
							9			0
							9			0
							9			0
							9			0
							9			0
							9			0
							9			0
							9			0
							9			0
							9			0
							9			0
							9			0
							10			1
							10			1
							10			0
							10			0
							10			0
							10			0
							10			0
							10			0
							10			0
							11			1
							11			1
							11			1
							11			0
							11			0
							11			0
							11			1
							12			1
							12			1
							12			1
							12			0
							12			0
							12			0
							12			0
							12			0
							12			0
							12			0
							12			0
							12			0
							12			0
							12			0
							12			0
							12			0
							12			0
							12			0
							12			0
							12			0
							12			0
							12			0
							12			0
							12			0
							12			0
							12			0
							12			0
							12			0
							12			0
							12			0
							12			0
							12			0
							12			0
							12			0
							12			0

## Sheet: Figure 2
	PANEL A				PANEL A				PANEL A				PANEL A				PANEL B												PANEL C - nlp-29::GFP			PANEL C - hsp-6::GFP			PANEL C - dev-1::GFP			PANEL C - hsp-4::GFP
		n=248	n=237			n=279	n=237			n=118	n=120			n=240	n=239		n=3 for all conditions, number of worms used over the 3 n are reporter in the last colomn												n=32	n= 34		n=34	n=34		n=30	n=29		n=35	n=36
	Days of adulthood	TDP-43[A315T];daf-16(mu86) on OP50	TDP-43[A315T];daf-16(mu86) on HA-114		Days of adulthood	TDP-43[A315T];hsf-1(sy441) on OP50	TDP-43[A315T];hsf-1(sy441) on HA-114		Days of adulthood	TDP-43[A315T];sir-2.1(ok434) on OP50	TDP-43[A315T];sir-2.1(ok434) on HA-114		Days of adulthood	TDP-43[A315T];aak-2(ok524) on OP50	TDP-43[A315T];aak-2(ok524) on HA-114			Light			Moderate			Strong			Number of worms		OP50	HA=114		OP50	HA=114		OP50	HA=114		OP50	HA=114
	6		1		2	0			6	1			4	0			OP50 (L4)	1.25	2.5	2.5974	42.5	38.75	49.3506	56.25	58.75	48.0519	237		101.454	240.736		62.8168	91.8919		97.8353	98.7088		73.2929	106.547
	6		0		3	0			6	0			5	1			HA-114 (L4)	2.53165	2.53165	1.28205	44.3038	58.2278	52.5641	53.1646	39.2405	46.1538	236		100.203	231.848		83.3946	50.5591		88.6285	102.997		98.9143	113.763
	6		0		3	0			6	0			5	1			OP50 (Day 1 adult)	0	0	0	14.8148	16.6667	8.4507	85.1852	83.3333	91.5493	230		85.8114	129.184		100.293	102.595		115.314	87.0453		123.216	136.512
	6		0		3	0			6	0			5	1			HA-114 (Day 1 adult)	0	0	0	17.1053	7.14286	15.7143	82.8947	92.8571	84.2857	216		96.788	209.404		61.5435	39.0366		117.482	108.436		113.123	99.5163
	6		0		3	0			6	0			5	0															82.2105	236.874		93.8815	56.6513		101.878	86.6371		91.4544	142.611
	6		0		4	1			6	0			5	0															103.834	217.142		176.753	84.1437		101.13	108.612		55.9839	78.7816
	6		0		4	1			6	0			5	0															103.762	188.848		87.1829	136.833		101.751	67.3187		65.4333	78.257
	6		0		4	0			6	0			5	0															118.33	168.474		134.135	77.5972		100.673	106.176		131.396	85.605
	6		0		4	0			7	1			5	0															106.152	149.158		119.688	63.4073		76.4739	104.463		101.978	57.3925
	6		0		4	0			7	1			6	1															101.234	226.65		112.943	66.9561		90.0805	81.5104		119.039	93.8909
	6		0		4	0			7	1			6	1															97.4564	66.0461		92.9311	58.2014		108.622	116.129		98.1324	71.0808
	6		0		4	0			7	1			6	1															73.86	77.4174		104.568	35.1471		100.131	103.919		97.7877	65.131
	6		0		4	0			7	1			6	1															191.352	50.8281		101.849	69.5131		102.721	104.27		115.599	66.1608
	6		0		4	0			7	0			6	1															73.5483	73.6467		142.101	78.4582		100.136	108.011		103.249	63.2908
	6		0		4	0			7	0			6	1															95.1366	68.6333		129.51	59.7136		86.8707	146.736		111.402	62.7764
	6		0		5	1			7	0			6	0															65.5792	67.7326		86.2285	57.2797		106.689	115.01		103.359	97.5597
	6		0		5	1			7	0			6	0															65.5717	51.2326		47.1549	64.7003		104.245	104.45		87.1738	83.285
	6		0		5	1			7	0			6	0															97.0691	51.2717		85.8928	52.267		98.6014	123.246		114.953	87.101
	6		0		5	1			7	0			6	0															123.411	61.0168		77.1335	51.6936		101.98	100.484		81.6139	58.7597
	6		0		5	0			7	0			6	0															115.781	57.7117		98.1021	203.942		103.114	93.3331		91.2813	95.6023
	6		0		5	0			7	0			6	0															100.149	75.98		193.98	234.45		96.2916	115.659		123.074	72.9303
	6		0		5	0			7	0			6	0															72.223	71.4002		72.9683	154.115		99.3514	117.244		66.6519	75.221
	6		0		5	0			7	0			6	0															77.2719	53.635		88.4576	167.235		88.613	103.193		94.8058	73.2427
	6		0		5	0			7	0			6	0															57.024	63.8844		46.4921	175.356		92.736	117.347		133.476	62.5496
	6		0		5	0			7	0			6	0															93.828	62.2612		128.815	127.093		97.9269	110.948		103.611	64.7049
	6		0		5	0			8	1			6	0															88.9477	65.6368		59.495	51.5749		83.843	106.25		71.1092	59.879
	6		0		5	0			8	1			7	1															79.7768	57.4661		83.1	74.0179		98.2965	123.122		119.248	72.0818
	6		0		5	0			8	1			7	1															179.029	48.3015		60.8058	112.976		106.334	110.722		78.3385	143.103
	6		0		5	0			8	1			7	1															79.1482	84.3763		167.784	52.6373		104.494	92.3753		123.12	169.444
	6		0		6	1			8	1			7	1															103.998	129.126		122.132	96.8197		127.756			118.267	155.604
	6		0		6	1			8	1			7	0															172.066	99.3364		100.701	147.119					133.578	177.077
	6		0		6	1			8	0			7	0															96.539	44.7294		94.5641	136.942					129.207	159.28
	6		0		6	1			8	0			7	0																52.7621		100.764	104.377					60.8733	151.136
	7		1		6	1			8	0			7	0																43.9562		81.8386	145.069					77.9274	162.384
	7		0		6	1			8	0			7	0																								88.3319	166.381
	7		0		6	1			8	0			7	0																									173.492
	7		0		6	0			8	0			7	0
	7		0		6	0			9	1			7	0
	7		0		6	0			9	1			7	0
	7		0		6	0			9	1			7	0
	7		0		6	0			9	0			7	0
	7		0		6	0			9	0			7	0
	7		0		7	1			9	0			8	1
	7		0		7	1			9	0			8	1
	7		0		7	1			9	0			8	1
	7		0		7	0			9	0			8	1
	7		0		7	0			9	0			8	1
	8		1		7	0			9	0			8	1
	8		0		7	0			9	0			8	0
	8		0		8	1			9	0			9	1
	8		0		8	1			10	1			9	1
	9		1		8	1			10	1			9	1
	9		0		8	0			10	1			9	1
	10		1		8	0			10	1			9	1
	10		0		9	1			10	1			9	1
	10		0		9	1			10	1			9	1
	10		0		9	1			10	1			9	0
	10		0		9	1			10	1			9	0
	10		0		9	1			10	0			9	0
	10		0		9	0			10	0			9	0
	10		0		9	0			10	0			9	0
	10		0		9	0			10	0			9	0
	10		0		9	0			11	1			9	0
	11		1		9	0			11	1			9	0
	11		0		9	0			11	1			9	0
	12		1		9	0			11	1			9	0
	12		0		9	0			11	1			10	1
	12		0		10	1			11	1			10	1
	12		0		10	1			11	0			10	1
	12		0		10	1			11	0			10	1
	12		0		10	1			11	0			10	1
	12		0		10	0			11	0			10	1
	12		0		10	0			11	0			10	1
	12		0		10	0			11	0			10	0
	12		0		10	0			12	1			10	0
	12		0		10	0			12	1			11	1
	12		0		10	0			12	1			11	1
	12		0		11	1			12	1			11	1
	12		0		11	1			12	1			11	1
	12		0		11	1			12	0			11	1
	12		0		11	0			12	0			11	1
	12		0		11	0			12	0			11	0
	12		0		11	0			12	0			11	0
	12		0		12	0			12	0			11	0
	12		0		12	0			12	0			12	1
	12		0		12	0			12	0			12	1
	12		0		12	0			12	0			12	1
	12		0		12	0			12	0			12	1
	12		0		12	0			12	0			12	1
	12		0		12	0			12	0			12	0
	12		0		12	0			12	0			12	0
	12		0		12	0			12	0			12	0
	12		0		12	0			12	0			12	0
	12		0		12	0			12	0			12	0
	12		0		12	0			12	0			12	0
	12		0		12	0			12	0			12	0
	12		0		12	0			12	0			12	0
	12		0		12	0			12	0			12	0
	12		0		12	0			12	0			12	0
	12		0		12	0			12	0			12	0
	12		0		12	0			12	0			12	0
	12		0		12	0			12	0			12	0
	12		0		12	0			12	0			12	0
	12		0		12	0			12	0			12	0
	12		0		12	0			12	0			12	0
	12		0		12	0			12	0			12	0
	12		0		12	0			12	0			12	0
	12		0		12	0			12	0			12	0
	12		0		12	0			12	0			12	0
	12		0		12	0			12	0			12	0
	12		0		12	0			12	0			12	0
	12		0		12	0			12	0			12	0
	12		0		12	0			12	0			12	0
	12		0		12	0			12	0			12	0
	12		0		12	0			12	0			12	0
	6	1			12	0			12	0			12	0
	6	1			12	0			12	0			12	0
	6	0			12	0			12	0			12	0
	6	0			12	0			4		0		12	0
	6	0			12	0			5		0		12	0
	6	0			12	0			5		0		4		0
	6	0			12	0			6		0		4		0
	6	0			2		0		6		0		4		0
	6	0			2		0		6		0		4		0
	6	0			2		0		6		0		4		0
	6	0			2		0		6		0		4		0
	6	0			2		0		6		0		4		0
	6	0			2		0		6		0		5		0
	6	0			2		0		6		0		5		0
	6	0			3		0		7		1		5		0
	6	0			3		0		7		0		5		0
	6	0			3		0		7		0		5		0
	6	0			3		0		7		0		5		0
	6	0			3		0		7		0		5		0
	6	0			3		0		7		0		5		0
	6	0			3		0		7		0		5		0
	6	0			3		0		7		0		5		0
	6	0			3		0		7		0		5		0
	6	0			3		0		8		1		5		0
	6	0			3		0		8		1		5		0
	6	0			3		0		8		0		5		0
	6	0			3		0		8		0		5		0
	6	0			4		0		8		0		6		0
	6	0			4		0		8		0		6		0
	6	0			4		0		8		0		6		0
	6	0			4		0		8		0		6		0
	6	0			4		0		9		0		6		0
	6	0			4		0		9		0		6		0
	6	0			4		0		9		0		6		0
	6	0			4		0		9		0		6		0
	6	0			5		0		9		0		6		0
	6	0			5		0		10		1		7		1
	6	0			5		0		10		0		7		0
	6	0			5		0		10		0		7		0
	6	0			5		0		10		0		7		0
	6	0			5		0		11		1		7		0
	6	0			5		0		11		0		7		0
	6	0			6		0		11		0		7		0
	6	0			6		0		12		1		7		0
	6	0			6		0		12		1		8		1
	6	0			7		0		12		0		8		1
	6	0			7		0		12		0		8		0
	6	0			7		0		12		0		8		0
	6	0			8		1		12		0		8		0
	6	0			8		0		12		0		8		0
	6	0			8		0		12		0		8		0
	6	0			8		0		12		0		8		0
	6	0			8		0		12		0		8		0
	6	0			8		0		12		0		8		0
	6	0			9		1		12		0		8		0
	6	0			9		0		12		0		8		0
	6	0			9		0		12		0		9		1
	7	1			9		0		12		0		9		1
	7	1			9		0		12		0		9		0
	7	1			9		0		12		0		9		0
	7	0			9		0		12		0		9		0
	7	0			9		0		12		0		9		0
	7	0			9		0		12		0		9		0
	7	0			10		0		12		0		9		0
	7	0			10		0		12		0		9		0
	7	0			11		1		12		0		9		0
	7	0			11		0		12		0		9		0
	7	0			11		0		12		0		9		0
	7	0			11		0		12		0		10		1
	7	0			11		0		12		0		10		1
	7	0			11		0		12		0		10		0
	7	0			11		0		12		0		10		0
	8	1			11		0		12		0		10		0
	8	0			11		0		12		0		10		0
	8	0			11		0		12		0		10		0
	8	0			11		0		12		0		10		0
	8	0			11		0		12		0		10		0
	8	0			11		0		12		0		11		1
	8	0			11		0		12		0		11		0
	9	1			11		0		12		0		11		0
	9	1			11		0		12		0		11		0
	9	1			12		1		12		0		11		0
	9	0			12		1		12		0		11		0
	9	0			12		0		12		0		12		1
	10	1			12		0		12		0		12		1
	10	1			12		0		12		0		12		0
	10	1			12		0		12		0		12		0
	10	0			12		0		12		0		12		0
	10	0			12		0		12		0		12		0
	10	0			12		0		12		0		12		0
	10	0			12		0		12		0		12		0
	11	1			12		0		12		0		12		0
	11	1			12		0		12		0		12		0
	11	1			12		0		12		0		12		0
	11	0			12		0		12		0		12		0
	11	0			12		0		12		0		12		0
	11	0			12		0		12		0		12		0
	12	1			12		0		12		0		12		0
	12	1			12		0		12		0		12		0
	12	1			12		0		12		0		12		0
	12	0			12		0		12		0		12		0
	12	0			12		0		12		0		12		0
	12	0			12		0		12		0		12		0
	12	0			12		0		12		0		12		0
	12	0			12		0		12		0		12		0
	12	0			12		0		12		0		12		0
	12	0			12		0		12		0		12		0
	12	0			12		0		12		0		12		0
	12	0			12		0		12		0		12		0
	12	0			12		0		12		0		12		0
	12	0			12		0		12		0		12		0
	12	0			12		0		12		0		12		0
	12	0			12		0		12		0		12		0
	12	0			12		0		12		0		12		0
	12	0			12		0		12		0		12		0
	12	0			12		0		12		0		12		0
	12	0			12		0		12		0		12		0
	12	0			12		0		12		0		12		0
	12	0			12		0		12		0		12		0
	12	0			12		0		12		0		12		0
	2	0			12		0		12		0		12		0
	2	0			12		0		12		0		12		0
	2	0			12		0		12		0		12		0
	2	0			12		0						12		0
	6	1			12		0						4	0
	6	1			12		0						5	0
	6	1			12		0						6	1
	6	1			5	1							6	1
	6	0			5	0							6	1
	6	0			5	0							6	1
	6	0			5	0							6	1
	6	0			5	0							6	1
	6	0			5	0							6	0
	6	0			5	0							6	0
	6	0			5	0							6	0
	6	0			5	0							6	0
	6	0			5	0							6	0
	6	0			5	0							6	0
	6	0			5	0							6	0
	6	0			5	0							7	1
	6	0			5	0							7	1
	6	0			5	0							7	1
	6	0			5	0							7	1
	6	0			5	0							7	1
	6	0			5	0							7	1
	6	0			5	0							7	1
	6	0			5	0							7	1
	6	0			5	0							7	0
	6	0			5	0							7	0
	6	0			5	0							7	0
	6	0			5	0							7	0
	6	0			5	0							7	0
	6	0			5	0							7	0
	6	0			5	0							7	0
	6	0			5	0							7	0
	6	0			5	0							7	0
	6	0			6	1							7	0
	6	0			6	0							7	0
	6	0			6	0							8	1
	6	0			6	0							8	1
	6	0			6	0							8	1
	6	0			6	0							8	1
	6	0			6	0							8	1
	6	0			6	0							8	1
	6	0			6	0							8	1
	6	0			6	0							8	1
	6	0			6	0							8	1
	6	0			6	0							8	0
	6	0			6	0							8	0
	6	0			6	0							8	0
	6	0			7	1							8	0
	6	0			7	1							8	0
	6	0			7	1							8	0
	6	0			7	1							8	0
	6	0			7	1							9	1
	6	0			7	0							9	1
	6	0			7	0							9	1
	6	0			7	0							9	1
	6	0			7	0							9	1
	6	0			7	0							9	1
	6	0			7	0							9	1
	7	1			7	0							9	1
	7	1			7	0							9	1
	7	1			7	0							9	0
	7	0			7	0							9	0
	7	0			8	1							9	0
	7	0			8	1							9	0
	7	0			8	1							9	0
	7	0			8	1							9	0
	7	0			8	0							9	0
	7	0			8	0							9	0
	7	0			8	0							9	0
	7	0			8	0							9	0
	7	0			8	0							10	1
	7	0			8	0							10	1
	7	0			8	0							10	1
	8	1			8	0							10	1
	8	0			8	0							10	1
	8	0			8	0							10	1
	8	0			8	0							10	0
	8	0			8	0							10	0
	8	0			8	0							10	0
	8	0			8	0							10	0
	9	1			10	1							10	0
	9	1			10	1							11	1
	9	1			10	1							11	1
	9	0			10	0							11	1
	9	0			10	0							11	1
	10	1			10	0							11	1
	10	1			10	0							12	1
	10	1			10	0							12	1
	10	0			10	0							12	1
	10	0			10	0							12	1
	10	0			10	0							12	1
	10	0			10	0							12	0
	11	1			10	0							12	0
	11	1			10	0							12	0
	11	1			10	0							12	0
	11	0			10	0							12	0
	11	0			10	0							12	0
	11	0			10	0							12	0
	12	1			10	0							12	0
	12	1			10	0							12	0
	12	1			10	0							12	0
	12	0			10	0							12	0
	12	0			10	0							12	0
	12	0			10	0							12	0
	12	0			10	0							12	0
	12	0			10	0							12	0
	12	0			10	0							12	0
	12	0			10	0							12	0
	12	0			10	0							12	0
	12	0			10	0							12	0
	12	0			9	1							12	0
	12	0			9	1							12	0
	12	0			9	0							12	0
	12	0			9	0							12	0
	12	0			9	0							12	0
	12	0			9	0							12	0
	12	0			9	0							12	0
	12	0			9	0							12	0
	12	0			9	0							12	0
	12	0			9	0							12	0
	12	0			9	0							12	0
	2	0			11	1							4		0
	2	0			11	1							4		0
	2	0			11	1							4		0
	2	0			11	1							4		0
	5		0		11	0							5		1
	5		0		11	0							5		0
	5		0		12	1							5		0
	5		0		12	1							5		0
	5		0		12	1							5		0
	5		0		12	1							6		0
	5		0		12	1							6		0
	5		0		12	1							6		0
	5		0		12	1							6		0
	5		0		12	1							6		0
	5		0		12	1							6		0
	5		0		12	0							7		1
	5		0		12	0							7		0
	5		0		12	0							7		0
	5		0		12	0							7		0
	6		0		12	0							7		0
	6		0		12	0							7		0
	6		0		12	0							7		0
	6		0		12	0							7		0
	6		0		12	0							7		0
	6		0		12	0							7		0
	6		0		12	0							7		0
	6		0		12	0							8		1
	6		0		12	0							8		1
	7		0		12	0							8		1
	7		0		12	0							8		0
	7		0		12	0							8		0
	7		0		12	0							8		0
	7		0		12	0							8		0
	7		0		12	0							8		0
	7		0		12	0							8		0
	7		0		12	0							8		0
	7		0		12	0							8		0
	7		0		12	0							8		0
	7		0		12	0							8		0
	7		0		12	0							9		1
	7		0		5		1						9		0
	7		0		5		0						9		0
	7		0		5		0						9		0
	7		0		5		0						9		0
	7		0		5		0						9		0
	7		0		5		0						9		0
	7		0		5		0						9		0
	7		0		5		0						9		0
	7		0		5		0						10		1
	7		0		5		0						10		0
	7		0		5		0						10		0
	7		0		5		0						10		0
	7		0		5		0						10		0
	7		0		5		0						10		0
	7		0		5		0						10		0
	7		0		5		0						10		0
	7		0		5		0						11		1
	7		0		5		0						11		1
	7		0		5		0						12		1
	7		0		5		0						12		1
	7		0		5		0						12		0
	7		0		5		0						12		0
	7		0		5		0						12		0
	7		0		5		0						12		0
	7		0		5		0						12		0
	7		0		5		0						12		0
	7		0		5		0						12		0
	7		0		5		0						12		0
	7		0		5		0						12		0
	7		0		5		0						12		0
	7		0		5		0						12		0
	7		0		5		0						12		0
	7		0		5		0						12		0
	7		0		5		0						12		0
	7		0		5		0						12		0
	7		0		6		0						12		0
	7		0		6		1						12		0
	8		0		6		0						12		0
	8		0		6		0						12		0
	8		0		6		0						12		0
	8		0		6		0						12		0
	8		0		6		0						12		0
	8		0		6		0						12		0
	8		0		6		0						12		0
	8		0		6		0						12		0
	8		0		6		0						12		0
	8		0		6		0						12		0
	8		0		6		0						12		0
	8		0		6		0						12		0
	8		0		6		0						12		0
	8		0		6		0						12		0
	9		0		6		0						12		0
	9		0		6		0						12		0
	9		0		6		0						12		0
	9		0		6		0						12		0
	9		0		6		0						12		0
	9		0		6		0						12		0
	9		0		6		0						12		0
	9		0		7		1						12		0
	9		0		7		0						12		0
	9		0		7		0						12		0
	10		1		7		0						12		0
	10		0		7		0						12		0
	10		0		7		0						12		0
	10		0		7		0						12		0
	10		0		7		0						12		0
	11		1		7		0						12		0
	12		1		7		0						12		0
	12		0		7		0						12		0
	12		0		7		0						12		0
	12		0		7		0						12		0
	12		0		7		0						12		0
	12		0		7		0						12		0
	12		0		7		0						12		0
	12		0		7		0						12		0
	12		0		7		0						12		0
	12		0		8		1						12		0
	12		0		8		0						12		0
	12		0		8		0						12		0
	12		0		8		0						12		0
	12		0		8		0
	12		0		8		0
	12		0		8		0
	12		0		9		0
	12		0		9		0
	12		0		10		0
					10		1
					11		1
					11		0
					11		0
					11		0
					11		0
					11		0
					11		0
					11		0
					11		0
					11		0
					12		1
					12		0
					12		0
					12		0
					12		0
					12		0
					12		0
					12		0
					12		0
					12		0
					12		0
					12		0
					12		0
					12		0
					12		0
					12		0
					12		0
					12		0
					12		0
					12		0

## Sheet: Figure 3
	PANEL A							PANEL B			PANEL C				PANEL D				PANEL E
								n=31	n=30			n=250	n=190			n=437	n=463			n=331	n=285
	Raw Data is available here : GEO accession: GSE189988; SRA study: SRP348888							OP50	HA-114		Days of adulthood	FUS[S57Δ];acdh-1(ok1489) on OP50	FUS[S57Δ];acdh-1(ok1489) on HA-114		Days of adulthood	FUS[S57Δ]; kat-1(tm1037) on OP50	FUS[S57Δ]; kat-1(tm1037) on HA-114		Days of adulthood	FUS[S57Δ]; kat-1(tm1037) on OP50	FUS[S57Δ]; kat-1(tm1037) on HA-114
								112.762	150.26		2	0			2	0			2	0
								97.4368	75.2021		2	0			2	0			2	0
								76.7847	152.931		2	0			2	0			2	0
								98.8425	87.5342		2	0			2	0			2	0
								129.295	141.895		5	1			2	0			2	0
								110.168	155.394		5	0			2	0			2	0
								102.294	136.335		5	0			2	0			2	0
								84.6932	155.549		5	0			2	0			2	0
								90.7683	99.9672		5	0			2	0			2	0
								96.955	136.52		5	0			2	0			2	0
								42.8604	211.791		5	0			2	0			5	0
								130.95	225.118		5	0			2	0			5	0
								104.041	211.306		5	0			2	0			5	0
								91.9093	216.495		5	0			2	0			5	0
								94.9959	235.732		5	0			2	0			5	0
								85.8524	203.799		6	1			2	0			5	0
								117.93	239.712		6	0			2	0			5	0
								83.2461	228.45		6	0			2	0			5	0
								122.338	216.091		7	1			2	0			5	0
								125.875	263.842		7	1			2	0			5	0
								75.5267	95.6185		7	0			2	0			5	0
								86.652	129.166		7	0			2	0			5	0
								86.9855	105.669		7	0			2	0			5	0
								123.47	142.418		7	0			2	0			5	0
								110.413	119.869		8	1			2	0			6	1
								102.242	131.35		8	1			2	0			6	1
								97.9091	73.9614		8	1			2	0			6	0
								39.5506	106.986		8	1			2	0			6	0
								123.355	164.08		8	1			2	0			6	0
								131.065	121.626		8	1			2	0			6	0
								122.832			8	1			2	0			6	0
											8	0			2	0			7	1
											8	0			2	0			7	0
											8	0			2	0			7	0
											9	1			2	0			8	1
											9	1			2	0			8	1
											9	1			2	0			8	1
											9	1			2	0			8	1
											9	1			2	0			8	1
											9	0			2	0			8	0
											9	0			2	0			8	0
											10	1			2	0			8	0
											10	1			2	0			8	0
											10	1			2	0			8	0
											10	0			2	0			8	0
											11	1			2	0			8	0
											12	1			2	0			8	0
											12	1			2	0			8	0
											12	0			2	0			8	0
											12	0			2	0			8	0
											12	0			4	0			9	1
											5		0		4	0			9	1
											6		1		4	0			9	1
											6		0		4	0			9	1
											7		1		4	0			9	1
											7		0		4	0			9	1
											7		0		4	0			9	1
											7		0		4	0			9	0
											7		0		4	0			10	1
											7		0		4	0			10	1
											7		0		4	0			10	1
											7		0		4	0			10	1
											7		0		4	0			10	1
											7		0		4	0			10	0
											7		0		4	0			10	0
											7		0		4	0			10	0
											8		1		4	0			10	0
											9		1		4	0			11	1
											9		1		4	0			11	1
											9		1		4	0			11	1
											9		0		4	0			11	1
											10		1		4	0			11	0
											10		1		4	0			11	0
											10		0		4	0			11	0
											10		0		4	0			12	1
											10		0		5	1			12	1
											11		1		5	1			12	1
											11		0		6	1			12	1
											12		1		6	1			12	1
											12		1		6	0			12	1
											12		0		6	0			12	1
											12		0		6	0			12	1
											12		0		6	0			12	1
											12		0		6	0			12	1
											12		0		6	0			12	0
											12		0		6	0			12	0
											12		0		6	0			12	0
											12		0		6	0			12	0
											12		0		6	0			12	0
											2	0			6	0			12	0
											2	0			6	0			5		0
											2	0			6	0			5		0
											2	0			6	0			5		0
											2	0			6	0			5		0
											2	0			6	0			5		0
											2	0			6	0			6		1
											2	0			6	0			6		1
											2	0			6	0			6		0
											2	0			6	0			6		0
											2	0			6	0			6		0
											4	0			6	0			6		0
											4	0			6	0			6		0
											4	0			6	0			6		0
											4	0			6	0			6		0
											4	0			6	0			6		0
											4	0			6	0			6		0
											4	0			6	0			6		0
											4	0			6	0			6		0
											4	0			6	0			6		0
											4	0			6	0			6		0
											4	0			6	0			6		0
											4	0			6	0			6		0
											4	0			6	1			6		0
											4	0			6	1			6		0
											4	0			6	1			6		0
											4	0			6	1			6		0
											4	0			6	1			6		0
											4	0			6	1			6		0
											4	0			6	1			6		0
											4	0			6	1			7		1
											4	0			7	0			7		1
											4	0			7	0			7		1
											4	0			7	0			7		1
											4	0			7	0			7		1
											4	0			7	0			7		1
											4	0			7	0			7		1
											4	0			7	0			7		0
											4	0			7	1			7		0
											4	0			7	1			7		0
											4	0			7	1			7		0
											4	0			7	1			7		0
											4	0			7	1			7		0
											5	0			8	0			7		0
											5	0			8	0			7		0
											5	0			8	0			8		1
											5	0			8	1			8		1
											5	0			8	1			9		1
											6	1			8	1			9		1
											6	1			9	0			9		1
											6	1			9	0			9		1
											6	0			9	1			9		1
											6	0			9	1			9		1
											6	0			9	1			9		0
											6	0			10	0			9		0
											6	0			10	0			9		0
											6	0			10	0			10		1
											6	0			10	0			10		1
											6	0			10	0			10		1
											7	1			10	0			10		0
											7	1			10	0			10		0
											7	1			10	0			10		0
											7	0			10	0			10		0
											7	0			10	0			10		0
											7	0			10	0			10		0
											7	0			10	0			10		0
											7	0			10	0			11		1
											8	1			10	0			11		1
											8	1			10	1			11		1
											8	1			10	1			11		1
											8	1			10	1			11		0
											8	1			10	1			11		0
											8	0			10	1			11		0
											8	0			11	1			11		0
											8	0			11	1			11		0
											8	0			11	1			11		0
											8	0			11	1			11		0
											9	1			11	0			12		1
											9	1			11	1			12		0
											9	1			12	1			12		0
											10	1			12	1			12		0
											10	1			12	1			12		0
											10	1			12	0			12		0
											10	0			12	0			12		0
											10	0			12	0			12		0
											10	0			12	0			12		0
											10	0			12	0			12		0
											10	0			12	0			12		0
											11	1			12	0			12		0
											11	1			12	0			12		0
											11	0			12	0			12		0
											12	1			12	0			12		0
											12	1			12	0			12		0
											12	1			12	0			12		0
											12	1			12	0			2	0
											12	0			12	0			2	0
											12	0			12	0			2	0
											12	0			12	0			2	0
											12	0			12	0			2	0
											12	0			2		0		3	0
											12	0			2		0		3	0
											12	0			2		0		3	0
											12	0			2		0		3	0
											12	0			2		0		3	0
											12	0			2		0		3	0
											12	0			2		0		3	0
											12	0			2		0		3	0
											12	0			2		0		3	0
											12	0			2		0		3	0
											12	0			2		0		3	0
											12	0			2		0		4	0
											12	0			2		0		4	0
											12	0			2		0		4	0
											12	0			2		0		4	0
											12	0			2		0		4	0
											12	0			2		0		4	0
											12	0			2		0		4	0
											12	0			2		0		4	0
											12	0			2		0		4	0
											12	0			2		0		4	0
											12	0			2		0		4	0
											12	0			2		0		4	0
											5		0		2		0		4	0
											6		1		2		0		4	0
											6		0		2		0		4	0
											7		1		2		0		4	0
											7		0		2		0		4	0
											7		0		2		0		4	0
											7		0		2		0		4	0
											7		0		2		0		4	0
											7		0		2		0		4	0
											7		0		2		0		4	0
											7		0		2		0		4	0
											7		0		2		0		4	0
											7		0		2		0		4	0
											7		0		3		0		5	1
											7		0		3		0		5	0
											8		1		3		0		5	0
											9		1		3		0		5	0
											9		1		3		0		5	0
											9		1		3		0		5	0
											9		0		3		0		5	0
											10		1		3		0		5	0
											10		1		3		0		5	0
											10		0		3		0		6	1
											10		0		3		0		6	1
											10		0		3		0		6	1
											11		1		3		0		6	0
											11		0		3		0		6	0
											12		1		3		0		6	0
											12		1		3		0		6	0
											12		0		3		0		6	0
											12		0		3		0		6	0
											12		0		3		0		6	0
											12		0		3		0		6	0
											12		0		5		0		6	0
											12		0		5		0		7	1
											12		0		5		0		7	0
											12		0		5		0		7	0
											4	1			5		0		7	0
											6	1			5		1		7	0
											6	1			5		1		7	0
											6	0			6		0		7	0
											6	0			6		0		7	0
											6	0			6		0		8	1
											6	0			6		0		8	1
											6	0			6		0		8	1
											6	0			6		0		8	1
											6	0			6		0		8	0
											6	0			6		0		8	0
											7	1			6		0		8	0
											7	0			6		0		8	0
											7	0			6		0		8	0
											7	0			6		0		8	0
											7	0			6		0		8	0
											7	0			6		0		9	1
											7	0			6		0		9	1
											7	0			6		0		9	1
											7	0			6		0		10	1
											7	0			6		0		10	1
											7	0			6		0		10	1
											7	0			6		0		10	1
											7	0			6		1		10	0
											7	0			7		1		10	0
											7	0			7		1		10	0
											8	0			7		1		10	0
											8	0			7		1		10	0
											8	0			7		1		11	1
											8	0			7		1		11	1
											8	0			7		1		11	1
											9	1			8		0		11	0
											9	1			8		0		11	0
											9	0			8		0		11	0
											9	0			8		0		11	0
											9	0			8		1		11	0
											9	0			8		1		12	1
											9	0			8		1		12	1
											9	0			8		1		12	1
											9	0			8		1		12	1
											9	0			8		1		12	1
											9	0			9		0		12	0
											9	0			9		0		12	0
											9	0			9		0		12	0
											9	0			9		0		12	0
											9	0			9		0		12	0
											9	0			9		0		12	0
											10	1			9		0		12	0
											10	1			9		0		12	0
											10	1			9		0		12	0
											10	0			9		0		12	0
											10	0			9		0		12	0
											10	0			9		0		12	0
											10	0			9		0		12	0
											10	0			9		1		12	0
											10	0			9		1		12	0
											11	1			9		1		12	0
											11	1			9		1		12	0
											11	1			9		1		12	0
											11	1			10		0		12	0
											11	1			10		0		3		0
											11	0			10		0		3		0
											11	0			10		0		3		0
											11	0			10		0		3		0
											11	0			10		0		3		0
											12	1			10		0		3		0
											12	1			10		1		3		0
											12	1			10		1		3		0
											12	1			10		1		3		0
											12	0			10		1		3		0
											12	0			10		1		3		0
											12	0			10		1		3		0
											12	0			10		1		4		0
											12	0			10		1		4		0
											12	0			11		0		5		0
											12	0			11		0		5		0
											12	0			11		0		5		0
											5		1		11		0		5		0
											6		1		11		0		5		0
											6		1		11		0		5		0
											7		1		11		1		5		0
											7		0		11		1		6		1
											7		0		11		1		6		1
											7		0		11		1		6		0
											7		0		11		1		7		1
											7		0		11		1		7		1
											7		0		11		1		7		0
											7		0		11		1		7		0
											7		0		12		1		7		0
											7		0		12		1		7		0
											7		0		12		1		7		0
											7		0		12		1		7		0
											7		0		12		0		7		0
											8		1		12		0		8		1
											8		0		12		0		8		1
											9		1		12		0		8		1
											9		1		12		0		8		1
											9		1		12		0		8		0
											9		0		12		0		8		0
											10		1		12		0		9		1
											10		1		12		0		9		1
											10		0		12		0		9		0
											10		0		12		0		10		1
											10		0		12		0		10		1
											11		1		12		0		10		0
											11		0		12		0		10		0
											12		1		12		0		10		0
											12		1		12		0		10		0
											12		1		12		0		10		0
											12		0		12		0		10		0
											12		0		2	0			10		0
											12		0		2	0			10		0
											12		0		2	0			10		0
											12		0		2	0			10		0
											12		0		2	0			10		0
											12		0		2	0			11		1
											12		0		2	0			11		1
															2	0			11		1
											3		0		2	0			11		1
											4		0		2	0			11		1
											4		0		2	0			11		0
											4		0		2	0			11		0
											4		0		2	0			11		0
											4		0		2	0			11		0
											4		0		2	0			11		0
											4		0		2	0			12		1
											5		0		2	0			12		1
											5		0		2	0			12		1
											5		0		2	0			12		0
											5		0		2	0			12		0
											5		0		2	0			12		0
											5		0		3	0			12		0
											5		0		3	0			12		0
											6		0		3	0			12		0
											7		1		3	0			12		0
											7		0		3	0			12		0
											7		0		3	0			12		0
											7		0		3	0			12		0
											7		0		3	0			12		0
											7		0		3	0			12		0
											7		0		3	0			12		0
											7		0		3	0			12		0
											7		0		3	0			12		0
											8		1		3	0			12		0
											8		0		3	0			12		0
											8		0		3	0			12		0
											8		0		3	0			12		0
											8		0		3	0			12		0
											8		0		3	0			12		0
											8		0		3	0			12		0
											8		0		3	0			12		0
											9		1		3	0			12		0
											9		0		3	0			12		0
											9		0		3	0			12		0
											9		0		3	0			12		0
											9		0		3	0			12		0
											9		0		5	1			12		0
											9		0		5	1			2	0
											9		0		6	1			2	0
											9		0		6	1			2	0
											9		0		6	1			2	0
											9		0		6	1			2	0
											10		0		6	0			2	0
											10		0		6	0			2	0
											10		0		6	0			2	0
											10		0		6	0			2	0
											11		1		6	0			2	0
											11		1		6	0			2	0
											11		1		6	0			2	0
											11		1		6	0			2	0
											11		0		6	0			2	0
											12		1		6	0			2	0
											12		1		6	0			2	0
											12		1		6	0			2	0
											12		1		6	0			2	0
											12		1		6	0			2	0
											12		1		6	0			3	0
											12		0		6	0			3	0
											12		0		7	1			3	0
											12		0		7	1			3	0
											12		0		7	1			3	0
											12		0		7	1			3	0
											12		0		7	0			3	0
											12		0		7	0			3	0
											12		0		7	0			3	0
											12		0		7	0			3	0
											12		0		7	0			3	0
											12		0		7	0			3	0
											12		0		7	0			3	0
											12		0		7	0			3	0
											12		0		7	0			3	0
											12		0		7	0			3	0
											12		0		7	0			3	0
															7	0			3	0
															7	0			3	0
															7	0			3	0
															7	0			4	1
															7	0			4	0
															7	0			4	0
															7	0			4	0
															7	0			5	1
															7	0			5	1
															8	1			5	0
															8	1			5	0
															9	1			6	1
															9	1			6	0
															9	0			6	0
															9	0			7	1
															9	0			7	1
															10	0			7	1
															10	0			7	1
															10	0			7	0
															10	0			7	0
															10	0			8	1
															10	0			8	1
															11	1			8	1
															11	1			8	0
															11	1			8	0
															11	1			8	0
															12	1			8	0
															12	1			8	0
															12	1			8	0
															12	1			8	0
															12	1			9	1
															12	1			9	0
															12	1			9	0
															12	1			10	1
															12	1			10	0
															12	1			11	1
															12	1			11	1
															12	1			11	1
															12	1			11	0
															12	1			11	0
															12	0			12	1
															12	0			12	1
															12	0			12	1
															12	0			12	1
															12	0			12	1
															12	0			12	1
															12	0			12	1
															12	0			12	0
															12	0			12	0
															12	0			12	0
															12	0			12	0
															12	0			12	0
															12	0			12	0
															12	0			12	0
															12	0			12	0
															12	0			12	0
															12	0			12	0
															12	0			12	0
															12	0			12	0
															12	0			12	0
															2		0		12	0
															2		0		12	0
															2		0		12	0
															2		0		12	0
															2		0		12	0
															2		0		12	0
															2		0		12	0
															2		0		12	0
															2		0		12	0
															2		0		12	0
															2		0		12	0
															2		0		12	0
															2		0		12	0
															2		0		12	0
															2		0		12	0
															2		0		12	0
															2		0		12	0
															2		0		12	0
															2		0		12	0
															2		0		12	0
															2		0		2		0
															2		0		2		0
															2		0		2		0
															2		0		2		0
															2		0		3		0
															2		0		3		0
															2		0		3		0
															2		0		3		0
															2		0		3		0
															2		0		3		0
															2		0		3		0
															2		0		3		0
															2		0		3		0
															2		0		3		0
															2		0		3		0
															2		0		3		0
															2		0		3		0
															2		0		3		0
															2		0		3		0
															2		0		3		0
															2		0		4		0
															2		0		4		0
															2		0		4		0
															2		0		4		0
															2		0		4		0
															2		0		4		0
															2		0		5		1
															2		0		5		1
															2		0		5		0
															2		0		5		0
															3		0		5		0
															3		0		5		0
															3		0		6		1
															3		0		6		1
															3		0		6		1
															3		0		7		1
															3		0		7		1
															3		0		7		1
															3		0		7		1
															3		0		7		0
															3		0		8		1
															3		0		8		1
															3		0		8		0
															3		0		8		0
															3		0		8		0
															3		0		8		0
															3		0		9		0
															3		0		9		0
															3		0		9		0
															3		0		9		0
															3		0		9		0
															3		0		10		1
															3		0		10		1
															3		0		10		0
															3		0		10		0
															3		0		11		1
															3		0		11		1
															5		0		11		0
															5		0		11		0
															5		0		11		0
															5		0		11		0
															5		0		12		1
															6		1		12		1
															6		0		12		1
															6		0		12		1
															6		0		12		1
															6		0		12		1
															6		0		12		0
															6		0		12		0
															6		0		12		0
															6		0		12		0
															6		0		12		0
															6		0		12		0
															6		0		12		0
															6		0		12		0
															6		0		12		0
															6		0		12		0
															6		0		12		0
															6		0		12		0
															6		0		12		0
															6		0		12		0
															6		0		12		0
															6		0		12		0
															7		1		12		0
															8		1		12		0
															8		1		12		0
															8		1		12		0
															8		1		12		0
															8		1		12		0
															8		1		12		0
															8		0		12		0
															8		0		12		0
															8		0		12		0
															8		0		12		0
															8		0		12		0
															8		0
															8		0
															8		0
															8		0
															9		1
															9		1
															9		1
															9		0
															9		0
															9		0
															9		0
															9		0
															9		0
															9		0
															9		0
															10		1
															10		1
															10		1
															10		1
															10		1
															10		0
															10		0
															10		0
															10		0
															10		0
															10		0
															11		1
															11		1
															11		1
															11		1
															11		1
															11		1
															11		1
															11		1
															11		0
															11		0
															11		0
															11		0
															11		0
															11		0
															12		1
															12		1
															12		1
															12		1
															12		0
															12		0
															12		0
															12		0
															12		0
															12		0
															12		0
															12		0
															12		0
															12		0
															12		0
															12		0
															12		0
															12		0
															12		0
															12		0
															12		0
															12		0
															12		0
															4	1
															4	1
															4	0
															4	0
															4	0
															4	0
															4	0
															5	1
															5	0
															5	0
															5	0
															5	0
															5	0
															5	0
															5	0
															5	0
															5	0
															5	0
															5	0
															5	0
															5	0
															5	0
															6	1
															6	1
															6	1
															6	1
															6	1
															6	0
															6	0
															6	0
															6	0
															6	0
															6	0
															6	0
															7	1
															7	1
															7	1
															7	1
															7	1
															7	1
															7	0
															7	0
															7	0
															7	0
															7	0
															7	0
															7	0
															7	0
															7	0
															8	1
															8	1
															8	1
															9	1
															9	1
															9	1
															9	1
															9	1
															9	1
															9	0
															9	0
															9	0
															9	0
															9	0
															9	0
															9	0
															9	0
															9	0
															9	0
															9	0
															9	0
															9	0
															9	0
															9	0
															10	1
															10	1
															10	1
															10	1
															10	1
															10	1
															10	0
															10	0
															10	0
															10	0
															10	0
															10	0
															10	0
															10	0
															10	0
															10	0
															11	1
															11	1
															11	1
															11	1
															11	1
															11	1
															12	1
															12	0
															12	0
															12	0
															12	0
															12	0
															12	0
															12	0
															12	0
															12	0
															12	0
															12	0
															4		1
															4		0
															4		0
															4		0
															4		0
															4		0
															5		1
															5		0
															5		0
															5		0
															5		0
															5		0
															5		0
															5		0
															5		0
															5		0
															5		0
															5		0
															5		0
															5		0
															6		1
															6		1
															6		1
															6		1
															6		0
															6		0
															6		0
															6		0
															6		0
															6		0
															6		0
															6		0
															6		0
															6		0
															7		1
															7		1
															7		1
															7		1
															7		1
															7		1
															7		0
															7		0
															7		0
															7		0
															7		0
															7		0
															7		0
															7		0
															7		0
															7		0
															7		0
															8		1
															8		1
															8		1
															8		1
															8		0
															8		0
															8		0
															9		1
															9		1
															9		1
															9		1
															9		1
															9		1
															9		1
															9		1
															9		0
															9		0
															9		0
															9		0
															9		0
															9		0
															9		0
															9		0
															9		0
															9		0
															9		0
															9		0
															10		1
															10		1
															10		1
															10		1
															10		1
															10		1
															10		0
															10		0
															10		0
															10		0
															10		0
															10		0
															10		0
															10		0
															11		0
															11		0
															11		0
															11		0
															11		0
															11		0
															11		0
															11		0
															11		0
															11		0
															11		0
															11		0
															12		1
															12		0
															12		0
															12		0
															12		0
															12		0
															12		0
															12		0
															12		0
															12		0
															12		0

## Sheet: Figure 4
	PANEL A						PANEL B				PANEL C				PANEL D				PANEL E				PANEL F			PANEL G			PANEL H
		n=212	n=275	n=246	n=259			n=238	n=240			n=240	n=220			n=220	n=240			n=326	n=302		n=5	n=5		n=3	n=3
	Days of adulthood	Heat-killed OP50	Alive OP50	Alive HA-114	Heat-killed HA-114		Days of adulthood	OP50 proteins	HA-114 proteins		Days of adulthood	OP50 fatty acids	HA-114 fatty acids		Days of adulthood	FUS[S57Δ]	FUS[S57Δ] with Etomoxir 40 µM		Days of adulthood	OP50	HA-114		FUS[WT]	FUS[S57Δ]		Non-Tg	SOD1[G93A]		Raw Data is available here : GEO accession: GSM1642314; SRA study:SRP056477
	3	0					5	1			5	1			3	0			3	0			0.944797	0.770853		1.074	0.79
	3	0					5	1			5	0			3	0			3	0			0.944797	0.746484		0.814	0.505		From Prudencio M, Belzil VV, Batra R, Ross CA, Gendron TF, Pregent LJ, et al. Distinct brain transcriptome profiles in C9orf72-associated and sporadic ALS. Nat Neurosci. Nature Publishing Group; 2015 Aug;18(8):1175–82.
	3	0					5	1			5	0			4	1			3	0			1.17153	0.617098		1.143	0.636
	3	0					5	0			5	0			4	0			3	0			0.946304	0.798179
	3	0					5	0			5	0			4	0			3	0			0.958	0.923233
	3	0					5	0			5	0			5	1			3	0
	3	0					5	0			6	1			5	1			5	1
	3	0					5	0			6	1			5	0			5	1
	3	0					5	0			7	1			5	0			5	1
	3	0					5	0			7	1			6	1			5	1
	4	1					5	0			7	1			6	1			5	0
	4	1					5	0			7	1			6	0			5	0
	4	0					5	0			7	1			6	0			5	0
	4	0					5	0			7	0			6	0			5	0
	4	0					6	1			7	0			7	1			5	0
	4	0					6	1			7	0			7	0			5	0
	4	0					6	1			7	0			7	0			5	0
	4	0					6	0			7	0			7	0			5	0
	4	0					6	0			7	0			8	1			5	0
	4	0					6	0			7	0			8	1			5	0
	5	1					6	0			7	0			8	1			6	1
	5	1					6	0			7	0			8	0			6	1
	5	0					6	0			7	0			8	0			6	1
	5	0					7	1			7	0			8	0			6	1
	5	0					7	1			8	1			8	0			6	1
	5	0					7	1			8	1			8	0			6	1
	6	1					7	1			8	1			8	0			6	0
	6	1					7	1			8	1			8	0			6	0
	6	1					7	1			8	1			8	0			6	0
	6	1					7	0			8	0			8	0			6	0
	6	1					7	0			8	0			10	1			6	0
	6	1					7	0			8	0			10	1			7	1
	7	1					7	0			8	0			10	1			7	1
	7	1					7	0			8	0			10	1			7	1
	7	1					7	0			8	0			10	1			7	1
	7	1					7	0			8	0			10	0			7	1
	7	1					7	0			9	1			10	0			7	1
	7	1					7	0			9	1			10	0			7	1
	7	1					7	0			9	1			10	0			7	1
	8	1					7	0			9	1			11	1			7	0
	8	1					8	1			9	1			11	1			7	0
	8	1					8	1			9	1			11	1			7	0
	8	1					8	1			9	0			11	1			7	0
	8	1					9	1			9	0			11	1			7	0
	8	1					9	1			10	1			11	0			7	0
	8	1					9	1			10	1			11	0			7	0
	8	1					9	1			10	1			11	0			7	0
	8	0					9	0			10	1			11	0			7	0
	9	1					9	0			10	1			11	0			7	0
	9	1					9	0			10	0			11	0			7	0
	9	1					9	0			10	0			11	0			8	1
	9	1					9	0			10	0			12	1			8	1
	9	1					10	1			10	0			12	1			8	1
	9	1					10	1			10	0			12	1			8	1
	9	1					10	1			10	0			12	1			8	1
	9	0					10	1			10	0			12	1			8	1
	9	0					11	1			11	1			12	1			8	1
	9	0					11	1			11	1			12	0			8	1
	9	0					11	1			11	1			12	0			8	0
	9	0					11	1			11	1			12	0			8	0
	10	1					11	1			11	1			12	0			8	0
	10	1					11	0			11	1			12	0			8	0
	10	1					11	0			11	1			12	0			9	1
	10	1					11	0			12	1			12	0			9	1
	10	1					11	0			12	1			12	0			10	1
	10	0					11	0			12	1			12	0			10	1
	10	0					11	0			12	1			12	0			10	1
	11	1					11	0			12	1			12	0			10	1
	11	1					12	1			12	1			12	0			10	1
	11	1					12	1			12	1			12	0			10	1
	11	1					12	1			12	1			12	0			10	0
	11	1					12	1			12	1			12	0			10	0
	11	1					12	0			12	1			12	0			10	0
	11	0					12	0			12	0			12	0			10	0
	11	0					12	0			12	0			12	0			10	0
	11	0					12	0			12	0			12	0			10	0
	11	0					12	0			12	0			12	0			11	1
	11	0					12	0			12	0			12	0			11	1
	11	0					12	0			12	0			12	0			11	1
	11	0					12	0			12	0			12	0			11	1
	11	0					12	0			12	0			12	0			11	1
	12	1					12	0			12	0			12	0			11	1
	12	1					12	0			12	0			12	0			11	1
	12	1					12	0			12	0			12	0			11	1
	12	1					12	0			12	0			12	0			11	1
	12	1					12	0			12	0			12	0			11	1
	12	1					12	0			12	0			12	0			11	1
	12	1					12	0			12	0			12	0			11	1
	12	1					12	0			12	0			12	0			11	0
	12	1					12	0			12	0			12	0			11	0
	12	1					12	0			12	0			12	0			11	0
	12	1					12	0			12	0			12	0			11	0
	12	1					12	0			12	0			12	0			12	1
	12	0					12	0			12	0			12	0			12	1
	12	0					12	0			12	0			12	0			12	1
	12	0					12	0			12	0			12	0			12	1
	12	0					12	0			12	0			12	0			12	1
	12	0					12	0			12	0			12	0			12	1
	12	0					12	0			12	0			12	0			12	1
	12	0					12	0			12	0			12	0			12	0
	12	0					12	0			12	0			3		0		12	0
	12	0					12	0			12	0			3		0		12	0
	12	0					12	0			12	0			3		0		12	0
	12	0					12	0			12	0			3		0		12	0
	12	0					12	0			12	0			3		0		12	0
	4		0				12	0			12	0			3		0		12	0
	4		0				12	0			12	0			5		1		12	0
	4		0				12	0			12	0			5		1		12	0
	4		0				12	0			12	0			5		1		12	0
	4		0				12	0			12	0			5		1		12	0
	4		0				12	0			12	0			5		0		12	0
	4		0				12	0			12	0			5		0		12	0
	4		0				12	0			12	0			5		0		12	0
	4		0				12	0			12	0			5		0		12	0
	4		0				12	0			12	0			5		0		12	0
	4		1				12	0			12	0			5		0		12	0
	5		0				12	0			12	0			5		0		12	0
	5		0				12	0			12	0			5		0		12	0
	5		0				5		1		12	0			5		0		12	0
	5		0				5		0		12	0			5		0		12	0
	5		0				5		0		4		0		6		1		12	0
	5		0				5		0		4		0		6		1		12	0
	5		0				5		0		5		0		6		1		2		0
	5		0				5		0		5		0		6		1		3		0
	5		0				5		0		5		0		6		1		3		0
	5		0				5		0		5		0		6		1		4		0
	5		1				5		0		5		0		6		0		4		0
	5		1				5		0		5		0		6		0		4		0
	5		1				5		0		5		0		6		0		5		1
	5		1				6		1		5		0		6		0		5		0
	5		1				6		1		5		0		6		0		5		0
	6		0				6		1		6		0		7		1		5		0
	6		0				6		0		6		0		7		1		5		0
	6		0				6		0		6		0		7		1		6		1
	6		0				6		0		7		1		7		1		6		0
	6		0				6		0		7		0		7		1		7		1
	6		1				6		0		7		0		7		1		7		1
	6		1				6		0		7		0		7		1		7		1
	6		1				6		0		7		0		7		1		7		0
	6		1				6		0		7		0		7		0		7		0
	7		1				6		0		7		0		7		0		7		0
	7		1				7		1		7		0		7		0		7		0
	7		1				7		1		8		1		7		0		7		0
	7		1				7		0		8		0		7		0		7		0
	7		1				7		0		8		0		7		0		7		0
	7		0				7		0		8		0		7		0		7		0
	7		0				7		0		8		0		7		0		8		1
	7		0				8		1		8		0		7		0		8		1
	7		0				8		1		8		0		7		0		8		1
	7		0				8		1		8		0		7		0		8		0
	8		1				8		1		8		0		8		1		8		0
	8		1				8		0		8		0		8		1		8		0
	8		1				8		0		8		0		8		1		8		0
	8		1				8		0		8		0		8		1		8		0
	8		1				8		0		8		0		8		1		9		1
	8		0				8		0		8		0		8		1		9		1
	8		0				8		0		9		1		8		1		9		1
	8		0				8		0		9		1		8		1		9		0
	8		0				8		0		9		1		8		0		9		0
	8		0				9		1		9		0		8		0		9		0
	8		0				9		1		9		0		8		0		9		0
	8		0				9		1		9		0		8		0		9		0
	8		0				9		1		9		0		9		1		9		0
	8		0				9		1		9		0		9		1		9		0
	8		0				9		0		9		0		10		1		9		0
	8		0				9		0		9		0		10		1		9		0
	8		1				9		0		11		1		10		1		10		1
	9		1				9		0		11		1		10		1		10		1
	9		1				9		0		11		0		10		1		10		1
	9		1				9		0		11		0		10		1		10		1
	9		1				9		0		11		0		10		0		10		0
	9		1				9		0		11		0		10		0		10		0
	9		0				10		1		11		0		10		0		10		0
	9		0				10		1		11		0		10		0		10		0
	9		0				10		1		11		0		10		0		11		1
	9		0				10		1		11		0		10		0		11		1
	9		0				10		0		11		0		11		1		11		1
	9		0				10		0		12		1		11		1		11		1
	9		0				10		0		12		1		11		1		11		0
	10		0				11		1		12		0		11		1		11		0
	10		0				11		1		12		0		11		1		11		0
	10		0				11		1		12		0		11		1		11		0
	10		0				11		1		12		0		11		1		11		0
	10		0				11		1		12		0		11		1		11		0
	10		1				11		0		12		0		11		1		11		0
	10		1				11		0		12		0		11		1		11		0
	10		1				12		1		12		0		11		1		11		0
	11		1				12		1		12		0		11		1		11		0
	11		1				12		1		12		0		11		0		12		1
	11		1				12		1		12		0		11		0		12		1
	11		1				12		1		12		0		11		0		12		1
	11		0				12		0		12		0		11		0		12		0
	11		0				12		0		12		0		12		1		12		0
	12		1				12		0		12		0		12		1		12		0
	12		1				12		0		12		0		12		1		12		0
	12		1				12		0		12		0		12		1		12		0
	12		0				12		0		12		0		12		1		12		0
	12		0				12		0		12		0		12		1		12		0
	12		0				12		0		12		0		12		1		12		0
	12		0				12		0		12		0		12		1		12		0
	12		0				12		0		12		0		12		1		12		0
	12		0				12		0		12		0		12		0		12		0
	12		0				12		0		12		0		12		0		12		0
	12		0				12		0		12		0		12		0		12		0
	12		0				12		0		12		0		12		0		12		0
	12		0				12		0		12		0		12		0		12		0
	12		0				12		0		12		0		12		0		12		0
	12		0				12		0		12		0		12		0		12		0
	12		0				12		0		12		0		12		0		12		0
	12		0				12		0		12		0		12		0		12		0
	12		0				12		0		12		0		12		0		12		0
	12		0				12		0		12		0		12		0		12		0
	12		0				12		0		12		0		12		0		5	0
	12		0				12		0		12		0		12		0		5	0
	12		0				12		0		12		0		12		0		5	0
	12		0				12		0		12		0		12		0		5	0
	3			0			12		0		12		0		12		0		5	0
	3			0			12		0		12		0		12		0		5	0
	3			0			12		0		12		0		12		0		5	0
	3			0			12		0		12		0		12		0		5	0
	3			0			12		0		12		0		12		0		6	1
	3			0			12		0		12		0		12		0		6	0
	3			0			12		0		12		0		3	1			6	0
	4			0			12		0		12		0		3	0			6	0
	4			0			12		0		12		0		3	0			6	0
	4			0			12		0		12		0		3	0			7	1
	4			0			12		0		12		0		3	0			7	1
	4			0			12		0		12		0		3	0			7	1
	4			0			12		0		12		0		3	0			7	1
	4			0			12		0		12		0		3	0			7	1
	4			0			12		0		12		0		3	0			7	1
	4			0			12		0		12		0		3	0			7	1
	4			0			12		0		12		0		4	0			7	0
	4			0			12		0		12		0		4	0			7	0
	4			0			12		0		12		0		4	0			7	0
	4			0			5	1			12		0		4	0			7	0
	4			0			5	1			12		0		4	0			7	0
	4			0			5	0			12		0		4	0			7	0
	4			0			5	0			12		0		4	0			7	0
	4			0			5	0			12		0		4	0			7	0
	4			0			5	0			5	0			4	0			7	0
	4			0			5	0			5	0			5	1			7	0
	4			0			5	0			5	0			5	1			7	0
	4			0			5	0			5	0			5	0			7	0
	4			0			5	0			5	0			5	0			7	0
	4			0			5	0			5	0			5	0			7	0
	4			0			5	0			5	0			5	0			8	1
	4			0			5	0			6	1			5	0			8	1
	4			0			5	0			6	1			5	0			8	1
	4			0			5	0			6	1			5	0			8	1
	5			0			5	0			6	0			5	0			8	1
	5			0			5	0			6	0			5	0			8	1
	5			0			5	0			7	1			5	0			8	1
	5			0			5	0			7	1			5	0			8	0
	6			0			5	0			7	1			5	0			8	0
	6			0			6	1			7	1			5	0			8	0
	8			0			6	1			7	0			6	1			8	0
	8			0			6	1			7	0			6	1			8	0
	8			0			6	1			7	0			6	0			8	0
	8			0			6	1			7	0			7	1			8	0
	8			0			6	0			7	0			7	1			8	0
	8			0			6	0			7	0			7	1			8	0
	8			0			6	0			7	0			7	1			8	0
	8			0			6	0			7	0			7	1			8	0
	8			0			6	0			7	0			7	0			8	0
	8			0			6	0			7	0			7	0			9	1
	8			0			6	0			8	1			7	0			9	1
	8			0			6	0			8	1			7	0			9	1
	8			0			6	0			8	1			7	0			9	1
	8			0			8	1			8	1			7	0			9	1
	8			0			8	1			8	1			7	0			9	1
	8			0			8	1			8	0			7	0			10	1
	8			0			8	0			8	0			8	1			10	1
	8			0			8	0			8	0			8	1			10	1
	8			0			8	0			8	0			8	1			10	1
	8			0			8	0			8	0			8	1			10	1
	8			0			8	0			8	0			8	1			10	1
	8			0			9	1			8	0			8	0			10	0
	8			0			9	1			8	0			8	0			10	0
	8			0			9	1			8	0			9	1			10	0
	8			0			9	0			8	0			9	1			10	0
	8			1			9	0			8	0			9	1			10	0
	8			1			10	1			8	0			9	1			11	1
	8			1			10	1			9	1			9	1			11	1
	8			1			10	1			9	1			9	1			11	1
	9			0			10	1			9	1			9	1			11	1
	9			0			10	0			9	1			9	0			11	1
	9			0			10	0			9	1			9	0			11	1
	9			1			10	0			9	0			9	0			11	1
	9			1			10	0			9	0			9	0			11	1
	9			1			11	1			9	0			9	0			11	0
	9			1			11	1			10	1			9	0			11	0
	10			0			11	1			10	1			10	1			11	0
	10			0			11	1			10	1			10	1			11	0
	10			0			11	0			10	1			10	1			12	1
	10			0			11	0			10	0			10	1			12	1
	10			0			11	0			10	0			10	1			12	1
	10			0			11	0			11	1			10	0			12	1
	10			0			11	0			11	1			10	0			12	1
	10			0			11	0			11	1			10	0			12	0
	10			0			11	0			11	1			11	1			12	0
	10			0			11	0			11	1			11	1			12	0
	10			0			12	1			11	0			11	1			12	0
	10			0			12	1			12	1			11	1			12	0
	10			0			12	1			12	1			11	0			12	0
	10			0			12	1			12	1			11	0			12	0
	10			1			12	1			12	1			11	0			12	0
	10			1			12	1			12	1			12	1			12	0
	10			1			12	1			12	0			12	1			12	0
	11			0			12	0			12	0			12	1			12	0
	11			0			12	0			12	0			12	1			12	0
	11			0			12	0			12	0			12	0			12	0
	11			0			12	0			12	0			12	0			12	0
	11			0			12	0			12	0			12	0			12	0
	11			0			12	0			12	0			12	0			12	0
	11			0			12	0			12	0			12	0			12	0
	11			0			12	0			12	0			12	0			12	0
	11			0			12	0			12	0			12	0			12	0
	11			0			12	0			12	0			12	0			12	0
	11			0			12	0			12	0			12	0			12	0
	11			0			12	0			12	0			12	0			12	0
	11			0			12	0			12	0			12	0			12	0
	11			0			12	0			12	0			12	0			3		0
	11			1			12	0			12	0			12	0			3		0
	11			1			12	0			12	0			12	0			3		0
	12			1			12	0			12	0			12	0			3		0
	12			1			12	0			12	0			12	0			3		0
	12			0			12	0			12	0			12	0			3		0
	12			0			12	0			12	0			12	0			3		0
	12			0			12	0			12	0			12	0			3		0
	12			0			12	0			12	0			12	0			3		0
	12			0			12	0			12	0			12	0			3		0
	12			0			12	0			12	0			12	0			3		0
	12			0			12	0			12	0			12	0			3		0
	12			0			12	0			12	0			12	0			3		0
	6				1		12	0			12	0			12	0			4		0
	6				0		12	0			12	0			12	0			4		0
	6				0		12	0			12	0			12	0			4		0
	6				0		12	0			12	0			12	0			4		0
	6				0		12	0			12	0			12	0			4		0
	6				0		12	0			12	0			12	0			5		1
	6				0		12	0			12	0			12	0			5		0
	6				0		12	0			12	0			2		0		5		0
	6				0		12	0			12	0			2		0		5		0
	6				0		12	0			12	0			3		0		5		0
	6				0		12	0			12	0			3		0		5		0
	6				0		12	0			12	0			3		0		5		0
	6				0		12	0			12	0			4		1		5		0
	6				0		12	0			12	0			4		1		5		0
	6				0		12	0			12	0			4		1		5		0
	6				0		12	0			12	0			4		0		6		1
	6				0		12	0			12	0			5		1		6		1
	6				0		12	0			12	0			5		0		6		1
	6				0		12	0			12	0			5		0		6		0
	6				0		12	0			12	0			5		0		6		0
	6				0		5		1		12	0			5		0		6		0
	6				0		5		0		12	0			6		1		6		0
	6				0		5		0		12	0			6		1		7		1
	6				0		5		0		12	0			6		1		7		1
	6				0		5		0		12	0			6		1		7		1
	6				0		5		0		4		0		6		1		7		1
	6				0		5		0		4		0		6		1		7		0
	6				0		5		0		4		0		6		0		7		0
	6				0		6		1		5		0		6		0		8		1
	6				0		6		1		5		0		6		0		8		1
	6				0		6		1		5		0		6		0		8		1
	6				0		6		0		5		0		7		1		8		0
	6				0		6		0		5		0		7		1		8		0
	6				0		6		0		5		0		7		1		8		0
	6				0		6		0		5		0		7		1		8		0
	6				0		6		0		5		0		7		1		8		0
	6				0		6		0		6		1		7		1		8		0
	6				0		6		0		6		0		7		0		8		0
	6				0		6		0		7		1		7		0		8		0
	6				0		6		0		7		0		7		0		8		0
	6				0		7		1		7		0		8		1		9		1
	6				0		7		1		7		0		8		1		9		1
	6				0		7		1		7		0		8		1		9		1
	6				0		7		1		7		0		8		1		9		0
	6				0		8		1		7		0		9		1		9		0
	6				0		8		1		7		0		9		1		9		0
	6				0		8		1		8		0		9		1		9		0
	7				0		8		1		8		0		9		1		9		0
	7				0		8		1		8		0		9		1		9		0
	7				0		8		0		8		0		10		1		9		0
	7				0		9		1		8		0		10		1		9		0
	7				0		9		1		8		0		10		1		10		1
	7				0		9		1		8		0		10		0		10		1
	7				0		9		1		8		0		10		1		10		0
	7				0		9		1		9		1		11		0		10		0
	7				0		9		0		9		1		11		1		10		0
	7				0		9		0		9		0		11		1		10		0
	7				0		9		0		9		0		11		1		11		1
	7				0		9		0		9		0		11		1		11		1
	7				0		9		0		9		0		12		1		11		0
	7				0		9		0		9		0		12		1		11		0
	7				0		10		1		9		0		12		1		11		0
	7				0		10		1		9		0		12		1		11		0
	7				0		10		1		9		0		12		1		11		0
	7				0		10		1		9		0		12		1		11		0
	7				0		10		1		10		1		12		1		12		1
	7				0		11		1		11		1		12		1		12		1
	7				0		11		1		11		0		12		1		12		0
	7				0		11		1		11		0		12		1		12		0
	7				0		11		1		11		0		12		1		12		0
	7				0		11		1		11		0		12		1		12		0
	7				0		11		1		11		0		12		0		12		0
	7				0		11		1		11		0		12		0		12		0
	7				0		11		1		11		0		12		0		12		0
	7				0		11		0		11		0		12		0		12		0
	7				0		11		0		11		0		12		0		12		0
	7				0		11		0		11		0		12		0		12		0
	8				0		11		0		11		0		12		0		12		0
	8				0		11		0		12		1		12		0		12		0
	8				0		11		0		12		0		12		0		12		0
	8				0		11		0		12		0		12		0		12		0
	8				0		11		0		12		0		12		0		12		0
	8				0		11		0		12		0		12		0		12		0
	8				0		12		1		12		0		12		0		12		0
	8				0		12		1		12		0		12		0		12		0
	8				0		12		1		12		0		12		0		12		0
	9				1		12		1		12		0		12		0		12		0
	9				0		12		1		12		0		12		0		12		0
	9				0		12		1		12		0		12		0		12		0
	9				0		12		1		12		0		12		0		12		0
	9				0		12		0		12		0		12		0		12		0
	9				0		12		0		12		0		12		0		12		0
	9				0		12		0		12		0		12		0		12		0
	9				0		12		0		12		0		12		0		12		0
	9				0		12		0		12		0		12		0		12		0
	9				0		12		0		12		0		12		0		12		0
	9				0		12		0		12		0		12		0		12		0
	10				0		12		0		12		0		12		0		12		0
	10				0		12		0		12		0		12		0		12		0
	10				0		12		0		12		0		12		0		12		0
	10				0		12		0		12		0		12		0		12		0
	10				0		12		0		12		0		12		0		3	0
	10				0		12		0		12		0		12		0		3	0
	10				0		12		0		12		0		12		0		3	0
	10				0		12		0		12		0		12		0		3	0
	10				0		12		0		12		0		12		0		3	0
	10				0		12		0		12		0		12		0		3	0
	10				0		12		0		12		0		12		0		3	0
	10				0		12		0		12		0		12		0		3	0
	10				0		12		0		12		0		12		0		3	0
	11				0		12		0		12		0		12		0		3	0
	11				0		12		0		12		0		12		0		4	1
	11				0		12		0		12		0		12		0		4	1
	11				0		12		0		12		0		12		0		4	0
	11				0		12		0		12		0		12		0		4	0
	11				0		12		0		12		0		12		0		4	0
	12				1		12		0		12		0		12		0		4	0
	12				0		12		0		12		0		12		0		4	0
	12				0		12		0		12		0		12		0		4	0
	12				0		12		0		12		0		12		0		4	0
	12				0		12		0		12		0		12		0		4	0
	12				0		12		0		12		0		12		0		5	1
	12				0		12		0		12		0		12		0		5	1
	12				0		12		0		12		0		12		0		5	1
	12				0		12		0		12		0		12		0		5	1
	12				0		12		0										5	0
	12				0		12		0										6	1
	12				0		12		0										6	1
	12				0		12		0										6	1
	12				0		12		0										6	1
	12				0		12		0										6	0
	4	0					12		0										6	0
	4	0					12		0										6	0
	5	1					12		0										6	0
	5	0					12		0										7	1
	5	0					12		0										7	1
	6	1					12		0										7	1
	6	1					12		0										7	1
	6	1					12		0										7	0
	6	1					12		0										7	0
	6	1					12		0										8	1
	6	0					12		0										8	1
	6	0					12		0										8	1
	7	0																	8	1
	7	1																	8	1
	7	1																	8	1
	7	1																	8	1
	7	1																	8	1
	7	0																	8	1
	7	0																	8	1
	7	0																	8	1
	7	0																	8	1
	7	0																	8	0
	8	1																	8	0
	8	1																	8	0
	8	1																	8	0
	8	1																	8	0
	8	1																	8	0
	8	1																	8	0
	8	1																	8	0
	8	0																	8	0
	8	0																	8	0
	8	0																	9	1
	8	0																	9	1
	8	0																	9	0
	9	1																	9	0
	9	1																	9	0
	9	1																	10	1
	9	1																	10	1
	9	1																	10	1
	9	1																	10	1
	10	1																	10	1
	10	1																	10	1
	10	1																	10	0
	10	1																	11	1
	10	1																	11	1
	10	1																	11	1
	10	1																	11	1
	10	0																	11	1
	10	0																	11	1
	10	0																	11	1
	10	0																	12	1
	11	1																	12	1
	11	1																	12	1
	11	1																	12	1
	11	1																	12	1
	11	1																	12	1
	11	1																	12	1
	11	1																	12	0
	11	1																	12	0
	11	0																	12	0
	11	0																	12	0
	11	0																	12	0
	12	1																	12	0
	12	1																	12	0
	12	1																	3		0
	12	1																	3		0
	12	1																	3		0
	12	1																	3		0
	12	1																	3		0
	12	1																	3		0
	12	1																	3		0
	12	1																	4		0
	12	1																	4		0
	12	0																	4		0
	12	0																	5		0
	12	0																	5		0
	12	0																	5		0
	12	0																	5		0
	12	0																	6		0
	12	0																	6		0
	12	0																	6		0
	12	0																	6		0
	12	0																	6		0
	12	0																	6		0
	12	0																	7		0
	12	0																	7		0
	12	0																	7		0
	12	0																	7		0
	12	0																	7		0
	12	0																	7		0
	12	0																	7		0
	12	0																	7		0
	12	0																	8		1
	12	0																	8		0
	12	0																	8		0
	12	0																	8		0
	12	0																	8		0
	12	0																	8		0
	12	0																	9		1
	12	0																	9		0
	12	0																	9		0
	12	0																	9		0
	12	0																	10		1
	12	0																	10		1
	12	0																	10		1
	12	0																	10		0
	12	0																	10		0
	2		0																10		0
	2		0																10		0
	2		0																10		0
	2		0																10		0
	2		0																10		0
	2		0																11		1
	2		0																11		1
	3		0																11		1
	3		0																12		1
	3		0																12		1
	3		0																12		0
	3		0																12		0
	3		0																12		0
	3		0																12		0
	3		0																12		0
	3		0																12		0
	3		0																12		0
	5		0																12		0
	5		0																12		0
	5		0																12		0
	5		0																12		0
	5		0																12		0
	5		0																12		0
	5		0																12		0
	5		0																12		0
	5		0																12		0
	5		0																12		0
	5		0																12		0
	5		0																12		0
	6		1																12		0
	6		1																12		0
	6		1																12		0
	6		0																12		0
	6		0																12		0
	6		0																12		0
	6		0																12		0
	6		0																12		0
	6		0																12		0
	6		0																12		0
	6		0																12		0
	6		0																12		0
	7		1																12		0
	7		1																12		0
	7		1																12		0
	7		1																12		0
	7		1																12		0
	7		1																12		0
	7		0																12		0
	7		0																12		0
	7		0																12		0
	7		0																12		0
	7		0																12		0
	7		0																12		0
	7		0																12		0
	7		0																12		0
	7		0
	7		0
	7		0
	7		0
	7		0
	7		0
	7		0
	7		0
	7		0
	7		0
	7		0
	7		0
	7		0
	7		0
	7		0
	7		0
	7		0
	7		0
	7		0
	8		1
	8		1
	8		1
	8		1
	8		1
	8		1
	8		1
	8		0
	8		0
	8		0
	8		0
	8		0
	8		0
	8		0
	8		0
	8		0
	8		0
	9		1
	9		1
	9		1
	9		1
	9		1
	9		1
	9		1
	9		0
	9		0
	9		0
	9		0
	9		0
	9		0
	9		0
	9		0
	9		0
	10		1
	10		1
	10		1
	10		1
	10		1
	10		1
	10		1
	11		1
	11		1
	11		1
	11		1
	11		1
	11		1
	11		1
	11		1
	11		0
	11		0
	11		0
	11		0
	11		0
	11		0
	11		0
	11		0
	11		0
	11		0
	11		0
	11		0
	11		0
	11		0
	11		0
	11		0
	11		0
	12		1
	12		1
	12		1
	12		1
	12		1
	12		1
	12		0
	12		0
	12		0
	12		0
	12		0
	12		0
	12		0
	12		0
	12		0
	12		0
	12		0
	12		0
	12		0
	12		0
	12		0
	12		0
	12		0
	12		0
	12		0
	3			0
	3			0
	3			0
	3			0
	3			0
	3			0
	3			0
	3			0
	3			0
	3			0
	3			0
	3			0
	3			0
	3			0
	3			0
	3			0
	3			0
	3			0
	3			0
	3			0
	3			0
	3			0
	3			0
	3			0
	3			0
	3			0
	3			0
	3			0
	3			0
	3			0
	4			0
	4			0
	4			0
	4			0
	4			0
	4			0
	4			0
	4			0
	4			0
	5			0
	5			0
	5			0
	5			0
	5			0
	5			0
	5			0
	5			0
	5			0
	5			0
	5			0
	5			0
	5			0
	6			0
	6			0
	6			0
	6			0
	6			0
	6			0
	6			0
	6			0
	6			0
	7			0
	7			0
	7			0
	7			0
	7			0
	7			0
	7			0
	7			0
	7			0
	7			0
	7			0
	7			0
	7			0
	8			1
	8			0
	8			0
	8			0
	8			0
	8			0
	8			0
	8			0
	8			0
	8			0
	8			0
	8			0
	9			0
	9			0
	9			0
	9			0
	9			0
	9			0
	9			0
	9			0
	9			0
	9			0
	9			0
	9			0
	9			0
	9			0
	9			0
	9			0
	9			0
	9			0
	9			0
	9			0
	10			0
	10			0
	11			0
	11			0
	11			0
	12			1
	12			0
	12			0
	12			0
	12			0
	12			0
	12			0
	12			0
	12			0
	12			0
	12			0
	12			0
	12			0
	12			0
	12			0
	12			0
	3				0
	3				0
	3				0
	3				0
	3				0
	3				0
	3				0
	3				0
	3				0
	3				0
	3				0
	3				0
	3				0
	3				0
	3				0
	3				0
	3				0
	3				0
	3				0
	3				0
	3				0
	3				0
	3				0
	3				0
	3				0
	3				0
	3				0
	3				0
	3				0
	3				0
	4				0
	4				0
	4				0
	4				0
	4				0
	4				0
	4				0
	4				0
	4				0
	5				0
	5				0
	5				0
	5				0
	5				0
	5				0
	5				0
	5				0
	5				0
	5				0
	5				0
	5				0
	5				0
	6				0
	6				0
	6				0
	6				0
	6				0
	6				0
	6				0
	6				0
	6				0
	7				0
	7				0
	7				0
	7				0
	7				0
	7				0
	7				0
	7				0
	7				0
	7				0
	7				0
	7				0
	7				0
	8				1
	8				0
	8				0
	8				0
	8				0
	8				0
	8				0
	8				0
	8				0
	8				0
	8				0
	8				0
	9				0
	9				0
	9				0
	9				0
	9				0
	9				0
	9				0
	9				0
	9				0
	9				0
	9				0
	9				0
	9				0
	9				0
	9				0
	9				0
	9
	9				0
	9				0
	9				0
	10				0
	10				0
	11				0
	11				0
	11				0
	12				1
	12				0
	12				0
	12				0
	12				0
	12				0
	12				0
	12				0
	12				0
	12				0
	12				0
	12				0
	12				0
	12				0
	12				0
	12				0

## Sheet: Figure 5
	PANEL B						PANEL B					PANEL B						PANEL B						PANEL B						PANEL B
	n=112	n=132	n=117	n=153	n=151		n=112	n=117	n=66	n=62		n=112	n=132	n=105	n=65	n=61		n=112	n=117	n=108	n=64	n=61		n=112	n=153	n=116	n=60	n=66		n=112	n=151	n=115	n=63	n=63
	N2	TDP-43[A315T]	FUS[S57Δ]	40Q	67Q		N2 OP50	N2 HA-114	N2 HA-111	N2 R0011		N2 OP50	TDP-43[A315T] OP50	TDP-43[A315T] HA-114	TDP-43[A315T] HA-111	TDP-43[A315T] R0011		N2 OP50	FUS[S57Δ] OP50	FUS[S57Δ] HA-114	FUS[S57Δ] HA-111	FUS[S57Δ] R0011		N2 OP50	40Q OP50	40Q HA-114	40Q HA-111	40Q R0011		N2 OP50	67Q OP50	67Q HA-114	67Q HA-111	67Q R0011
	105.45	168.51	142.96	147.89	165.2		105.45	138.53	137.645	81.4429		105.45	168.51	178.45	132.752	120.353		105.45	142.96	112.31	175.167	158.24		105.45	147.89	132.51	131.469	160.602		105.45	165.2	132.55	127.715	137.623
	119.63	209.41	142.27	160.87	172.54		119.63	68.46	113.087	75.3263		119.63	209.41	151.72	147.763	109.252		119.63	142.27	104.7	196.66	151.732		119.63	160.87	153.33	119.162	124.818		119.63	172.54	109.62	127.285	166.609
	74.92	96.393	166.28	205.28	155.93		74.92	52.27	142.365	84.5351		74.92	96.393	92.49	127.678	104.859		74.92	166.28	107.9	189.695	152.438		74.92	205.28	105.89	147.344	143.803		74.92	155.93	75.54	123.317	142.067
	93.3321	115.53	152.14	121.42	84.3426		93.3321	63.97	137.584	74.8809		93.3321	115.53	159.16	173.438	101.062		93.3321	152.14	112.37	168.139	137.239		93.3321	121.42	105.54	91.4115	138.966		93.3321	84.3426	148.49	124.366	131.496
	91.4909	116.612	135.676	114.065	119.412		91.4909	76.3995	135.899	88.7543		91.4909	116.612	133.87	132.114	119.204		91.4909	135.676	67.4468	193.013	165.264		91.4909	114.065	102.43	108.819	121.279		91.4909	119.412	83.85	157.651	156.627
	95.0689	126.263	113.579	119.717	93.2331		95.0689	71.5943	132.533	80.7192		95.0689	126.263	92.12	140.503	105.1		95.0689	113.579	85.7928	196.778	158.496		95.0689	119.717	89.9804	129.426	106.177		95.0689	93.2331	80.6269	111.039	125.304
	96.8897	118.698	115.451	135.446	91.6828		96.8897	72.6513	125.422	100.133		96.8897	118.698	94.896	136.973	131.847		96.8897	115.451	88.0399	187.766	144.495		96.8897	135.446	58.779	120.097	141.986		96.8897	91.6828	59.1168	109.33	107.662
	103.742	124.74	115.41	144.219	94.1026		103.742	79.2641	141.84	89.7643		103.742	124.74	109.983	149.869	122.233		103.742	115.41	87.0323	197.71	133.684		103.742	144.219	92.8966	155.305	125.344		103.742	94.1026	67.7735	112.704	160.646
	87.0255	102.673	138.078	155.841	100.331		87.0255	70.6278	131.914	77.6663		87.0255	102.673	97.4213	149.63	134.594		87.0255	138.078	71.2301	91.6075	131.948		87.0255	155.841	131.342	122.788	125.664		87.0255	100.331	56.5494	126.253	127.092
	101.66	123.898	108.708	137.648	120.987		101.66	63.9083	113.886	87.6323		101.66	123.898	95.2604	117.831	118.476		101.66	108.708	79.5957	123.414	135.936		101.66	137.648	98.1075	143.446	108.236		101.66	120.987	64.7422	126.769	136.113
	98.2753	125.062	96.0555	155.149	120.82		98.2753	62.7232	109.149	80.3726		98.2753	125.062	114.12	162.946	121.483		98.2753	96.0555	72.791	140.976	140.404		98.2753	155.149	105.053	139.808	140.218		98.2753	120.82	64.9275	125.61	143.186
	95.297	143.071	130.893	120.053	111.941		95.297	65.9943	108.21	93.7376		95.297	143.071	114.314	168.223	111.937		95.297	130.893	79.0507	168.975	134.394		95.297	120.053	87.9315	196.943	140.636		95.297	111.941	61.4669	129.639	157.172
	99.5929	124.986	129.232	124.286	123.912		99.5929	63.363	117.869	79.1542		99.5929	124.986	106.693	172.046	110.879		99.5929	129.232	86.1095	165.623	171.777		99.5929	124.286	72.9698	147.825	119.298		99.5929	123.912	79.0641	136.362	142.875
	82.2242	73.985	102.51	123.745	115.674		82.2242	70.5008	96.9019	88.5361		82.2242	73.985	99.3565	149.387	128.544		82.2242	102.51	82.9099	156.551	151.132		82.2242	123.745	75.822	153.313	135.624		82.2242	115.674	66.6584	126.606	150.846
	99.6018	147.811	136.036	148.245	85.63		99.6018	76.0586	108.625	85.8038		99.6018	147.811	102.568	147.497	97.0654		99.6018	136.036	80.6252	129.613	196.869		99.6018	148.245	74.4714	163.984	138.083		99.6018	85.63	79.5271	136.276	96.6936
	132.83	119.542	134.495	117.089	126.889		132.83	65.8203	143.553	92.0525		132.83	119.542	106.457	171.197	138.143		132.83	134.495	80.3879	193.1	171.217		132.83	117.089	90.0851	120.03	116.993		132.83	126.889	62.251	146.124	118.232
	111.148	73.3907	132.746	160.382	117.528		111.148	58.2399	147.819	80.9655		111.148	73.3907	114.685	128.49	136.435		111.148	132.746	75.2123	145.63	180.274		111.148	160.382	108.351	134.796	125.147		111.148	117.528	60.25	95.9514	172.426
	110.055	127.849	133.768	96.6351	98.563		110.055	65.1633	146.655	82.9073		110.055	127.849	104.206	149.942	107.519		110.055	133.768	71.8357	138.156	162.701		110.055	96.6351	97.2914	115.14	143.515		110.055	98.563	79.9288	101.606	170.152
	106.31	148.367	123.564	114.78	106.961		106.31	67.3239	132.678	99.7225		106.31	148.367	64.7906	221.812	120.886		106.31	123.564	81.2634	128.791	135.415		106.31	114.78	102.168	122.965	150.612		106.31	106.961	49.2921	132.783	103.521
	90.5502	161.047	125.147	92.756	114.697		90.5502	65.6425	161.894	78.3114		90.5502	161.047	85.2432	158.807	122.966		90.5502	125.147	86.8933	159.786	167.335		90.5502	92.756	73.2551	133.74	149.55		90.5502	114.697	73.278	100.272	160.61
	92.4615	129.682	94.3744	115.616	109.462		92.4615	74.8034	113.054	97.519		92.4615	129.682	75.837	156.964	127.171		92.4615	94.3744	89.2151	199.279	123.556		92.4615	115.616	90.232	126.649	194.858		92.4615	109.462	69.9067	91.0715	137.574
	110.185	125.752	128.863	139.503	118.9		110.185	67.9035	160.021	83.1315		110.185	125.752	80.5352	118.694	96.6917		110.185	128.863	92.1276	157.562	109.249		110.185	139.503	129.337	152.79	113.06		110.185	118.9	73.72	154.892	150.403
	94.0181	102.279	119.615	135.484	117.293		94.0181	62.7872	108.632	73.9407		94.0181	102.279	98.1872	78.1892	103.611		94.0181	119.615	71.8669	215.138	133.26		94.0181	135.484	82.1664	109.384	155.506		94.0181	117.293	59.4396	109.781	134.488
	108.243	158.402	99.4793	84.0717	133.779		108.243	66.1995	108.804	71.3771		108.243	158.402	97.1195	129.946	119.046		108.243	99.4793	82.1348	123.768	122.757		108.243	84.0717	80.1632	93.6173	128.594		108.243	133.779	75.7901	112.433	90.5488
	107.28	140.497	117.967	131.318	116.154		107.28	57.4008	142.85	73.686		107.28	140.497	104.758	140.904	107.474		107.28	117.967	89.7593	154.919	115.482		107.28	131.318	96.8427	102.841	88.8788		107.28	116.154	65.8101	83.7636	132.128
	100.653	135.269	108.35	121.302	167.109		100.653	67.2516	102.008	76.4473		100.653	135.269	87.8038	130.561	134.426		100.653	108.35	77.1283	138.419	217.398		100.653	121.302	94.3007	130.512	163.692		100.653	167.109	60.1059	69.7907	125.927
	103.108	139.588	124.326	125.088	133.291		103.108	60.1487	141.439	88.7467		103.108	139.588	109.843	132.11	137.422		103.108	124.326	91.4977	105.45	131.844		103.108	125.088	89.9264	103.294	119.452		103.108	133.291	63.8339	113.485	134.847
	103.922	122.064	133.722	162.928	167.487		103.922	64.0553	119.715	72.1681		103.922	122.064	120.117	109.964	112.925		103.922	133.722	65.9139	158.754	129.378		103.922	162.928	76.5257	91.2423	160.486		103.922	167.487	40.9859	118.724	96.4623
	102.572	136.262	102.647	135.782	112.107		102.572	83.5937	105.814	64.7402		102.572	136.262	47.6016	122.197	119.671		102.572	102.647	100.708	169.053	120.6		102.572	135.782	63.6277	64.0569	175.089		102.572	112.107	79.7864	101.49	83.1521
	111.444	145.128	96.9165	125.279	127.972		111.444	62.1227	75.7225	72.0112		111.444	145.128	58.0111	107.402	118.069		111.444	96.9165	78.1137	148.574	123.622		111.444	125.279	82.6904	83.5355	107.389		111.444	127.972	77.2413	104.129	74.9818
	120.036	164.692	159.249	153.256	144.051		120.036	79.2872	58.0755	60.8197		120.036	164.692	121.158	128.69	121.821		120.036	159.249	90.3163	103.957	124.325		120.036	153.256	60.8755	137.071	129.872		120.036	144.051	71.5413	89.5736	118.895
	111.962	128.386	103.038	156.951	139.029		111.962	68.9761	73.9157	54.9333		111.962	128.386	117.242	116.115	99.6104		111.962	103.038	88.3912	150.409	124.61		111.962	156.951	73.521	127.707	67.9987		111.962	139.029	55.0323	63.1211	139.225
	90.6459	150.91	147.949	100.472	121.426		90.6459	63.4092	113.806	61.4363		90.6459	150.91	118.667	86.6446	103.228		90.6459	147.949	82.2582	105.28	101.939		90.6459	100.472	40.0954	153.299	118.036		90.6459	121.426	98.2977	92.4473	64.3707
	115.063	136.147	130.963	110.673	183.069		115.063	59.3225	119.368	77.5342		115.063	136.147	111.725	104.998	116.652		115.063	130.963	66.5382	162.391	134.357		115.063	110.673	93.3398	145.385	140.592		115.063	183.069	91.0092	85.4759	110.249
	99.5314	181.021	139.872	117.793	123.719		99.5314	75.0784	102.485	75.9351		99.5314	181.021	127.585	154.241	100.516		99.5314	139.872	103.907	165.813	130.954		99.5314	117.793	84.7871	121.207	108.526		99.5314	123.719	92.4712	121.003	86.287
	101.258	145.736	104.284	140.837	141.088		101.258	59.9025	121.727	61.3541		101.258	145.736	126.699	73.373	108.218		101.258	104.284	118.567	175.659	123.842		101.258	140.837	71.8643	120.496	154.199		101.258	141.088	70.589	99.8142	98.7257
	101.503	150.634	172.398	84.9888	161.366		101.503	73.6921	89.7718	64.0814		101.503	150.634	129.736	157.18	104.358		101.503	172.398	66.4936	140.385	159.543		101.503	84.9888	72.0617	128.111	196.085		101.503	161.366	96.7488	102.147	93.9615
	111.188	177.013	121.414	132.019	197.004		111.188	81.9654	113.964	85.4051		111.188	177.013	128.377	139.064	84.9453		111.188	121.414	122.372	149.733	115.988		111.188	132.019	65.9726	110.542	136.383		111.188	197.004	69.7354	118.107	122.28
	108.614	173.249	105.684	170.001	137.84		108.614	66.0421	85.1603	66.2349		108.614	173.249	139.56	134.901	99.0758		108.614	105.684	95.7061	160.586	109.783		108.614	170.001	72.6452	136.321	109.304		108.614	137.84	61.0595	103.273	101.768
	104.991	152.969	102.883	100.108	138.153		104.991	59.6896	106.604	77.7511		104.991	152.969	115.97	120.749	130.699		104.991	102.883	74.3318	178.444	125.184		104.991	100.108	49.7333	276.396	111.591		104.991	138.153	81.8276	133.054	130.301
	96.8519	151.509	101.947	158.731	166.9		96.8519	70.1184	106.981	87.4913		96.8519	151.509	118.311	138.49	93.548		96.8519	101.947	136.27	191.656	130.887		96.8519	158.731	61.3826	234.274	115.13		96.8519	166.9	48.2152	117.838	134.194
	112.308	133.318	112.522	125.765	135.265		112.308	77.2346	106.991	61.8129		112.308	133.318	109.675	116.303	96.6251		112.308	112.522	76.2905	164.26	96.1626		112.308	125.765	85.3438	107.716	115.444		112.308	135.265	57.977	108.019	114.831
	90.3153	137.533	103.906	125.665	141.423		90.3153	71.4683	96.9255	83.8427		90.3153	137.533	134.405	117.508	165.901		90.3153	103.906	121.664	178.472	140.158		90.3153	125.665	67.7683	214.903	121.322		90.3153	141.423	76.7292	129.984	101.385
	98.637	176.668	88.2674	114.151	132.367		98.637	68.568	124.709	103.096		98.637	176.668	141.87	106.045	114.809		98.637	88.2674	88.2644	124.311	163.693		98.637	114.151	67.6957	214.175	110.186		98.637	132.367	58.8558	78.182	106.956
	90.3097	136.873	97.3986	134.745	153.177		90.3097	59.372	74.1095	66.1961		90.3097	136.873	140.705	165.373	90.6869		90.3097	97.3986	109.386	168.794	122.828		90.3097	134.745	73.048	226.515	97.1265		90.3097	153.177	84.0288	89.7557	86.6565
	87.0527	133.632	124.983	169.349	113.585		87.0527	66.9669	104.66	79.8179		87.0527	133.632	184.288	161.887	98.2487		87.0527	124.983	92.1135	144.326	152.335		87.0527	169.349	79.2745	190.825	75.1655		87.0527	113.585	66.5778	119.653	84.643
	109.992	151.389	125.806	107.565	102.252		109.992	92.8528	78.3134	79.3229		109.992	151.389	172.009	166.2	113.745		109.992	125.806	85.7875	158.013	140.611		109.992	107.565	94.5098	270.201	170.52		109.992	102.252	78.6847	91.2935	145.431
	88.1712	186.76	113.626	111.407	146.909		88.1712	62.0328	83.7855	92.9736		88.1712	186.76	122.636	142.561	128.463		88.1712	113.626	87.3299	187.894	124.172		88.1712	111.407	81.7348	202.059	142.378		88.1712	146.909	82.7215	98.7966	81.8845
	95.9234	174.347	88.7949	143.458	149.777		95.9234	60.5331	108.417	113.371		95.9234	174.347	105.342	162.158	121.334		95.9234	88.7949	102.196	177.334	131.162		95.9234	143.458	67.4166	196.704	174.434		95.9234	149.777	88.3133	103.385	78.4918
	77.8718	131.53	118.567	130.748	103.485		77.8718	64.8083	74.6055	103.177		77.8718	131.53	133.647	98.949	135.757		77.8718	118.567	115.101	83.5887	187.078		77.8718	130.748	76.4176	239.844	205.5		77.8718	103.485	55.3594	91.8441	98.1188
	107.773	175.752	138.051	109.208	124.481		107.773	84.0679	102.485	116.416		107.773	175.752	115.341	120.158	180.203		107.773	138.051	82.5543	80.1128	139.445		107.773	109.208	96.2122	169.876	208.91		107.773	124.481	72.4959	118.457	103.672
	117.186	137.802	100.695	74.2628	108.159		117.186	70.5697	70.4691	109.365		117.186	137.802	181.693	139.845	106.157		117.186	100.695	115.619	82.7024	181.711		117.186	74.2628	77.5401	168.048	228.271		117.186	108.159	67.1519	135.345	86.1757
	47.8633	167.221	105.78	133.189	100.005		47.8633	72.2863	80.8836	96.4108		47.8633	167.221	153.905	155.356	161.15		47.8633	105.78	77.4139	140.433	153.909		47.8633	133.189	79.8735	231.694	229.995		47.8633	100.005	74.7831	81.9341	71.2674
	82.2113	139.655	130.812	102.17	108.313		82.2113	101.491	55.7553	101.926		82.2113	139.655	125.28	89.5487	83.04		82.2113	130.812	119.055	237.061	171.961		82.2113	102.17	71.0045	161.948	189.758		82.2113	108.313	112.304	120.512	78.249
	97.8747	121.669	116.965	144.407	96.8365		97.8747	93.2369	99.2725	82.399		97.8747	121.669	126.53	149.821	136.792		97.8747	116.965	61.9144	129.965	150.677		97.8747	144.407	101.556	175.039	253.658		97.8747	96.8365	67.0146	75.1089	90.3717
	102.235	152.739	102.476	136.86	101.39		102.235	92.5817	103.903	93.228		102.235	152.739	132.115	176.196	134.043		102.235	102.476	79.9396	170.829	183.472		102.235	136.86	77.273	202.634	229.98		102.235	101.39	83.4967	81.6839	72.2382
	95.0558	85.1799	63.8347	126.371	121.512		95.0558	93.8081	74.3685	106.57		95.0558	85.1799	109.376	129.217	101.297		95.0558	63.8347	164.849	142.258	161.824		95.0558	126.371	68.8582	146.593	227.524		95.0558	121.512	85.7375	103.822	99.3124
	61.0302	113.188	92.3371	85.3676	115.959		61.0302	104.87	107.041	118.941		61.0302	113.188	139.611	80.455	126.992		61.0302	92.3371	125.608	164.203	104.345		61.0302	85.3676	99.2904	174.297	126.274		61.0302	115.959	92.0935	122.21	106.631
	90.0757	141.689	104.253	118.538	101.728		90.0757	94.838	88.338	98.5242		90.0757	141.689	126.746	156.196	118.891		90.0757	104.253	151.044	128.105	68.3693		90.0757	118.538	74.3226	170.379	117.215		90.0757	101.728	103.268	122.217	110.279
	101.607	146.021	103.771	125.375	85.1543		101.607	112.482	89.5442	92.9674		101.607	146.021	146.915	151.853	115.933		101.607	103.771	147.34	169.117	157.531		101.607	125.375	74.8785	223.896	151.65		101.607	85.1543	81.7049	114.276	113.398
	110.151	137.493	88.4204	102.722	109.078		110.151	102.576	83.8392	104.579		110.151	137.493	124.505	112.228	94.4388		110.151	88.4204	158.193	141.229	134.689		110.151	102.722	80.5575		134.058		110.151	109.078	71.0803	124.586	96.8979
	98.8794	124.898	102.207	109.597	113.528		98.8794	113.464	104.608	113.517		98.8794	124.898	115.608	173.232			98.8794	102.207	151.309	159.931			98.8794	109.597	104.629		232.129		98.8794	113.528	45.1217	123.597	63.7444
	126.16	155.058	109.826	141.26	111.374		126.16	117.747	90.2324			126.16	155.058	102.507	148.819			126.16	109.826	153.62	171.819			126.16	141.26	74.4335		101.361		126.16	111.374	66.2572	126.141	70.0271
	62.5738	104.634	123.285	129.312	106.155		62.5738	87.5484	83.3306			62.5738	104.634	104.656	155.856			62.5738	123.285	94.8173	198.787			62.5738	129.312	72.6482		172.526		62.5738	106.155	54.1955
	58.0952	111.137	105.528	133.466	108.215		58.0952	117.815	114.77			58.0952	111.137	114.382	139.282			58.0952	105.528	139.107				58.0952	133.466	90.9779		85.9497		58.0952	108.215	98.9204
	112.783	96.2298	102.747	143.98	112.19		112.783	83.7048	75.3476			112.783	96.2298	115.493				112.783	102.747	118.728				112.783	143.98	57.6366		241.291		112.783	112.19	70.5517
	112.954	140.113	112.881	135.094	98.4544		112.954	113.946				112.954	140.113	125.265				112.954	112.881	178.093				112.954	135.094	81.9168				112.954	98.4544	50.206
	112.783	118.505	110.43	128.964	107.304		112.783	131.97				112.783	118.505	106.15				112.783	110.43	172.874				112.783	128.964	159.092				112.783	107.304	48.04
	101.479	205.641	105.4	155.315	107.636		101.479	116.848				101.479	205.641	97.7047				101.479	105.4	160.681				101.479	155.315	145.208				101.479	107.636	88.1336
	123.547	141.26	95.3943	125.746	103.904		123.547	116.992				123.547	141.26	84.9099				123.547	95.3943	137.507				123.547	125.746	123.134				123.547	103.904	72.4082
	98.1558	159.158	124.882	132.133	120.348		98.1558	88.6386				98.1558	159.158	68.1953				98.1558	124.882	119.293				98.1558	132.133	170.315				98.1558	120.348	81.3175
	108.434	136.31	198.995	161.205	129.191		108.434	113.736				108.434	136.31	130.84				108.434	198.995	104.749				108.434	161.205	131.597				108.434	129.191	94.1083
	71.3882	128.395	130.054	116.919	122.142		71.3882	127.601				71.3882	128.395	101.886				71.3882	130.054	138.128				71.3882	116.919	119.105				71.3882	122.142	41.6593
	103.404	133.807	183.827	142.783	113.823		103.404	126.958				103.404	133.807	98.6063				103.404	183.827	151.986				103.404	142.783	106.579				103.404	113.823	84.2452
	132.301	110.912	220.535	142.335	98.5095		132.301	115.528				132.301	110.912	104.194				132.301	220.535	153.54				132.301	142.335	150.747				132.301	98.5095	73.6331
	98.6146	117.768	184.145	159.693	96.0661		98.6146	80.6998				98.6146	117.768	108.796				98.6146	184.145	148.5				98.6146	159.693	137.78				98.6146	96.0661	75.0748
	94.3012	117.696	198.646	131.205	87.158		94.3012	94.6335				94.3012	117.696	107.77				94.3012	198.646	158.036				94.3012	131.205	147.581				94.3012	87.158	82.4771
	127.695	114.219	176.031	121.231	93.4911		127.695	73.6603				127.695	114.219	87.8007				127.695	176.031	135.01				127.695	121.231	106.514				127.695	93.4911	97.224
	77.881	133.946	208.295	116.122	107.961		77.881	117.293				77.881	133.946	150.039				77.881	208.295	147.953				77.881	116.122	89.1276				77.881	107.961	100.474
	98.7783	124.443	158.843	87.2611	119.555		98.7783	84.3644				98.7783	124.443	108.739				98.7783	158.843	109.787				98.7783	87.2611	132.003				98.7783	119.555	112.731
	102.22	120.931	194.872	92.6322	90.9626		102.22	116.259				102.22	120.931	108.319				102.22	194.872	153.703				102.22	92.6322	129.035				102.22	90.9626	95.6646
	80.4175	140.199	202.496	122.142	127.02		80.4175	106.145				80.4175	140.199	66.9261				80.4175	202.496	121.247				80.4175	122.142	134.361				80.4175	127.02	95.2131
	84.7061	176.014	195.457	142.923	105.566		84.7061	54.605				84.7061	176.014	80.9554				84.7061	195.457	137.773				84.7061	142.923	92.0697				84.7061	105.566	109.881
	96.6783	159.05	210.858	119.928	116.758		96.6783	75.1264				96.6783	159.05	72.7349				96.6783	210.858	116.882				96.6783	119.928	98.2981				96.6783	116.758	75.6102
	111.608	134.522	192.049	142.509	85.1113		111.608	81.8318				111.608	134.522	129.601				111.608	192.049	131.587				111.608	142.509	133.084				111.608	85.1113	73.0404
	122.248	159.922	110.339	133.82	120.869		122.248	96.1575				122.248	159.922	105.954				122.248	110.339	122.493				122.248	133.82	90.0379				122.248	120.869	64.5778
	107.05	128.613	188.924	113.158	127.858		107.05	85.4537				107.05	128.613	134.788				107.05	188.924	111.194				107.05	113.158	134.396				107.05	127.858	83.5619
	88.1242	135.23	166.733	144.25	91.6792		88.1242	85.6349				88.1242	135.23	146.96				88.1242	166.733	120.188				88.1242	144.25	97.1091				88.1242	91.6792	114.303
	106.663	105.55	208.328	144.172	129.902		106.663	101.515				106.663	105.55	104.812				106.663	208.328	128.242				106.663	144.172	139.508				106.663	129.902	92.123
	97.8644	147.547	193.573	121.802	103.914		97.8644	65.5512				97.8644	147.547	82.3314				97.8644	193.573	139.462				97.8644	121.802	113.255				97.8644	103.914	97.8929
	90.1769	141.458	141.68	98.6952	108.419		90.1769	71.0223				90.1769	141.458	126.113				90.1769	141.68	132.417				90.1769	98.6952	175.474				90.1769	108.419	80.2513
	94.3397	160.607	161.913	141.197	138.044		94.3397	66.5454				94.3397	160.607	112.734				94.3397	161.913	162.267				94.3397	141.197	122.02				94.3397	138.044	93.9785
	93.6497	153.152	164.25	111.371	94.5623		93.6497	82.4064				93.6497	153.152	75.2357				93.6497	164.25	102.35				93.6497	111.371	125.811				93.6497	94.5623	60.4998
	92.4096	143.073	157.667	123.52	101.845		92.4096	85.3954				92.4096	143.073	171.035				92.4096	157.667	121.056				92.4096	123.52	82.0137				92.4096	101.845	79.5261
	103.35	148.355	189.097	149.308	112.393		103.35	99.913				103.35	148.355	141.097				103.35	189.097	169.253				103.35	149.308	113.903				103.35	112.393	84.4266
	92.5175	98.4479	172.417	108.103	117.504		92.5175	95.351				92.5175	98.4479	163.674				92.5175	172.417	179.911				92.5175	108.103	101.595				92.5175	117.504	72.1778
	82.2496	144.706	170.377	110.897	117.286		82.2496	76.6161				82.2496	144.706	140.127				82.2496	170.377	122.356				82.2496	110.897	118.03				82.2496	117.286	86.0448
	72.5601	180.584	186.745	98.6775	127.37		72.5601	83.8918				72.5601	180.584	104.828				72.5601	186.745	115.289				72.5601	98.6775	127.661				72.5601	127.37	76.1588
	64.1562	189.622	199.042	131.67	107.499		64.1562	74.315				64.1562	189.622	94.3751				64.1562	199.042	160.894				64.1562	131.67	114.669				64.1562	107.499	65.6439
	125.494	146.908	175.494	112.693	111.629		125.494	69.6935				125.494	146.908	111.389				125.494	175.494	100.106				125.494	112.693	85.5757				125.494	111.629	85.8889
	97.8378	185.135	136.988	141.38	112.513		97.8378	44.4496				97.8378	185.135	105.14				97.8378	136.988	122.842				97.8378	141.38	107.947				97.8378	112.513	72.8745
	124.978	108.818	162.826	134.266	83.8788		124.978	69.6517				124.978	108.818	127.503				124.978	162.826	128.184				124.978	134.266	83.2351				124.978	83.8788	86.0218
	128.558	128.015	178.947	133.504	113.817		128.558	76.1458				128.558	128.015	117.33				128.558	178.947	140.492				128.558	133.504	89.502				128.558	113.817	86.3801
	105.595	155.739	168.181	105.855	134.091		105.595	88.5335				105.595	155.739	106.794				105.595	168.181	81.1423				105.595	105.855	87.8125				105.595	134.091	46.4507
	101.116	118.702	148.035	98.5742	101.004		101.116	85.1945				101.116	118.702	94.7613				101.116	148.035	114.224				101.116	98.5742	143.343				101.116	101.004	77.1202
	91.8249	140.044	158.12	136.6	108.383		91.8249	70.9643				91.8249	140.044					91.8249	158.12	116.024				91.8249	136.6	100.915				91.8249	108.383	78.6106
	96.9865	134.395	157.343	120.264	102.659		96.9865	69.8018				96.9865	134.395					96.9865	157.343	118.507				96.9865	120.264	95.2806				96.9865	102.659	56.827
	115.819	164.425	119.568	125.035	109.669		115.819	69.5771				115.819	164.425					115.819	119.568	91.2796				115.819	125.035	95.8279				115.819	109.669	92.6576
	103.416	179.218	158.295	160.919	103.148		103.416	67.8465				103.416	179.218					103.416	158.295					103.416	160.919	112.418				103.416	103.148	80.5487
	94.6511	156.982	131.118	117.567	108.818		94.6511	66.8477				94.6511	156.982					94.6511	131.118					94.6511	117.567	92.6465				94.6511	108.818	83.2307
	100.733	154.722	140.256	145.96	123.236		100.733	59.4881				100.733	154.722					100.733	140.256					100.733	145.96	131.619				100.733	123.236	57.073
	94.0249	164.36	160.234	137.719	170.267		94.0249	66.8806				94.0249	164.36					94.0249	160.234					94.0249	137.719	110.088				94.0249	170.267	68.2898
		107.95	102.873	139.49	143.496			77.921					107.95						102.873						139.49	83.9716					143.496	66.3267
		141.814	112.806	157.954	186.533			107.083					141.814						112.806						157.954	62.218					186.533	81.9189
		127.291	119.297	125.37	121.626			72.214					127.291						119.297						125.37	76.9179					121.626	74.9163
		117.391	166.488	179.489	163.517			94.9315					117.391						166.488						179.489	83.2235					163.517
		130.084	126.27	182.133	213.151			99.197					130.084						126.27						182.133						213.151
		153.328		215.53	132.408								153.328												215.53						132.408
		132.254		198.13	179.192								132.254												198.13						179.192
		136.493		139.13	136.078								136.493												139.13						136.078
		131.339		144.059	152.342								131.339												144.059						152.342
		190.374		186.259	142.119								190.374												186.259						142.119
		190.751		182.427	143.969								190.751												182.427						143.969
		162.735		156.819	129.967								162.735												156.819						129.967
		169.555		141.303	102.886								169.555												141.303						102.886
		215.855		56.7903	150.285								215.855												56.7903						150.285
		227.84		80.7835	137.429								227.84												80.7835						137.429
		202.139		165.288	145.745								202.139												165.288						145.745
		210.249		148.058	181.409								210.249												148.058						181.409
		190.715		112.157	132.444								190.715												112.157						132.444
		205.816		76.3185	186.267								205.816												76.3185						186.267
		187.989		164.596	117.811								187.989												164.596						117.811
				165.76	126.862																				165.76						126.862
				182.56	120.017																				182.56						120.017
				122.483	167.38																				122.483						167.38
				124.091	155.344																				124.091						155.344
				133.194	150.806																				133.194						150.806
				114.641	117.196																				114.641						117.196
				156.578	83.1537																				156.578						83.1537
				129.544	109.218																				129.544						109.218
				121.405	84.2456																				121.405						84.2456
				127.642	141.402																				127.642						141.402
				105.034	111.39																				105.034						111.39
				127.341	98.4776																				127.341						98.4776
				91.4797	120.304																				91.4797						120.304
				128.474	110.7																				128.474						110.7
				123.224	105.897																				123.224						105.897
				120.615	114.628																				120.615						114.628
				128.972	110.364																				128.972						110.364
				146.205	93.785																				146.205						93.785
				123.971	126.196																				123.971						126.196
				124.066																					124.066
				132.6																					132.6

## Sheet: Figure 6
	PANEL A						PANEL B						PANEL C							PANEL D				PANEL E
		n=106	n=104	n=104	n=105			n=107	n=105	n=105	n=105		n=3 for all conditions, with 25 worms used per n								n=210	n=212		n=4 for all conditions, with 25 worms used per n
	Days of adulthood	N2	FUS[S57Δ]	acs-20(tm3278)	FUS[S57Δ]; acs-20(tm3278)		Days of adulthood	N2	FUS[S57Δ]	acs-20(tm3278)	FUS[S57Δ]; acs-20(tm3278)		unc-47p::GFP	FUS[S57Δ]	acs-20(tm3278)	FUS[S57Δ] ;acs-20(tm3278)	acdh-1(ok1489)	FUS[S57Δ] ;acdh-1(ok1489)		Days of adulthood	OP50	HA-114			OP50	HA-114
	5				0		4	0					4	12	20	28	24	40		5	1				48	32
	6				1		5	0					8	12	24	36	28	40		7	1				40	36
	7				1		6	1					12	16	32	40	32	44		7	1				32	36
	7				1		6	1												7	1				40	40
	7				1		6	0												7	1
	7				1		6	0												7	1
	7				1		6	0												7	1
	7				0		6	0												7	1
	7				0		6	0												7	1
	7				0		6	0												7	1
	7				0		6	0												7	1
	7				0		6	0												7	0
	7				0		6	0												7	0
	8				1		6	0												7	0
	8				1		6	0												7	0
	8				1		6	0												7	0
	8				1		6	0												7	0
	8				1		6	0												7	0
	8				1		6	0												7	0
	8				0		6	0												7	0
	9				1		7	1												7	0
	9				1		7	0												7	0
	9				1		7	0												7	0
	9				1		7	0												7	0
	9				1		7	0												7	0
	9				1		8	1												7	0
	9				1		8	1												7	0
	9				1		8	1												7	0
	9				1		8	1												9	1
	9				1		8	1												9	1
	9				1		8	0												9	1
	9				1		8	0												9	1
	9				1		8	0												9	1
	9				1		9	1												9	1
	9				1		9	1												9	1
	9				0		9	1												9	1
	9				0		9	0												9	1
	9				0		9	0												9	0
	9				0		9	0												9	0
	9				0		9	0												11	1
	10				1		9	0												11	1
	10				1		9	0												11	1
	10				1		10	1												11	1
	10				1		10	1												11	1
	10				1		10	1												11	1
	10				1		10	0												11	1
	10				1		10	0												11	1
	10				1		10	0												11	1
	10				1		10	0												11	1
	10				1		10	0												11	1
	11				1		10	0												11	1
	11				1		10	0												11	1
	11				1		10	0												11	1
	11				1		10	0												11	1
	11				1		11	1												11	1
	11				1		11	1												11	1
	11				1		11	1												11	0
	11				1		11	1												11	0
	11				1		11	1												13	1
	11				1		11	1												13	1
	11				1		11	0												13	1
	11				0		12	1												13	1
	12				1		12	1												13	1
	12				1		12	1												13	1
	12				1		12	1												13	1
	12				1		12	1												13	1
	12				1		12	1												13	1
	12				1		12	0												13	1
	12				1		13	1												13	1
	12				1		13	1												13	1
	12				1		13	1												13	1
	12				1		13	1												13	1
	12				0		13	1												13	1
	13				1		14	1												13	1
	13				1		14	1												13	1
	13				1		14	1												13	1
	13				1		14	1												13	1
	13				1		14	1												15	1
	13				1		14	1												15	1
	13				1		14	1												15	1
	14				1		14	1												15	1
	14				1		14	0												15	1
	14				1		14	0												15	1
	14				1		15	1												15	1
	14				1		15	1												15	1
	14				1		15	1												15	1
	14				1		15	1												15	1
	14				1		15	1												15	1
	16				1		15	1												15	1
	16				1		15	0												17	1
	16				1		17	1												17	1
	16				1		17	1												17	1
	16				1		17	1												17	1
	16				1		17	1												17	1
	16				1		17	1												17	1
	16				1		17	1												17	1
	16				1		17	1												17	1
	16				1		17	1												17	1
	17				1		17	1												17	1
	17				1		17	1												17	1
	17				1		17	0												19	1
	17				1		17	0												19	1
	17				1		17	0												19	1
	18				1		18	1												19	1
	18				1		18	1												21	1
	4			1			19	1												5		0
	4			0			19	1												5		0
	4			0			5		1											5		0
	4			0			5		0											5		0
	5			1			5		0											5		0
	7			1			5		0											5		0
	7			1			5		0											5		0
	7			1			5		0											7		1
	7			0			5		0											7		1
	8			1			5		0											7		1
	8			1			5		0											7		1
	8			1			5		0											7		1
	8			1			6		1											7		1
	8			1			6		1											7		1
	8			0			6		1											7		1
	8			0			6		1											7		1
	9			1			6		0											7		1
	9			1			6		0											7		1
	9			1			6		0											7		1
	9			1			6		0											7		1
	9			1			6		0											7		1
	9			1			6		0											7		1
	9			1			6		0											7		1
	9			1			6		0											7		1
	9			0			6		0											7		1
	9			0			6		0											7		1
	9			0			6		0											7		0
	9			0			6		0											7		0
	10			1			7		1											7		0
	10			1			7		1											7		0
	10			1			7		1											7		0
	10			1			7		1											7		0
	10			1			7		0											7		0
	10			1			7		0											7		0
	10			0			7		0											7		0
	10			0			7		0											7		0
	10			0			8		1											7		0
	11			1			8		1											7		0
	11			1			8		1											7		0
	11			1			8		1											7		0
	11			1			8		1											7		0
	11			1			8		1											7		0
	11			1			8		1											7		0
	11			1			8		1											7		0
	11			0			8		1											7		0
	12			1			8		1											9		1
	12			1			8		0											9		1
	12			1			8		0											9		1
	12			1			8		0											9		1
	12			1			8		0											9		1
	12			1			8		0											9		1
	12			1			8		0											9		1
	12			1			8		0											9		1
	12			0			8		0											9		1
	12			0			8		0											9		1
	13			1			8		0											9		1
	13			1			9		1											9		0
	13			1			9		1											9		0
	13			1			9		1											11		1
	13			1			9		1											11		1
	13			1			9		1											11		1
	13			1			9		1											11		1
	13			0			9		1											11		1
	13			0			9		1											11		1
	14			1			9		1											11		1
	14			1			9		0											11		1
	14			1			9		0											11		1
	14			1			9		0											11		1
	14			1			10		1											11		1
	14			1			10		1											11		1
	14			1			10		1											11		1
	14			1			10		1											11		0
	14			0			10		1											11		0
	16			1			10		0											13		1
	16			1			10		0											13		1
	16			1			11		1											13		1
	16			1			11		1											13		1
	16			1			11		1											13		1
	16			1			11		1											13		1
	16			1			11		1											13		1
	16			1			11		0											13		1
	16			1			12		1											13		1
	16			1			12		1											13		1
	16			1			12		1											13		1
	16			1			12		1											13		1
	16			1			12		0											15		1
	17			1			13		1											15		1
	17			1			13		1											15		1
	17			0			13		1											15		1
	18			1			13		1											15		1
	18			1			14		1											15		1
	18			1			14		1											17		1
	18			1			14		1											17		1
	19			1			14		1											17		1
	19			1			14		1											17		1
	19			1			14		1											19		1
	19			1			14		1											19		1
	20			1			14		1											19		1
	20			1			14		0											19		1
	20			1			14		0											19		1
	21			1			15		1											21		1
	21			1			15		1											21		1
	25			1			15		1											21		1
	25			1			15		1											21		1
	4		0				15		1											21		1
	4		0				15		1											21		1
	4		0				15		1											5	1
	4		0				2			1										5	0
	5		1				2			1										5	0
	5		0				2			1										5	0
	5		0				2			1										5	0
	5		0				2			1										7	1
	5		0				2			1										7	1
	5		0				2			1										7	1
	5		0				2			1										7	1
	5		0				2			1										7	1
	5		0				2			1										7	1
	5		0				2			1										7	0
	5		0				2			1										7	0
	5		0				2			1										7	0
	5		0				2			1										7	0
	5		0				2			1										7	0
	6		1				2			1										7	0
	6		0				2			1										7	0
	6		0				2			1										7	0
	6		0				2			1										7	0
	6		0				2			1										7	0
	6		0				2			1										7	0
	6		0				2			1										9	1
	6		0				2			1										9	1
	6		0				3			1										9	1
	6		0				3			1										9	1
	7		1				3			1										9	1
	8		0				3			1										9	1
	8		0				3			1										9	1
	8		0				3			1										9	1
	8		0				3			1										9	1
	8		0				3			1										9	1
	8		0				3			1										9	1
	8		0				3			1										9	0
	9		0				3			1										9	0
	9		0				3			1										9	0
	9		0				3			1										9	0
	9		0				3			1										11	1
	10		1				3			0										11	1
	10		0				4			1										11	1
	10		0				4			1										11	1
	10		0				4			1										11	1
	10		0				4			1										11	1
	10		0				4			1										11	1
	11		1				4			1										11	1
	11		0				4			1										11	1
	12		1				4			1										11	1
	12		1				4			1										11	1
	12		0				4			0										11	1
	12		0				5			1										11	1
	12		0				5			1										11	1
	13		1				5			1										11	1
	13		1				5			1										11	1
	14		1				5			1										11	1
	14		1				5			1										11	0
	14		0				5			1										11	0
	14		0				5			1										11	0
	14		0				5			1										11	0
	14		0				5			1										11	0
	14		0				5			1										11	0
	16		0				5			1										13	1
	16		0				5			1										13	1
	16		0				5			1										13	1
	16		0				5			1										13	1
	16		0				5			1										13	1
	17		1				5			1										13	1
	17		1				5			1										13	1
	17		0				5			1										13	1
	17		0				5			1										13	1
	17		0				5			1										13	1
	18		1				5			1										13	1
	18		1				5			0										13	1
	18		0				5			0										13	1
	18		0				6			1										13	1
	19		1				6			1										13	1
	19		0				6			1										13	1
	20		1				6			1										13	1
	20		1				6			1										15	1
	20		0				6			1										15	1
	21		1				6			1										15	1
	21		1				6			1										15	1
	21		0				6			1										15	1
	22		1				6			1										15	1
	22		1				6			1										15	1
	23		0				6			1										15	1
	24		1				6			1										15	1
	24		1				6			1										15	1
	24		0				6			1										15	1
	24		0				6			1										15	1
	25		1				6			1										15	1
	26		1				6			1										15	1
	26		1				6			1										15	1
	26		0				6			0										15	1
	27		1				6			0										15	1
	27		1				7			1										15	0
	27		0				7			1										15	0
	27		0				7			1										15	0
	27		0				7			1										17	1
	27		0				7			1										17	1
	27		0				7			1										17	1
	27		0				7			1										17	1
	28		1				7			1										17	1
	5	0					7			1										17	1
	5	0					7			1										19	1
	5	0					8			1										19	1
	6	1					8			1										5		1
	6	0					2				1									5		0
	6	0					2				1									5		0
	8	1					2				1									5		0
	8	0					2				1									5		0
	8	0					2				1									5		0
	8	0					2				1									7		1
	8	0					2				1									7		1
	8	0					2				1									7		1
	8	0					2				1									7		1
	9	1					2				1									7		1
	10	0					2				1									7		1
	10	0					2				1									7		1
	10	0					2				1									7		1
	11	1					2				1									7		1
	11	0					2				1									7		1
	11	0					2				1									7		1
	12	0					2				1									7		1
	12	0					2				1									7		1
	13	1					2				1									7		1
	13	0					2				1									7		1
	14	1					2				1									7		1
	15	1					2				1									7		1
	17	1					2				1									7		1
	17	1					2				1									7		1
	17	1					2				1									7		1
	17	1					2				1									7		1
	17	1					2				1									7		1
	17	1					2				1									7		1
	17	1					2				1									7		1
	17	1					2				1									7		0
	17	1					2				1									7		0
	17	1					2				1									7		0
	17	0					2				1									7		0
	17	0					2				1									7		0
	18	1					2				1									7		0
	18	1					2				1									7		0
	18	1					2				1									7		0
	19	1					2				1									7		0
	19	1					2				1									7		0
	19	1					2				1									7		0
	19	1					2				1									7		0
	19	1					2				1									7		0
	19	1					2				1									7		0
	19	1					2				1									7		0
	19	1					2				1									7		0
	20	1					2				1									7		0
	20	1					2				1									7		0
	20	1					2				1									7		0
	20	1					2				1									7		0
	20	1					2				1									9		1
	20	1					2				1									9		1
	20	0					2				1									9		1
	21	1					2				1									9		1
	21	1					2				1									9		1
	21	1					2				1									9		1
	21	1					2				1									9		1
	21	0					2				1									9		1
	22	1					2				1									9		1
	22	1					3				1									9		0
	22	1					3				1									9		0
	22	1					3				1									11		1
	22	1					3				1									11		1
	22	1					3				1									11		1
	24	1					3				1									11		1
	24	1					3				1									11		1
	24	1					3				1									11		1
	24	1					3				1									11		1
	24	1					3				1									11		1
	24	1					3				1									11		1
	24	1					3				1									11		1
	24	1					3				1									11		1
	24	1					3				1									11		0
	25	1					3				1									11		0
	25	1					3				1									11		0
	25	1					3				1									13		1
	25	1					3				1									13		1
	25	1					3				1									13		1
	25	1					3				0									13		1
	25	1					3				0									13		1
	25	1					3				0									13		1
	26	1					3				0									13		1
	26	1					3				0									13		1
	26	1					3				0									13		1
	26	1					3				0									13		1
	26	1					3				0									13		1
	26	1					4				1									13		1
	27	1					4				1									13		1
	27	1					4				1									13		1
	27	1					4				1									15		1
	27	1					4				1									15		1
	27	1					4				1									15		1
	27	0					4				1									17		1
	27	0					4				1									17		1
	27	0					4				1									17		1
	27	0					4				1									17		1
	27	0					4				1									17		1
	27	0					4				1									17		1
	27	0					5				1									17		1
	27	0					5				1									17		1
	27	0					5				1									19		1
	27	0					5				1									19		1
	29	1					5				1									21		1
							5				1									21		1
							5				1									21		1
							6				1									21		1

## Sheet: Figure 7
	Please see Supplemental Table 1 & 2 for raw data						PANEL K
								n=314	n=312	n=317	n=310	n=318
							Days of adulthood	OP50	HA-114	400 nM 18:1	400 nM 18:2	400 nM18:1/18:2 1:1 ratio
							6	1
							6	1
							6	1
							6	0
							6	0
							6	0
							6	0
							6	0
							6	0
							6	0
							6	0
							6	0
							6	0
							6	0
							6	0
							6	0
							6	0
							6	0
							6	0
							6	0
							6	0
							6	0
							6	0
							6	0
							6	0
							6	0
							7	1
							7	1
							8	1
							8	1
							8	1
							8	1
							8	1
							8	0
							8	0
							8	0
							8	0
							9	1
							9	1
							9	1
							9	1
							9	1
							9	1
							10	1
							10	1
							10	1
							10	1
							10	1
							10	0
							10	0
							10	0
							10	0
							10	0
							10	0
							10	0
							10	0
							12	1
							12	1
							12	1
							12	1
							12	1
							12	1
							12	1
							12	1
							12	1
							12	1
							12	0
							12	0
							12	0
							12	0
							12	0
							12	0
							12	0
							12	0
							12	0
							12	0
							12	0
							12	0
							12	0
							12	0
							12	0
							12	0
							12	0
							12	0
							12	0
							12	0
							12	0
							12	0
							12	0
							12	0
							12	0
							12	0
							12	0
							12	0
							12	0
							12	0
							12	0
							12	0
							12	0
							12	0
							12	0
							12	0
							12	0
							12	0
							12	0
							12	0
							12	0
							12	0
							6		0
							6		0
							6		0
							6		0
							6		0
							6		0
							6		0
							6		0
							7		0
							7		0
							7		0
							8		0
							8		0
							8		0
							8		0
							8		0
							8		0
							9		1
							9		0
							10		1
							10		0
							10		0
							10		0
							10		0
							10		0
							10		0
							10		0
							12		1
							12		1
							12		0
							12		0
							12		0
							12		0
							12		0
							12		0
							12		0
							12		0
							12		0
							12		0
							12		0
							12		0
							12		0
							12		0
							12		0
							12		0
							12		0
							12		0
							12		0
							12		0
							12		0
							12		0
							12		0
							12		0
							12		0
							12		0
							12		0
							12		0
							12		0
							12		0
							12		0
							12		0
							12		0
							12		0
							12		0
							12		0
							12		0
							12		0
							12		0
							12		0
							12		0
							12		0
							12		0
							12		0
							12		0
							12		0
							12		0
							12		0
							12		0
							12		0
							12		0
							12		0
							12		0
							12		0
							12		0
							12		0
							12		0
							12		0
							12		0
							12		0
							12		0
							12		0
							12		0
							12		0
							12		0
							12		0
							12		0
							12		0
							12		0
							12		0
							12		0
							12		0
							12		0
							12		0
							12		0
							12		0
							6			0
							6			0
							6			0
							6			0
							6			0
							6			0
							6			0
							6			0
							6			0
							6			0
							6			0
							6			0
							6			0
							7			1
							8			1
							8			0
							8			0
							8			0
							8			0
							8			0
							8			0
							8			0
							8			0
							8			0
							8			0
							8			0
							8			0
							9			1
							9			1
							9			1
							9			0
							10			1
							10			1
							10			1
							10			1
							10			1
							10			0
							10			0
							10			0
							10			0
							10			0
							10			0
							10			0
							10			0
							10			0
							12			1
							12			1
							12			1
							12			1
							12			1
							12			1
							12			0
							12			0
							12			0
							12			0
							12			0
							12			0
							12			0
							12			0
							12			0
							12			0
							12			0
							12			0
							12			0
							12			0
							12			0
							12			0
							12			0
							12			0
							12			0
							12			0
							12			0
							12			0
							12			0
							12			0
							12			0
							12			0
							12			0
							12			0
							12			0
							12			0
							12			0
							12			0
							12			0
							12			0
							12			0
							12			0
							12			0
							12			0
							12			0
							12			0
							12			0
							12			0
							12			0
							12			0
							12			0
							12			0
							12			0
							12			0
							12			0
							12			0
							12			0
							12			0
							12			0
							12			0
							12			0
							3				0
							3				0
							3				0
							3				0
							6				0
							6				0
							6				0
							6				0
							6				0
							6				0
							6				0
							6				0
							6				0
							6				0
							6				0
							6				0
							6				0
							6				0
							6				0
							7				0
							8				1
							8				0
							8				0
							8				0
							8				0
							8				0
							8				0
							8				0
							8				0
							8				0
							9				1
							9				1
							9				1
							9				0
							9				0
							9				0
							9				0
							10				1
							10				1
							10				1
							10				0
							10				0
							10				0
							10				0
							10				0
							10				0
							10				0
							10				0
							10				0
							10				0
							10				0
							10				0
							10				0
							12				1
							12				1
							12				1
							12				1
							12				0
							12				0
							12				0
							12				0
							12				0
							12				0
							12				0
							12				0
							12				0
							12				0
							12				0
							12				0
							12				0
							12				0
							12				0
							12				0
							12				0
							12				0
							12				0
							12				0
							12				0
							12				0
							12				0
							12				0
							12				0
							12				0
							12				0
							12				0
							12				0
							12				0
							12				0
							12				0
							12				0
							12				0
							12				0
							12				0
							12				0
							12				0
							12				0
							12				0
							12				0
							12				0
							12				0
							12				0
							12				0
							12				0
							12				0
							12				0
							4					0
							4					0
							4					0
							4					0
							4					0
							4					0
							4					0
							4					0
							4					0
							7					0
							7					0
							7					0
							7					0
							7					0
							7					0
							7					0
							7					0
							7					0
							7					0
							7					0
							8					1
							8					1
							8					1
							8					1
							8					0
							8					0
							8					0
							8					0
							8					0
							8					0
							8					0
							8					0
							8					0
							8					0
							8					0
							8					0
							9					1
							9					0
							9					0
							9					0
							9					0
							10					1
							10					1
							10					1
							10					1
							10					0
							10					0
							10					0
							10					0
							10					0
							10					0
							10					0
							11					1
							11					1
							11					1
							11					1
							11					0
							11					0
							11					0
							11					0
							11					0
							11					0
							11					0
							11					0
							11					0
							12					1
							12					1
							12					1
							12					1
							12					0
							12					0
							12					0
							12					0
							12					0
							12					0
							12					0
							12					0
							12					0
							12					0
							12					0
							12					0
							12					0
							12					0
							12					0
							12					0
							12					0
							12					0
							12					0
							12					0
							12					0
							12					0
							12					0
							12					0
							12					0
							12					0
							12					0
							12					0
							12					0
							12					0
							12					0
							12					0
							12					0
							12					0
							12					0
							12					0
							4	0
							4	0
							7	1
							7	1
							7	0
							7	0
							7	0
							7	0
							7	0
							7	0
							7	0
							7	0
							7	0
							7	0
							7	0
							7	0
							7	0
							7	0
							7	0
							7	0
							7	0
							7	0
							7	0
							7	0
							8	1
							8	1
							8	1
							8	1
							8	0
							8	0
							8	0
							8	0
							9	0
							9	0
							10	1
							10	1
							10	1
							10	1
							10	1
							10	1
							10	0
							10	0
							10	0
							10	0
							10	0
							11	1
							11	1
							11	1
							11	1
							11	0
							11	0
							11	0
							11	0
							11	0
							11	0
							11	0
							11	0
							12	1
							12	1
							12	1
							12	1
							12	0
							12	0
							12	0
							12	0
							12	0
							12	0
							12	0
							12	0
							12	0
							12	0
							12	0
							12	0
							12	0
							12	0
							12	0
							12	0
							12	0
							12	0
							12	0
							12	0
							12	0
							12	0
							12	0
							12	0
							12	0
							12	0
							12	0
							12	0
							12	0
							12	0
							12	0
							12	0
							12	0
							12	0
							12	0
							12	0
							12	0
							12	0
							12	0
							4		0
							4		0
							4		0
							4		0
							4		0
							4		0
							7		0
							7		0
							7		0
							7		0
							7		0
							7		0
							7		0
							7		0
							8		0
							8		0
							8		0
							9		1
							9		0
							9		0
							9		0
							9		0
							9		0
							9		0
							9		0
							9		0
							10		0
							10		0
							10		0
							11		1
							11		0
							11		0
							11		0
							11		0
							11		0
							11		0
							11		0
							11		0
							11		0
							12		1
							12		1
							12		0
							12		0
							12		0
							12		0
							12		0
							12		0
							12		0
							12		0
							12		0
							12		0
							12		0
							12		0
							12		0
							12		0
							12		0
							12		0
							12		0
							12		0
							12		0
							12		0
							12		0
							12		0
							12		0
							12		0
							12		0
							12		0
							12		0
							12		0
							12		0
							12		0
							12		0
							12		0
							12		0
							12		0
							12		0
							12		0
							12		0
							12		0
							12		0
							12		0
							12		0
							12		0
							12		0
							12		0
							12		0
							12		0
							12		0
							12		0
							12		0
							12		0
							12		0
							12		0
							12		0
							12		0
							12		0
							12		0
							12		0
							12		0
							12		0
							12		0
							12		0
							3			0
							3			0
							4			0
							4			0
							4			0
							4			0
							4			0
							4			0
							4			0
							6			0
							6			0
							6			0
							6			0
							6			0
							6			0
							7			1
							7			0
							7			0
							7			0
							7			0
							7			0
							7			0
							8			1
							8			0
							8			0
							9			1
							9			1
							9			0
							9			0
							9			0
							9			0
							9			0
							10			1
							10			1
							10			1
							10			1
							10			1
							10			0
							10			0
							10			0
							10			0
							10			0
							10			0
							11			1
							11			1
							11			1
							11			0
							11			0
							11			0
							11			0
							11			0
							11			0
							11			0
							11			0
							11			0
							11			0
							11			0
							11			0
							11			0
							11			0
							11			0
							12			1
							12			1
							12			1
							12			1
							12			1
							12			1
							12			0
							12			0
							12			0
							12			0
							12			0
							12			0
							12			0
							12			0
							12			0
							12			0
							12			0
							12			0
							12			0
							12			0
							12			0
							12			0
							12			0
							12			0
							12			0
							12			0
							12			0
							12			0
							12			0
							12			0
							12			0
							12			0
							12			0
							12			0
							12			0
							12			0
							12			0
							12			0
							12			0
							12			0
							12			0
							12			0
							12			0
							12			0
							12			0
							7				1
							7				0
							7				0
							7				0
							7				0
							7				0
							7				0
							7				0
							7				0
							7				0
							7				0
							8				0
							8				0
							8				0
							8				0
							8				0
							8				0
							8				0
							8				0
							9				1
							9				1
							9				1
							9				0
							9				0
							9				0
							9				0
							10				1
							10				1
							10				0
							10				0
							10				0
							10				0
							10				0
							11				1
							11				1
							11				1
							11				0
							11				0
							11				0
							11				0
							11				0
							11				0
							11				0
							11				0
							11				0
							11				0
							11				0
							11				0
							11				0
							11				0
							11				0
							11				0
							11				0
							11				0
							11				0
							11				0
							11				0
							11				0
							12				1
							12				1
							12				0
							12				0
							12				0
							12				0
							12				0
							12				0
							12				0
							12				0
							12				0
							12				0
							12				0
							12				0
							12				0
							12				0
							12				0
							12				0
							12				0
							12				0
							12				0
							12				0
							12				0
							12				0
							12				0
							12				0
							12				0
							12				0
							12				0
							12				0
							12				0
							12				0
							12				0
							12				0
							12				0
							12				0
							12				0
							12				0
							12				0
							12				0
							12				0
							12				0
							12				0
							12				0
							12				0
							12				0
							12				0
							4					0
							4					0
							4					0
							4					0
							4					0
							4					0
							4					0
							4					0
							4					0
							4					0
							4					0
							7					1
							7					0
							7					0
							7					0
							7					0
							7					0
							7					0
							8					1
							8					1
							8					1
							8					0
							8					0
							8					0
							8					0
							8					0
							8					0
							8					0
							9					1
							9					1
							9					0
							9					0
							9					0
							9					0
							9					0
							9					0
							9					0
							9					0
							9					0
							10					1
							10					1
							10					0
							10					0
							10					0
							10					0
							10					0
							11					1
							11					1
							11					0
							11					0
							11					0
							11					0
							11					0
							11					0
							11					0
							11					0
							11					0
							11					0
							11					0
							11					0
							11					0
							12					1
							12					0
							12					0
							12					0
							12					0
							12					0
							12					0
							12					0
							12					0
							12					0
							12					0
							12					0
							12					0
							12					0
							12					0
							12					0
							12					0
							12					0
							12					0
							12					0
							12					0
							12					0
							12					0
							12					0
							12					0
							12					0
							12					0
							12					0
							12					0
							12					0
							12					0
							12					0
							12					0
							12					0
							12					0
							12					0
							12					0
							12					0
							12					0
							12					0
							12					0
							12					0
							12					0
							12					0
							4	1
							4	0
							6	1
							6	1
							6	0
							6	0
							6	0
							6	0
							6	0
							6	0
							6	0
							6	0
							6	0
							6	0
							7	1
							7	1
							7	1
							7	1
							7	1
							7	1
							7	0
							7	0
							7	0
							7	0
							7	0
							7	0
							7	0
							7	0
							7	0
							7	0
							7	0
							7	0
							7	0
							7	0
							7	0
							7	0
							9	1
							9	1
							9	1
							9	1
							9	1
							9	0
							9	0
							9	0
							9	0
							9	0
							9	0
							9	0
							9	0
							9	0
							9	0
							9	0
							9	0
							9	0
							9	0
							9	0
							9	0
							9	0
							9	0
							10	1
							10	1
							10	1
							10	1
							10	0
							11	1
							11	1
							11	1
							11	1
							11	1
							11	0
							11	0
							11	0
							11	0
							11	0
							12	1
							12	1
							12	1
							12	1
							12	0
							12	0
							12	0
							12	0
							12	0
							12	0
							12	0
							12	0
							12	0
							12	0
							12	0
							12	0
							12	0
							12	0
							12	0
							12	0
							12	0
							12	0
							12	0
							12	0
							12	0
							12	0
							12	0
							12	0
							12	0
							12	0
							12	0
							12	0
							4		0
							4		0
							6		0
							6		0
							6		0
							6		0
							6		0
							6		0
							6		0
							6		0
							6		0
							6		0
							9		0
							9		0
							9		0
							9		0
							9		0
							9		0
							9		0
							9		0
							10		1
							10		1
							10		0
							10		0
							10		0
							10		0
							10		0
							10		0
							10		0
							10		0
							10		0
							10		0
							11		1
							11		1
							11		0
							11		0
							11		0
							11		0
							11		0
							11		0
							11		0
							11		0
							11		0
							11		0
							11		0
							12		1
							12		1
							12		0
							12		0
							12		0
							12		0
							12		0
							12		0
							12		0
							12		0
							12		0
							12		0
							12		0
							12		0
							12		0
							12		0
							12		0
							12		0
							12		0
							12		0
							12		0
							12		0
							12		0
							12		0
							12		0
							12		0
							12		0
							12		0
							12		0
							12		0
							12		0
							12		0
							12		0
							12		0
							12		0
							12		0
							12		0
							12		0
							12		0
							12		0
							12		0
							12		0
							12		0
							12		0
							12		0
							12		0
							12		0
							12		0
							12		0
							12		0
							12		0
							12		0
							12		0
							12		0
							12		0
							12		0
							12		0
							12		0
							12		0
							12		0
							4			0
							4			0
							4			0
							4			0
							6			1
							6			1
							6			0
							6			0
							6			0
							6			0
							6			0
							6			0
							6			0
							6			0
							6			0
							6			0
							6			0
							6			0
							6			0
							6			0
							6			0
							6			0
							6			0
							6			0
							6			0
							6			0
							6			0
							7			1
							7			1
							7			0
							7			0
							7			0
							7			0
							7			0
							7			0
							7			0
							7			0
							7			0
							9			1
							9			1
							9			1
							9			0
							9			0
							9			0
							9			0
							10			1
							10			1
							10			1
							10			1
							10			0
							10			0
							10			0
							10			0
							11			1
							11			1
							11			0
							11			0
							11			0
							11			0
							11			0
							12			1
							12			1
							12			1
							12			0
							12			0
							12			0
							12			0
							12			0
							12			0
							12			0
							12			0
							12			0
							12			0
							12			0
							12			0
							12			0
							12			0
							12			0
							12			0
							12			0
							12			0
							12			0
							12			0
							12			0
							12			0
							12			0
							12			0
							12			0
							12			0
							12			0
							12			0
							12			0
							12			0
							12			0
							12			0
							12			0
							12			0
							12			0
							12			0
							12			0
							12			0
							12			0
							12			0
							12			0
							12			0
							4				0
							4				0
							4				0
							4				0
							4				0
							4				0
							6				0
							6				0
							6				0
							6				0
							6				0
							6				0
							6				0
							6				0
							6				0
							6				0
							7				1
							7				0
							7				0
							7				0
							7				0
							7				0
							7				0
							7				0
							7				0
							7				0
							7				0
							7				0
							7				0
							7				0
							7				0
							9				1
							9				1
							9				1
							9				0
							9				0
							9				0
							9				0
							9				0
							9				0
							9				0
							9				0
							9				0
							9				0
							9				0
							9				0
							9				0
							9				0
							9				0
							10				1
							10				1
							10				0
							10				0
							11				1
							11				1
							11				1
							11				0
							11				0
							11				0
							11				0
							11				0
							11				0
							11				0
							11				0
							11				0
							11				0
							11				0
							11				0
							11				0
							11				0
							11				0
							12				1
							12				0
							12				0
							12				0
							12				0
							12				0
							12				0
							12				0
							12				0
							12				0
							12				0
							12				0
							12				0
							12				0
							12				0
							12				0
							12				0
							12				0
							12				0
							12				0
							12				0
							12				0
							12				0
							12				0
							12				0
							12				0
							12				0
							12				0
							12				0
							4					0
							4					0
							4					0
							6					1
							6					1
							6					1
							6					0
							6					0
							6					0
							6					0
							6					0
							6					0
							6					0
							6					0
							6					0
							6					0
							6					0
							6					0
							6					0
							6					0
							6					0
							6					0
							7					1
							7					1
							7					0
							7					0
							7					0
							7					0
							7					0
							7					0
							7					0
							7					0
							7					0
							7					0
							9					1
							9					1
							9					1
							9					0
							9					0
							9					0
							9					0
							9					0
							9					0
							9					0
							9					0
							9					0
							10					1
							10					0
							10					0
							11					1
							11					0
							11					0
							11					0
							11					0
							11					0
							11					0
							12					1
							12					1
							12					1
							12					1
							12					0
							12					0
							12					0
							12					0
							12					0
							12					0
							12					0
							12					0
							12					0
							12					0
							12					0
							12					0
							12					0
							12					0
							12					0
							12					0
							12					0
							12					0
							12					0
							12					0
							12					0
							12					0
							12					0
							12					0
							12					0
							12					0
							12					0
							12					0
							12					0
							12					0
							12					0
							12					0
							12					0
							12					0
							12					0
							12					0
							12					0
							12					0
							12					0
							12					0
							12					0
							12					0
							12					0
							12					0
							12					0
							12					0
							12					0
							12					0

## Sheet: Figure 8
	No data for this figure. This figure was made by using BioRender.

## Sheet: Figure S1
	PANEL A								PANEL B									PANEL C							PANEL D
		n=211	n=212	n=211	n=210	n=213	n=210			n=210	n=211	n=213	n=210	n=211	n=213	n=206			n=590	n=361	n=351	n=382	n=359			n=325	n=314	n=312	n=314	n=315
	Days of adulthood	OP50	HA-114	R0052	HA-196	HA-119	L26		Days of adulthood	OP50	HA-114	B94	R0179	R1001	R1012	HA-129		Days of Adulthood	OP50	HA-114/B94 (1:1)	HA-119/B94 (1:1)	HA-114	HA-114/HA-119 (1:1)		Days of adulthood	OP50	HA-114	OP50/HA-114 (1:1)	OP50/HA-114 (1:3)	OP50/HA-114 (3:1)
	3	0							5	1								3	0						3	0
	3	0							5	0								3	0						3	0
	3	0							5	0								4	0						4	1
	4	1							5	0								4	0						4	0
	4	0							5	0								4	0						4	0
	4	0							5	0								4	0						4	0
	4	0							5	0								4	0						4	0
	4	0							5	0								4	0						4	0
	4	0							5	0								4	0						4	0
	4	0							5	0								5	0						4	0
	4	0							5	0								5	0						4	0
	4	0							5	0								5	0						4	0
	6	1							5	0								5	0						4	0
	6	1							5	0								5	0						4	0
	6	0							5	0								5	0						4	0
	6	0							5	0								5	0						4	0
	6	0							5	0								5	0						4	0
	6	0							5	0								5	0						6	1
	6	0							5	0								5	0						6	1
	7	1							5	0								5	0						6	1
	7	1							5	0								5	0						6	0
	7	1							6	1								5	0						6	0
	7	0							6	1								5	0						6	0
	7	0							6	1								5	0						6	0
	7	0							6	1								5	0						6	0
	7	0							6	1								5	0						7	1
	8	1							6	0								5	0						7	1
	8	1							6	0								5	0						7	0
	8	1							6	0								5	0						7	0
	8	1							6	0								5	0						7	0
	8	1							6	0								6	1						8	1
	8	0							6	0								6	1						8	1
	8	0							6	0								6	1						8	0
	8	0							6	0								6	1						9	1
	8	0							6	0								6	0						9	1
	9	1							7	1								6	0						9	1
	9	1							7	1								6	0						9	1
	9	1							7	0								6	0						9	0
	9	0							7	0								6	0						9	0
	10	1							7	0								6	0						9	0
	10	1							8	1								7	1						9	0
	10	1							8	1								7	1						9	0
	10	1							8	1								7	1						10	1
	10	0							8	1								7	1						10	1
	10	0							8	1								7	0						10	1
	10	0							8	0								7	0						10	1
	10	0							8	0								7	0						11	1
	11	1							8	0								7	0						11	1
	11	1							8	0								7	0						11	1
	11	1							9	1								7	0						11	1
	11	1							9	1								7	0						11	1
	11	1							9	1								7	0						11	0
	11	1							9	1								8	1						11	0
	11	0							9	0								8	1						12	1
	11	0							9	0								8	0						12	1
	11	0							9	0								8	0						12	1
	11	0							9	0								8	0						12	1
	11	0							9	0								8	0						12	1
	11	0							10	1								8	0						12	1
	12	1							10	1								8	0						12	0
	12	1							10	1								8	0						12	0
	12	1							10	1								8	0						12	0
	12	0							10	1								8	0						12	0
	12	0							10	0								8	0						12	0
	12	0							11	1								8	0						12	0
	12	0							11	1								8	0						12	0
	12	0							11	1								8	0						12	0
	12	0							11	1								8	0						12	0
	12	0							11	0								8	0						12	0
	12	0							11	0								8	0						12	0
	12	0							11	0								8	0						12	0
	12	0							11	0								9	1						12	0
	12	0							11	0								9	1						12	0
	12	0							11	0								9	1						12	0
	12	0							11	0								9	1						12	0
	12	0							11	0								9	0						12	0
	12	0							11	0								9	0						12	0
	12	0							12	1								9	0						12	0
	12	0							12	1								9	0						12	0
	12	0							12	1								10	0						12	0
	12	0							12	1								10	0						12	0
	12	0							12	1								10	0						12	0
	12	0							12	1								10	0						12	0
	12	0							12	0								10	0						12	0
	12	0							12	0								10	0						12	0
	12	0							12	0								11	1						12	0
	12	0							12	0								11	1						12	0
	12	0							12	0								11	1						12	0
	12	0							12	0								11	1						12	0
	12	0							12	0								11	0						12	0
	12	0							12	0								12	1						12	0
	12	0							12	0								12	1						12	0
	12	0							12	0								12	1						12	0
	12	0							12	0								12	0						12	0
	12	0							12	0								12	0						12	0
	12	0							12	0								12	0						12	0
	12	0							12	0								12	0						12	0
	12	0							12	0								12	0						12	0
	12	0							12	0								12	0						12	0
	12	0							12	0								12	0						12	0
	12	0							12	0								12	0						12	0
	12	0							12	0								12	0						12	0
	12	0							12	0								12	0						12	0
	12	0							12	0								12	0						12	0
	12	0							12	0								12	0						12	0
	12	0							6		0							12	0						3		0
	3		0						6		0							12	0						4		0
	3		0						6		0							12	0						4		0
	4		0						6		0							12	0						6		0
	4		0						7		1							12	0						6		0
	4		0						7		0							12	0						6		0
	6		0						7		0							12	0						6		0
	6		0						7		0							12	0						6		0
	6		0						8		1							12	0						6		0
	7		0						8		0							12	0						6		0
	7		0						8		0							12	0						6		0
	7		0						9		1							12	0						6		0
	7		0						9		1							12	0						6		0
	7		0						9		0							12	0						6		0
	7		0						9		0							12	0						6		0
	7		0						9		0							12	0						6		0
	7		0						10		1							4		0					7		0
	7		0						10		1							4		0					7		0
	8		1						10		0							4		0					7		0
	8		0						10		0							4		0					7		0
	8		0						10		0							4		0					7		0
	8		0						10		0							4		0					8		1
	9		1						11		1							4		0					8		0
	9		0						11		0							4		0					8		0
	9		0						12		1							4		0					8		0
	9		0						12		1							4		0					8		0
	9		0						12		1							4		0					9		0
	9		0						12		0							4		0					9		0
	9		0						12		0							4		0					9		0
	10		1						12		0							5		0					9		0
	10		0						12		0							5		0					9		0
	10		0						12		0							5		0					9		0
	11		1						12		0							5		0					9		0
	11		1						12		0							5		0					9		0
	11		0						12		0							5		0					9		0
	11		0						12		0							5		0					10		1
	12		1						12		0							5		0					10		0
	12		0						12		0							5		0					10		0
	12		0						12		0							5		0					10		0
	12		0						12		0							5		0					11		1
	12		0						12		0							5		0					11		1
	12		0						12		0							5		0					12		1
	12		0						12		0							5		0					12		0
	12		0						12		0							5		0					12		0
	12		0						12		0							5		0					12		0
	12		0						12		0							5		0					12		0
	12		0						12		0							5		0					12		0
	12		0						12		0							5		0					12		0
	12		0						12		0							5		0					12		0
	12		0						12		0							5		0					12		0
	12		0						12		0							5		0					12		0
	12		0						12		0							5		0					12		0
	12		0						12		0							6		0					12		0
	12		0						12		0							6		0					12		0
	12		0						12		0							6		0					12		0
	12		0						12		0							6		0					12		0
	12		0						12		0							6		0					12		0
	12		0						12		0							6		0					12		0
	12		0						12		0							6		0					12		0
	12		0						12		0							6		0					12		0
	12		0						12		0							6		0					12		0
	12		0						12		0							6		0					12		0
	12		0						12		0							6		0					12		0
	12		0						12		0							6		0					12		0
	12		0						12		0							6		0					12		0
	12		0						12		0							6		0					12		0
	12		0						12		0							6		0					12		0
	12		0						12		0							6		0					12		0
	12		0						12		0							6		0					12		0
	12		0						12		0							7		0					12		0
	12		0						12		0							7		0					12		0
	12		0						12		0							7		0					12		0
	12		0						12		0							7		0					12		0
	12		0						12		0							7		0					12		0
	12		0						12		0							7		0					12		0
	12		0						12		0							7		0					12		0
	12		0						12		0							7		0					12		0
	12		0						12		0							7		0					12		0
	12		0						12		0							7		0					12		0
	12		0						12		0							7		0					12		0
	12		0						12		0							7		0					12		0
	12		0						12		0							7		0					12		0
	12		0						12		0							8		1					12		0
	12		0						12		0							8		1					12		0
	12		0						12		0							9		1					12		0
	12		0						12		0							9		1					12		0
	12		0						12		0							9		1					12		0
	12		0						12		0							9		1					12		0
	12		0						12		0							9		1					12		0
	12		0						12		0							9		1					12		0
	12		0						12		0							9		0					12		0
	12		0						12		0							10		1					12		0
	12		0						12		0							10		1					12		0
	12		0						12		0							10		1					12		0
	12		0						12		0							10		1					12		0
	12		0						12		0							10		1					12		0
	12		0						12		0							10		0					12		0
	12		0						12		0							11		1					12		0
	12		0						12		0							11		1					12		0
	12		0						12		0							11		1					12		0
	12		0						12		0							11		1					12		0
	12		0						12		0							11		1					12		0
	12		0						12		0							11		0					12		0
	12		0						12		0							11		0					12		0
	12		0						12		0							11		0					3			0
	12		0						12		0							11		0					3			0
	12		0						5			0						11		0					4			0
	12		0						5			0						12		1					4			0
	3			0					5			0						12		1					6			1
	3			0					5			0						12		1					6			1
	3			0					5			0						12		0					6			0
	3			0					5			0						12		0					6			0
	3			0					5			0						12		0					6			0
	3			0					5			0						12		0					6			0
	3			0					5			0						12		0					6			0
	3			0					5			0						12		0					6			0
	4			1					5			0						12		0					6			0
	4			0					5			0						12		0					6			0
	4			0					5			0						12		0					6			0
	4			0					5			0						12		0					6			0
	4			0					5			0						12		0					6			0
	4			0					5			0						12		0					6			0
	4			0					6			1						12		0					7			1
	4			0					6			0						12		0					7			0
	4			0					6			0						12		0					7			0
	4			0					6			0						12		0					7			0
	4			0					6			0						12		0					8			1
	4			0					6			0						12		0					8			1
	6			1					6			0						12		0					8			1
	6			0					6			0						12		0					8			0
	6			0					6			0						12		0					8			0
	6			0					6			0						12		0					8			0
	6			0					6			0						12		0					8			0
	6			0					6			0						12		0					8			0
	6			0					6			0						4			0				9			1
	6			0					6			0						4			0				9			1
	6			0					6			0						4			0				9			1
	7			1					7			1						4			0				9			0
	7			1					7			1						4			0				9			0
	7			1					7			1						4			0				9			0
	7			0					7			0						4			0				9			0
	7			0					7			0						4			0				9			0
	7			0					7			0						4			0				9			0
	7			0					7			0						6			1				9			0
	8			1					7			0						6			1				10			1
	8			1					8			1						6			0				10			1
	8			1					8			1						6			0				10			1
	8			1					8			1						6			0				10			1
	8			0					8			0						6			0				10			1
	8			0					8			0						6			0				10			0
	8			0					8			0						6			0				10			0
	8			0					8			0						7			1				10			0
	8			0					8			0						7			1				10			0
	8			0					9			1						7			1				11			1
	8			0					9			1						7			1				11			1
	9			1					9			1						7			1				11			1
	9			1					9			0						7			0				11			1
	9			1					9			0						7			0				11			1
	9			0					10			1						7			0				11			0
	9			0					10			1						7			0				11			0
	10			1					11			1						7			0				11			0
	10			1					11			1						7			0				11			0
	10			1					11			1						7			0				12			1
	10			1					11			0						7			0				12			1
	10			0					11			0						7			0				12			1
	10			0					11			0						7			0				12			0
	10			0					11			0						8			1				12			0
	11			1					11			0						8			1				12			0
	11			1					11			0						8			1				12			0
	11			1					12			1						8			0				12			0
	11			1					12			1						8			0				12			0
	11			0					12			1						8			0				12			0
	11			0					12			0						8			0				12			0
	11			0					12			0						8			0				12			0
	11			0					12			0						8			0				12			0
	11			0					12			0						8			0				12			0
	11			0					12			0						8			0				12			0
	11			0					12			0						8			0				12			0
	12			1					12			0						8			0				12			0
	12			1					12			0						8			0				12			0
	12			1					12			0						8			0				12			0
	12			1					12			0						8			0				12			0
	12			0					12			0						8			0				12			0
	12			0					12			0						8			0				12			0
	12			0					12			0						8			0				12			0
	12			0					12			0						9			1				12			0
	12			0					12			0						9			1				12			0
	12			0					12			0						9			1				12			0
	12			0					12			0						9			1				12			0
	12			0					12			0						9			0				12			0
	12			0					12			0						9			0				12			0
	12			0					12			0						9			0				12			0
	12			0					12			0						9			0				12			0
	12			0					12			0						10			1				12			0
	12			0					12			0						10			1				12			0
	12			0					12			0						10			1				12			0
	12			0					12			0						10			1				12			0
	12			0					12			0						10			1				12			0
	12			0					12			0						10			1				12			0
	12			0					12			0						10			0				12			0
	12			0					12			0						10			0				12			0
	12			0					12			0						10			0				12			0
	12			0					12			0						10			0				12			0
	12			0					12			0						10			0				12			0
	12			0					12			0						10			0				12			0
	12			0					12			0						10			0				12			0
	12			0					12			0						10			0				12			0
	12			0					12			0						10			0				12			0
	12			0					12			0						10			0				4				0
	12			0					12			0						10			0				4				0
	12			0					12			0						10			0				6				0
	12			0					5				0					11			1				6				0
	12			0					5				0					11			1				6				0
	3				0				5				0					11			0				6				0
	3				0				5				0					11			0				6				0
	3				0				5				0					11			0				6				0
	3				0				5				0					11			0				6				0
	3				0				5				0					11			0				6				0
	3				0				5				0					11			0				7				1
	3				0				5				0					11			0				7				0
	3				0				5				0					11			0				7				0
	3				0				5				0					12			1				8				1
	3				0				5				0					12			1				8				1
	3				0				5				0					12			1				8				0
	3				0				5				0					12			1				8				0
	4				1				5				0					12			0				9				1
	4				0				5				0					12			0				9				1
	5				1				5				0					12			0				9				0
	5				0				5				0					12			0				9				0
	5				0				5				0					12			0				9				0
	6				1				5				0					12			0				9				0
	6				1				5				0					12			0				9				0
	6				1				5				0					12			0				10				1
	6				1				6				1					12			0				10				1
	6				1				6				0					12			0				10				0
	6				0				6				0					12			0				11				1
	6				0				6				0					12			0				11				1
	6				0				7				1					12			0				11				1
	6				0				7				1					12			0				11				1
	6				0				7				1					12			0				11				1
	6				0				7				1					12			0				11				0
	6				0				7				1					12			0				11				0
	7				1				7				1					12			0				11				0
	7				1				7				0					12			0				11				0
	7				1				7				0					12			0				11				0
	7				0				7				0					12			0				11				0
	7				0				7				0					12			0				11				0
	7				0				7				0					12			0				12				1
	8				1				8				1					12			0				12				1
	8				1				8				1					12			0				12				1
	8				1				8				1					12			0				12				0
	8				1				8				1					12			0				12				0
	9				1				8				1					3	0						12				0
	9				1				8				1					4	0						12				0
	10				1				8				0					4	0						12				0
	10				1				8				0					4	0						12				0
	10				1				8				0					4	0						12				0
	10				1				8				0					4	0						12				0
	10				0				8				0					4	0						12				0
	11				1				9				1					4	0						12				0
	11				1				9				1					4	0						12				0
	11				1				9				1					4	0						12				0
	11				1				9				1					5	0						12				0
	11				0				9				1					5	0						12				0
	12				1				9				0					5	0						12				0
	12				1				9				0					5	0						12				0
	12				1				9				0					5	0						12				0
	12				0				9				0					6	1						12				0
	12				0				10				1					6	1						12				0
	12				0				10				1					6	1						12				0
	12				0				10				1					6	1						12				0
	12				0				10				1					6	1						12				0
	12				0				10				1					6	0						12				0
	12				0				10				1					6	0						12				0
	12				0				10				0					6	0						12				0
	12				0				10				0					6	0						12				0
	12				0				10				0					6	0						12				0
	12				0				11				1					6	0						12				0
	12				0				11				1					6	0						12				0
	12				0				11				1					6	0						12				0
	12				0				11				1					6	0						12				0
	12				0				11				1					6	0						12				0
	12				0				11				1					6	0						12				0
	12				0				11				0					6	0						12				0
	12				0				11				0					6	0						12				0
	12				0				11				0					6	0						12				0
	12				0				11				0					6	0						12				0
	12				0				11				0					6	0						12				0
	12				0				11				0					6	0						12				0
	12				0				11				0					6	0						12				0
	12				0				12				1					6	0						12				0
	12				0				12				1					7	1						12				0
	12				0				12				1					7	1						12				0
	12				0				12				1					7	1						12				0
	12				0				12				1					7	1						12				0
	12				0				12				0					7	1						12				0
	12				0				12				0					7	0						12				0
	12				0				12				0					7	0						12				0
	12				0				12				0					7	0						12				0
	12				0				12				0					7	0						12				0
	12				0				12				0					7	0						12				0
	12				0				12				0					7	0						12				0
	12				0				12				0					8	1						12				0
	12				0				12				0					8	0						12				0
	12				0				12				0					8	0						12				0
	12				0				12				0					8	0						12				0
	12				0				12				0					8	0						12				0
	12				0				12				0					8	0						12				0
	12				0				12				0					8	0						12				0
	12				0				12				0					8	0						12				0
	12				0				12				0					8	0						12				0
	12				0				12				0					8	0						12				0
	12				0				12				0					8	0						12				0
	12				0				12				0					9	1						3					0
	12				0				12				0					9	0						3					0
	12				0				12				0					9	0						4					1
	12				0				5					0				9	0						4					1
	12				0				5					0				9	0						4					0
	4					1			5					0				9	0						4					0
	4					0			5					0				9	0						4					0
	4					0			5					0				9	0						4					0
	4					0			5					0				9	0						4					0
	6					1			5					0				9	0						4					0
	6					1			5					0				9	0						4					0
	6					0			5					0				10	0						4					0
	6					0			5					0				10	0						6					1
	6					0			5					0				10	0						6					1
	6					0			5					0				10	0						6					0
	6					0			5					0				10	0						6					0
	6					0			5					0				10	0						6					0
	6					0			5					0				10	0						6					0
	6					0			5					0				10	0						6					0
	6					0			5					0				10	0						6					0
	6					0			5					0				10	0						6					0
	6					0			5					0				11	1						6					0
	6					0			5					0				12	1						6					0
	6					0			5					0				12	1						6					0
	6					0			5					0				12	1						6					0
	7					1			5					0				12	1						7					1
	7					1			6					1				12	0						7					1
	7					0			6					0				12	0						7					1
	7					0			6					0				12	0						7					1
	7					0			6					0				12	0						7					0
	7					0			7					1				12	0						7					0
	7					0			7					1				12	0						7					0
	8					1			7					0				12	0						8					1
	8					1			7					0				12	0						8					0
	8					1			7					0				12	0						8					0
	8					0			7					0				12	0						8					0
	8					0			7					0				12	0						8					0
	8					0			7					0				12	0						9					1
	8					0			7					0				12	0						9					1
	8					0			7					0				12	0						9					1
	9					1			7					0				12	0						9					1
	9					1			7					0				12	0						9					0
	9					1			7					0				12	0						9					0
	9					0			7					0				12	0						9					0
	9					0			8					1				12	0						10					1
	9					0			8					1				12	0						10					1
	9					0			8					1				12	0						10					1
	9					0			8					0				12	0						10					1
	9					0			8					0				12	0						10					0
	9					0			8					0				12	0						10					0
	9					0			8					0				12	0						10					0
	9					0			8					0				12	0						10					0
	10					1			9					1				12	0						10					0
	10					1			9					1				3		0					11					1
	10					1			9					1				4		0					11					1
	11					1			9					0				4		0					11					1
	11					1			9					0				5		0					11					0
	11					1			9					0				5		0					11					0
	11					1			9					0				5		0					11					0
	11					0			10					1				5		0					11					0
	11					0			10					1				5		0					11					0
	11					0			10					1				5		0					11					0
	12					1			10					0				5		0					11					0
	12					1			10					0				5		0					11					0
	12					1			10					0				5		0					11					0
	12					1			10					0				5		0					11					0
	12					0			11					1				6		1					11					0
	12					0			11					1				6		0					11					0
	12					0			11					1				6		0					11					0
	12					0			11					1				6		0					12					1
	12					0			11					1				6		0					12					1
	12					0			11					0				6		0					12					0
	12					0			11					0				6		0					12					0
	12					0			11					0				6		0					12					0
	12					0			11					0				6		0					12					0
	12					0			11					0				6		0					12					0
	12					0			11					0				6		0					12					0
	12					0			11					0				6		0					12					0
	12					0			11					0				6		0					12					0
	12					0			11					0				6		0					12					0
	12					0			11					0				6		0					12					0
	12					0			12					1				6		0					12					0
	12					0			12					1				6		0					12					0
	12					0			12					1				6		0					12					0
	12					0			12					0				6		0					12					0
	12					0			12					0				6		0					12					0
	12					0			12					0				6		0					12					0
	12					0			12					0				6		0					12					0
	12					0			12					0				6		0					12					0
	12					0			12					0				6		0					12					0
	12					0			12					0				6		0					12					0
	12					0			12					0				6		0					12					0
	12					0			12					0				7		1					12					0
	12					0			12					0				7		1					12					0
	12					0			12					0				7		1					12					0
	12					0			12					0				7		1					12					0
	12					0			12					0				7		0					12					0
	12					0			12					0				7		0					12					0
	12					0			12					0				7		0					12					0
	12					0			12					0				7		0					12					0
	12					0			12					0				7		0					12					0
	12					0			12					0				7		0					12					0
	12					0			12					0				8		1					12					0
	12					0			12					0				8		1					12					0
	12					0			12					0				8		1					12					0
	12					0			12					0				8		1					12					0
	12					0			12					0				8		0					4	0
	12					0			12					0				8		0					4	0
	12					0			12					0				8		0					4	0
	12					0			5						0			8		0					4	0
	6						1		5						0			8		0					5	0
	6						1		5						0			8		0					6	1
	6						0		5						0			9		1					6	1
	6						0		5						0			9		1					6	1
	6						0		5						0			9		1					6	0
	6						0		5						0			9		0					6	0
	6						0		5						0			9		0					6	0
	6						0		5						0			9		0					6	0
	6						0		5						0			9		0					6	0
	7						1		5						0			10		0					6	0
	7						1		5						0			10		0					6	0
	7						1		5						0			10		0					6	0
	7						1		5						0			10		0					7	1
	7						0		5						0			10		0					7	1
	7						0		5						0			11		1					7	1
	7						0		5						0			12		1					7	0
	8						1		5						0			12		1					7	0
	8						1		5						0			12		0					7	0
	8						1		5						0			12		0					7	0
	8						0		5						0			12		0					8	1
	8						0		5						0			12		0					8	1
	8						0		5						0			12		0					8	1
	8						0		5						0			12		0					8	1
	8						0		5						0			12		0					8	1
	9						1		5						0			12		0					8	0
	9						1		5						0			12		0					8	0
	9						1		5						0			12		0					8	0
	9						1		6						0			12		0					8	0
	9						1		6						0			12		0					9	1
	9						1		7						1			12		0					9	1
	9						1		7						1			12		0					9	1
	9						0		7						0			12		0					9	1
	9						0		7						0			12		0					9	0
	9						0		7						0			12		0					9	0
	9						0		8						1			12		0					10	1
	10						1		8						1			12		0					10	1
	10						1		8						0			12		0					10	1
	10						1		8						0			12		0					10	1
	10						1		9						1			12		0					10	0
	10						1		9						1			12		0					10	0
	10						0		9						1			12		0					10	0
	10						0		9						0			12		0					10	0
	10						0		10						1			12		0					10	0
	10						0		10						1			12		0					10	0
	10						0		10						1			12		0					12	1
	10						0		10						1			12		0					12	1
	10						0		10						1			12		0					12	1
	11						1		10						1			12		0					12	1
	11						1		10						1			12		0					12	1
	11						1		10						0			12		0					12	1
	11						1		10						0			12		0					12	1
	11						1		10						0			12		0					12	1
	11						0		11						1			12		0					12	1
	11						0		11						1			12		0					12	1
	11						0		11						1			12		0					12	0
	11						0		11						1			12		0					12	0
	11						0		11						1			12		0					12	0
	11						0		11						1			12		0					12	0
	11						0		11						0			12		0					12	0
	12						1		11						0			12		0					12	0
	12						1		11						0			12		0					12	0
	12						1		11						0			12		0					12	0
	12						0		11						0			12		0					12	0
	12						0		11						0			12		0					12	0
	12						0		11						0			12		0					12	0
	12						0		11						0			4			1				12	0
	12						0		11						0			4			0				12	0
	12						0		11						0			4			0				12	0
	12						0		12						1			4			0				12	0
	12						0		12						1			4			0				12	0
	12						0		12						1			4			0				12	0
	12						0		12						1			4			0				12	0
	12						0		12						1			4			0				12	0
	12						0		12						0			4			0				12	0
	12						0		12						0			4			0				12	0
	12						0		12						0			4			0				12	0
	12						0		12						0			4			0				12	0
	12						0		12						0			4			0				12	0
	12						0		12						0			4			0				12	0
	12						0		12						0			4			0				12	0
	12						0		12						0			4			0				12	0
	12						0		12						0			4			0				12	0
	12						0		12						0			4			0				12	0
	12						0		12						0			4			0				12	0
	12						0		12						0			5			1				12	0
	12						0		12						0			5			1				12	0
	12						0		12						0			5			1				12	0
	12						0		12						0			5			0				12	0
	12						0		12						0			5			0				12	0
	12						0		12						0			5			0				12	0
	12						0		12						0			5			0				12	0
	12						0		12						0			5			0				12	0
	12						0		12						0			5			0				12	0
	12						0		12						0			5			0				12	0
	12						0		12						0			5			0				12	0
	12						0		12						0			5			0				12	0
	12						0		12						0			5			0				12	0
	12						0		12						0			5			0				12	0
	12						0		12						0			5			0				12	0
	12						0		12						0			5			0				12	0
	12						0		12						0			5			0				12	0
	12						0		12						0			6			1				12	0
	12						0		12						0			6			1				12	0
	12						0		12						0			6			0				12	0
	12						0		12						0			6			0				12	0
	4	0							5							1		7			1				12	0
	4	0							5							1		7			1				12	0
	4	0							5							0		7			1				12	0
	4	0							5							0		7			1				12	0
	6	1							5							0		7			0				4		0
	6	0							5							0		7			0				4		0
	6	0							5							0		8			1				6		0
	6	0							5							0		8			1				6		0
	6	0							5							0		8			1				6		0
	6	0							5							0		8			1				6		0
	6	0							5							0		8			0				6		0
	6	0							5							0		8			0				7		1
	6	0							5							0		8			0				7		0
	6	0							5							0		8			0				7		0
	6	0							5							0		8			0				8		1
	7	1							5							0		8			0				8		0
	7	1							5							0		8			0				8		0
	7	1							5							0		8			0				8		0
	7	1							5							0		8			0				9		1
	7	0							5							0		8			0				9		1
	7	0							5							0		8			0				9		0
	8	1							5							0		9			1				9		0
	8	1							6							1		9			0				9		0
	8	1							6							1		9			0				9		0
	8	1							6							0		9			0				9		0
	8	0							6							0		9			0				9		0
	8	0							6							0		9			0				9		0
	9	1							6							0		10			1				9		0
	9	1							6							0		10			1				9		0
	9	1							6							0		10			1				10		1
	9	1							6							0		10			0				10		0
	9	1							7							1		10			0				10		0
	9	1							7							1		11			1				10		0
	9	0							7							0		11			1				10		0
	9	0							7							0		11			1				10		0
	9	0							8							1		11			0				12		0
	10	1							8							1		11			0				12		0
	10	1							8							1		11			0				12		0
	10	1							8							1		12			1				12		0
	10	1							8							0		12			0				12		0
	10	1							8							0		12			0				12		0
	10	0							8							0		12			0				12		0
	10	0							9							1		12			0				12		0
	10	0							9							1		12			0				12		0
	10	0							9							1		12			0				12		0
	10	0							9							1		12			0				12		0
	10	0							9							0		12			0				12		0
	12	1							9							0		12			0				12		0
	12	1							9							0		12			0				12		0
	12	1							9							0		12			0				12		0
	12	1							9							0		12			0				12		0
	12	1							9							0		12			0				12		0
	12	0							10							1		12			0				12		0
	12	0							10							1		12			0				12		0
	12	0							10							1		12			0				12		0
	12	0							10							1		12			0				12		0
	12	0							10							1		12			0				12		0
	12	0							10							1		12			0				12		0
	12	0							10							0		12			0				12		0
	12	0							10							0		12			0				12		0
	12	0							11							1		12			0				12		0
	12	0							11							1		12			0				12		0
	12	0							11							1		12			0				12		0
	12	0							11							1		12			0				12		0
	12	0							11							0		12			0				12		0
	12	0							11							0		12			0				12		0
	12	0							11							0		12			0				12		0
	12	0							11							0		12			0				12		0
	12	0							11							0		12			0				12		0
	12	0							11							0		12			0				12		0
	12	0							11							0		12			0				12		0
	12	0							11							0		12			0				12		0
	12	0							11							0		12			0				12		0
	12	0							12							1		12			0				12		0
	12	0							12							1		12			0				12		0
	12	0							12							1		12			0				12		0
	12	0							12							0		12			0				12		0
	12	0							12							0		12			0				12		0
	12	0							12							0		12			0				12		0
	12	0							12							0		3	0						12		0
	12	0							12							0		3	0						12		0
	12	0							12							0		3	0						12		0
	12	0							12							0		3	0						12		0
	12	0							12							0		4	0						12		0
	12	0							12							0		4	0						12		0
	12	0							12							0		4	0						12		0
	12	0							12							0		4	0						12		0
	12	0							12							0		4	0						12		0
	12	0							12							0		5	0						12		0
	12	0							12							0		5	0						12		0
	12	0							12							0		5	0						12		0
	12	0							12							0		5	0						12		0
	12	0							12							0		5	0						12		0
	12	0							12							0		6	1						12		0
	12	0							12							0		6	1						12		0
	12	0							12							0		6	0						12		0
	12	0							12							0		6	0						12		0
	12	0							12							0		6	0						12		0
	12	0							12							0		6	0						12		0
	12	0							12							0		6	0						12		0
	12	0							12							0		6	0						12		0
	12	0							4	0								6	0						12		0
	12	0							4	0								6	0						12		0
	12	0							4	0								6	0						12		0
	12	0							4	0								6	0						12		0
	6		0						5	0								6	0						12		0
	6		0						5	0								6	0						12		0
	6		0						5	0								6	0						12		0
	7		0						5	0								6	0						12		0
	8		1						5	0								6	0						4			0
	8		0						5	0								7	1						4			0
	8		0						5	0								7	1						4			0
	8		0						6	1								7	1						4			0
	8		0						6	1								7	1						4			0
	8		0						6	1								7	1						4			0
	8		0						6	1								7	0						7			1
	8		0						6	0								7	0						7			1
	8		0						6	0								7	0						8			1
	9		0						7	1								7	0						8			1
	10		1						7	1								7	0						8			1
	10		1						7	1								7	0						8			1
	10		0						7	0								7	0						8			0
	12		1						7	0								7	0						8			0
	12		1						7	0								8	1						9			1
	12		0						7	0								8	1						9			1
	12		0						7	0								8	0						9			1
	12		0						8	1								8	0						9			1
	12		0						8	1								8	0						9			0
	12		0						8	1								8	0						9			0
	12		0						8	1								8	0						9			0
	12		0						8	1								8	0						9			0
	12		0						8	0								8	0						9			0
	12		0						8	0								9	1						9			0
	12		0						8	0								9	1						9			0
	12		0						9	1								9	1						9			0
	12		0						9	1								9	1						10			1
	12		0						9	1								9	1						10			1
	12		0						9	1								9	0						10			1
	12		0						9	0								9	0						10			1
	12		0						9	0								9	0						10			0
	12		0						9	0								9	0						10			0
	12		0						9	0								9	0						10			0
	12		0						9	0								10	0						10			0
	12		0						10	1								10	0						10			0
	12		0						10	1								10	0						10			0
	12		0						10	1								10	0						10			0
	12		0						10	1								10	0						12			1
	12		0						10	1								10	0						12			1
	12		0						10	1								11	1						12			1
	12		0						10	0								11	1						12			1
	12		0						10	0								11	1						12			1
	12		0						11	1								11	0						12			1
	12		0						11	1								11	0						12			0
	12		0						11	1								11	0						12			0
	12		0						11	1								11	0						12			0
	12		0						11	1								11	0						12			0
	12		0						11	1								11	0						12			0
	12		0						11	1								11	0						12			0
	12		0						11	0								12	1						12			0
	12		0						11	0								12	1						12			0
	12		0						12	1								12	1						12			0
	12		0						12	1								12	1						12			0
	12		0						12	1								12	0						12			0
	12		0						12	1								12	0						12			0
	12		0						12	1								12	0						12			0
	12		0						12	1								12	0						12			0
	12		0						12	0								12	0						12			0
	12		0						12	0								12	0						12			0
	12		0						12	0								12	0						12			0
	12		0						12	0								12	0						12			0
	12		0						12	0								12	0						12			0
	12		0						12	0								12	0						12			0
	12		0						12	0								12	0						12			0
	12		0						12	0								12	0						12			0
	12		0						12	0								12	0						12			0
	12		0						12	0								12	0						12			0
	12		0						12	0								12	0						12			0
	12		0						12	0								12	0						12			0
	12		0						12	0								12	0						12			0
	12		0						12	0								12	0						12			0
	12		0						12	0								12	0						12			0
	12		0						12	0								12	0						12			0
	12		0						12	0								12	0						12			0
	12		0						12	0								12	0						12			0
	12		0						12	0								12	0						12			0
	12		0						12	0								12	0						12			0
	12		0						12	0								12	0						12			0
	12		0						12	0								12	0						12			0
	12		0						12	0								12	0						12			0
	12		0						12	0								12	0						12			0
	12		0						12	0								12	0						12			0
	12		0						12	0								12	0						12			0
	12		0						12	0								12	0						12			0
	12		0						12	0								12	0						12			0
	12		0						12	0								12	0						12			0
	12		0						12	0								12	0						12			0
	12		0						12	0								4		0					12			0
	12		0						12	0								4		0					12			0
	12		0						12	0								4		0					12			0
	12		0						12	0								4		0					12			0
	12		0						12	0								4		0					12			0
	12		0						12	0								4		0					12			0
	12		0						12	0								4		0					12			0
	12		0						12	0								4		0					12			0
	12		0						12	0								5		0					12			0
	12		0						12	0								5		0					12			0
	12		0						5		0							5		0					12			0
	12		0						5		0							5		0					12			0
	12		0						5		0							5		0					12			0
	12		0						5		0							6		1					12			0
	4			0					5		0							6		0					12			0
	4			0					5		0							6		0					12			0
	4			0					5		0							6		0					12			0
	4			0					6		1							6		0					12			0
	4			0					6		0							6		0					4				0
	4			0					7		0							6		0					4				0
	4			0					7		0							6		0					4				0
	4			0					7		0							6		0					4				0
	4			0					7		0							6		0					4				0
	4			0					7		0							6		0					4				0
	4			0					8		1							6		0					4				0
	4			0					8		0							6		0					4				0
	4			0					8		0							6		0					6				0
	4			0					8		0							6		0					6				0
	5			0					8		0							6		0					6				0
	5			0					8		0							6		0					7				1
	5			0					9		1							6		0					8				1
	6			1					9		0							6		0					8				1
	6			1					9		0							6		0					8				0
	6			1					9		0							7		1					8				0
	6			1					9		0							7		0					8				0
	6			0					9		0							7		0					8				0
	6			0					9		0							8		0					8				0
	6			0					10		1							8		0					8				0
	6			0					10		0							8		0					8				0
	6			0					10		0							8		0					9				1
	6			0					10		0							8		0					9				1
	6			0					10		0							8		0					9				1
	6			0					10		0							8		0					9				1
	6			0					10		0							8		0					9				1
	6			0					10		0							8		0					9				0
	7			1					10		0							8		0					9				0
	7			1					10		0							8		0					9				0
	7			1					11		1							8		0					9				0
	7			0					11		0							8		0					9				0
	7			0					11		0							8		0					9				0
	8			1					11		0							8		0					9				0
	8			1					11		0							8		0					10				1
	8			1					11		0							8		0					10				1
	8			1					11		0							8		0					10				1
	8			1					11		0							8		0					10				0
	8			1					11		0							8		0					10				0
	8			1					11		0							8		0					10				0
	8			0					11		0							8		0					12				1
	8			0					11		0							8		0					12				1
	8			0					12		1							8		0					12				1
	9			1					12		1							8		0					12				0
	9			1					12		0							8		0					12				0
	9			1					12		0							8		0					12				0
	9			1					12		0							8		0					12				0
	10			1					12		0							8		0					12				0
	10			1					12		0							8		0					12				0
	10			1					12		0							8		0					12				0
	10			1					12		0							9		1					12				0
	10			1					12		0							9		1					12				0
	10			1					12		0							9		1					12				0
	10			0					12		0							9		1					12				0
	10			0					12		0							9		0					12				0
	10			0					12		0							9		0					12				0
	10			0					12		0							9		0					12				0
	12			1					12		0							9		0					12				0
	12			1					12		0							9		0					12				0
	12			1					12		0							9		0					12				0
	12			1					12		0							9		0					12				0
	12			0					12		0							9		0					12				0
	12			0					12		0							10		1					12				0
	12			0					12		0							10		0					12				0
	12			0					12		0							10		0					12				0
	12			0					12		0							10		0					12				0
	12			0					12		0							11		1					12				0
	12			0					12		0							11		1					12				0
	12			0					12		0							11		1					12				0
	12			0					12		0							11		0					12				0
	12			0					12		0							11		0					12				0
	12			0					12		0							11		0					12				0
	12			0					12		0							11		0					12				0
	12			0					12		0							11		0					12				0
	12			0					12		0							11		0					12				0
	12			0					12		0							12		1					12				0
	12			0					12		0							12		1					12				0
	12			0					12		0							12		0					12				0
	12			0					12		0							12		0					12				0
	12			0					12		0							12		0					12				0
	12			0					12		0							12		0					12				0
	12			0					12		0							12		0					12				0
	12			0					12		0							12		0					12				0
	12			0					12		0							12		0					12				0
	12			0					12		0							12		0					12				0
	12			0					12		0							12		0					12				0
	12			0					12		0							12		0					12				0
	12			0					12		0							12		0					12				0
	12			0					12		0							12		0					12				0
	12			0					12		0							12		0					12				0
	12			0					12		0							12		0					12				0
	12			0					12		0							12		0					12				0
	12			0					12		0							12		0					12				0
	12			0					12		0							12		0					12				0
	12			0					12		0							12		0					12				0
	12			0					12		0							12		0					12				0
	12			0					12		0							12		0					12				0
	12			0					12		0							12		0					12				0
	12			0					4			1						12		0					12				0
	12			0					5			0						12		0					12				0
	12			0					6			1						12		0					12				0
	12			0					6			1						12		0					12				0
	12			0					6			0						12		0					12				0
	2				0				6			0						12		0					12				0
	3				1				6			0						4			0				12				0
	3				0				6			0						4			0				3					0
	3				0				6			0						4			0				3					0
	3				0				7			1						4			0				3					0
	3				0				7			1						4			0				3					0
	3				0				7			1						4			0				3					0
	4				1				7			0						5			0				4					0
	4				0				7			0						5			0				4					0
	4				0				7			0						5			0				4					0
	4				0				7			0						5			0				4					0
	4				0				7			0						5			0				4					0
	4				0				8			1						8			1				4					0
	4				0				8			1						8			1				4					0
	4				0				8			1						8			1				4					0
	5				0				8			0						8			1				6					1
	5				0				8			0						8			1				6					0
	5				0				8			0						8			0				6					0
	6				1				8			0						8			0				6					0
	6				1				8			0						8			0				6					0
	6				1				8			0						8			0				6					0
	6				1				8			0						8			0				7					1
	6				0				8			0						8			0				7					0
	6				0				8			0						8			0				8					1
	6				0				8			0						8			0				8					1
	7				1				9			1						8			0				8					1
	7				1				9			1						8			0				8					0
	7				1				9			1						8			0				8					0
	7				1				9			0						8			0				8					0
	8				1				9			0						8			0				9					1
	8				1				9			0						8			0				9					1
	8				1				9			0						8			0				9					1
	9				1				9			0						8			0				9					0
	9				1				9			0						8			0				9					0
	9				0				10			1						8			0				9					0
	10				1				10			1						8			0				9					0
	10				1				10			1						8			0				10					1
	10				1				10			1						8			0				10					1
	11				1				10			0						8			0				10					1
	11				1				10			0						8			0				10					1
	11				1				10			0						8			0				10					1
	11				1				11			1						8			0				10					0
	11				1				11			1						8			0				10					0
	11				0				11			1						8			0				10					0
	11				0				11			1						8			0				10					0
	12				1				11			0						8			0				10					0
	12				1				11			0						8			0				10					0
	12				1				11			0						8			0				10					0
	12				0				12			1						8			0				12					0
	12				0				12			1						8			0				12					0
	12				0				12			1						9			1				12					0
	12				0				12			1						9			1				12					0
	12				0				12			1						9			1				12					0
	12				0				12			0						9			1				12					0
	12				0				12			0						9			1				12					0
	12				0				12			0						9			1				12					0
	12				0				12			0						9			0				12					0
	12				0				12			0						9			0				12					0
	12				0				12			0						9			0				12					0
	12				0				12			0						9			0				12					0
	12				0				12			0						9			0				12					0
	12				0				12			0						9			0				12					0
	12				0				12			0						10			1				12					0
	12				0				12			0						10			1				12					0
	12				0				12			0						10			1				12					0
	12				0				12			0						10			1				12					0
	12				0				12			0						10			1				12					0
	12				0				12			0						10			1				12					0
	12				0				12			0						10			1				12					0
	12				0				12			0						10			1				12					0
	12				0				12			0						10			0				12					0
	12				0				12			0						10			0				12					0
	12				0				12			0						10			0				12					0
	12				0				12			0						10			0				12					0
	12				0				12			0						10			0				12					0
	12				0				12			0						11			1				12					0
	12				0				12			0						11			0				12					0
	12				0				12			0						11			0				12					0
	12				0				12			0						11			0				12					0
	12				0				12			0						11			0				12					0
	12				0				12			0						11			0				12					0
	12				0				12			0						11			0				12					0
	12				0				12			0						11			0				12					0
	12				0				12			0						11			0				12					0
	12				0				12			0						11			0				12					0
	12				0				12			0						11			0				12					0
	12				0				12			0						12			1				12					0
	12				0				12			0						12			0				12					0
	12				0				12			0						12			0				12					0
	12				0				12			0						12			0				12					0
	12				0				12			0						12			0				12					0
	12				0				12			0						12			0				12					0
	12				0				12			0						12			0				12					0
	12				0				12			0						12			0				12					0
	12				0				12			0						12			0				12					0
	12				0				12			0						12			0				12					0
	12				0				12			0						12			0				12					0
	12				0				12			0						12			0				12					0
	12				0				12			0						12			0				12					0
	12				0				12			0						12			0				12					0
	12				0				12			0						12			0				12					0
	12				0				12			0						12			0				12					0
	12				0				12			0						12			0				12					0
	12				0				5				1					12			0				12					0
	12				0				5				1					12			0				12					0
	4					0			5				0					12			0				12					0
	4					0			5				0					12			0				12					0
	4					0			5				0					12			0				4	0
	4					0			5				0					12			0				4	0
	5					1			5				0					12			0				5	1
	5					0			5				0					12			0				5	0
	5					0			5				0					12			0				5	0
	5					0			5				0					12			0				5	0
	5					0			5				0					12			0				5	0
	5					0			5				0					12			0				5	0
	5					0			5				0					3	0						5	0
	6					1			6				1					3	0						5	0
	6					1			6				1					3	0						6	1
	6					0			6				1					5	1						6	1
	6					0			6				0					5	1						6	1
	6					0			6				0					5	0						6	1
	6					0			6				0					5	0						6	1
	6					0			6				0					5	0						6	0
	6					0			6				0					5	0						6	0
	6					0			6				0					5	0						6	0
	6					0			7				1					5	0						6	0
	6					0			7				1					5	0						6	0
	6					0			7				1					5	0						6	0
	7					1			7				1					5	0						6	0
	7					1			7				1					5	0						6	0
	7					1			7				0					5	0						6	0
	7					0			7				0					5	0						6	0
	8					1			7				0					5	0						6	0
	8					1			7				0					6	0						6	0
	8					1			7				0					6	0						6	0
	8					1			8				1					6	0						6	0
	8					0			8				1					6	0						6	0
	8					0			8				1					6	0						8	1
	8					0			8				1					6	0						8	1
	9					1			8				1					6	0						8	1
	9					1			8				1					6	0						8	1
	9					1			8				1					7	1						8	1
	9					0			8				0					7	1						8	1
	9					0			8				0					7	1						8	0
	9					0			8				0					7	1						8	0
	9					0			8				0					7	1						8	0
	10					1			9				1					7	0						8	0
	10					1			9				1					7	0						8	0
	10					1			9				1					7	0						8	0
	10					1			9				1					7	0						8	0
	10					1			9				1					7	0						8	0
	10					1			9				1					7	0						9	1
	10					0			9				1					7	0						9	1
	10					0			9				1					7	0						9	1
	12					1			9				1					7	0						9	0
	12					1			9				0					7	0						9	0
	12					1			9				0					7	0						9	0
	12					1			9				0					7	0						9	0
	12					1			9				0					7	0						10	1
	12					0			9				0					7	0						10	1
	12					0			9				0					7	0						10	1
	12					0			10				1					7	0						10	1
	12					0			10				1					7	0						10	0
	12					0			10				1					7	0						10	0
	12					0			10				1					7	0						10	0
	12					0			10				1					7	0						11	1
	12					0			10				1					7	0						11	1
	12					0			10				1					7	0						11	1
	12					0			10				1					7	0						11	1
	12					0			10				0					7	0						11	0
	12					0			10				0					7	0						11	0
	12					0			11				1					7	0						12	1
	12					0			11				1					7	0						12	1
	12					0			11				1					7	0						12	1
	12					0			11				1					8	0						12	1
	12					0			11				1					8	0						12	1
	12					0			12				1					8	0						12	1
	12					0			12				1					8	0						12	0
	12					0			12				1					8	0						12	0
	12					0			12				1					8	0						12	0
	12					0			12				1					8	0						12	0
	12					0			12				0					8	0						12	0
	12					0			12				0					8	0						12	0
	12					0			12				0					9	1						12	0
	12					0			12				0					9	1						12	0
	12					0			12				0					9	1						12	0
	12					0			12				0					9	1						12	0
	12					0			12				0					9	0						12	0
	12					0			12				0					9	0						12	0
	12					0			12				0					9	0						12	0
	12					0			12				0					9	0						12	0
	12					0			12				0					9	0						12	0
	12					0			12				0					9	0						12	0
	12					0			12				0					9	0						12	0
	12					0			12				0					9	0						12	0
	12					0			12				0					9	0						12	0
	12					0			12				0					9	0						12	0
	12					0			12				0					11	1						12	0
	12					0			12				0					11	1						12	0
	12					0			12				0					11	1						12	0
	12					0			12				0					11	0						12	0
	12					0			12				0					11	0						12	0
	12					0			12				0					11	0						12	0
	12					0			12				0					12	1						12	0
	12					0			12				0					12	1						12	0
	12					0			12				0					12	1						12	0
	12					0			12				0					12	1						12	0
	12					0			12				0					12	1						12	0
	12					0			4					1				12	0						12	0
	12					0			4					0				12	0						12	0
	12					0			4					0				12	0						12	0
	12					0			4					0				12	0						12	0
	12					0			4					0				12	0						12	0
	4						1		4					0				12	0						12	0
	4						0		4					0				12	0						4		0
	4						0		4					0				12	0						4		0
	4						0		5					1				12	0						4		0
	4						0		5					0				12	0						5		0
	4						0		5					0				12	0						5		0
	4						0		5					0				12	0						5		0
	4						0		5					0				12	0						5		0
	4						0		5					0				12	0						5		0
	4						0		5					0				12	0						6		0
	5						0		5					0				12	0						6		0
	5						0		5					0				12	0						6		0
	5						0		5					0				12	0						6		0
	6						1		5					0				12	0						6		0
	6						0		6					1				12	0						6		0
	6						0		6					0				12	0						6		0
	6						0		6					0				12	0						8		1
	7						1		6					0				12	0						8		0
	7						1		6					0				12	0						8		0
	7						0		6					0				12	0						8		0
	7						0		6					0				3	0						8		0
	7						0		7					1				4	0						9		0
	8						1		7					1				4	0						9		0
	8						0		7					0				4	0						9		0
	9						1		7					0				4	0						9		0
	9						1		7					0				4	0						11		0
	9						0		7					0				5	0						11		0
	10						1		7					0				5	0						11		0
	10						1		8					1				5	0						11		0
	10						1		8					1				5	0						11		0
	10						1		8					1				5	0						12		1
	10						1		8					0				5	0						12		0
	10						0		8					0				5	0						12		0
	10						0		8					0				5	0						12		0
	10						0		8					0				5	0						12		0
	10						0		8					0				5	0						12		0
	10						0		8					0				5	0						12		0
	12						1		8					0				6	1						12		0
	12						1		8					0				6	1						12		0
	12						1		9					1				6	1						12		0
	12						1		9					1				6	0						12		0
	12						1		9					1				6	0						12		0
	12						0		9					0				6	0						12		0
	12						0		9					0				6	0						12		0
	12						0		9					0				6	0						12		0
	12						0		9					0				6	0						12		0
	12						0		9					0				6	0						12		0
	12						0		10					1				6	0						12		0
	12						0		10					1				6	0						12		0
	12						0		10					1				6	0						12		0
	12						0		10					1				6	0						12		0
	12						0		10					0				6	0						12		0
	12						0		11					1				6	0						12		0
	12						0		11					1				6	0						12		0
	12						0		11					1				6	0						12		0
	12						0		11					1				6	0						12		0
	12						0		11					1				6	0						12		0
	12						0		11					0				7	1						12		0
	12						0		11					0				7	1						12		0
	12						0		11					0				7	1						12		0
	12						0		11					0				7	1						12		0
	12						0		11					0				7	1						12		0
	12						0		11					0				7	1						12		0
	12						0		11					0				7	0						12		0
	12						0		11					0				7	0						12		0
	12						0		11					0				7	0						12		0
	12						0		11					0				7	0						12		0
	12						0		12					1				7	0						12		0
	12						0		12					1				8	1						12		0
	12						0		12					1				8	1						12		0
	12						0		12					1				8	1						12		0
	12						0		12					0				8	1						12		0
	12						0		12					0				8	1						12		0
	12						0		12					0				8	1						12		0
	12						0		12					0				8	1						12		0
	12						0		12					0				8	0						12		0
	12						0		12					0				8	0						12		0
	12						0		12					0				8	0						12		0
	12						0		12					0				8	0						12		0
	12						0		12					0				8	0						12		0
	12						0		12					0				8	0						12		0
	12						0		12					0				9	1						12		0
	12						0		12					0				9	1						12		0
	12						0		12					0				9	1						12		0
	12						0		12					0				9	1						12		0
	12						0		12					0				9	0						12		0
	12						0		12					0				9	0						12		0
	12						0		12					0				9	0						12		0
	12						0		12					0				9	0						12		0
	12						0		12					0				9	0						12		0
	12						0		12					0				9	0						12		0
	12						0		12					0				9	0						12		0
	12						0		12					0				9	0						12		0
	12						0		12					0				9	0						12		0
	12						0		12					0				9	0						12		0
	12						0		12					0				9	0						12		0
	12						0		12					0				9	0						12		0
	12						0		12					0				9	0						12		0
	12						0		12					0				9	0						12		0
	12						0		12					0				9	0						12		0
	12						0		4						1			9	0						12		0
	12						0		4						1			10	1						12		0
	12						0		4						0			10	1						12		0
	12						0		5						0			10	1						12		0
	12						0		5						0			10	1						12		0
									5						0			10	1						12		0
									5						0			10	1						3			0
									5						0			10	0						3			0
									5						0			10	0						3			0
									5						0			10	0						3			0
									5						0			10	0						4			0
									5						0			10	0						4			0
									5						0			10	0						4			0
									5						0			10	0						4			0
									6						1			10	0						4			0
									6						1			10	0						5			0
									6						0			10	0						5			0
									6						0			10	0						5			0
									6						0			10	0						5			0
									7						1			10	0						5			0
									7						1			10	0						6			0
									7						0			10	0						6			1
									7						0			11	1						6			1
									7						0			11	0						6			1
									7						0			11	0						6			0
									7						0			11	0						6			0
									7						0			11	0						6			0
									8						1			12	1						8			1
									8						1			12	1						8			1
									8						1			12	1						8			1
									8						1			12	0						8			0
									8						0			12	0						8			0
									8						0			12	0						8			0
									8						0			12	0						9			1
									8						0			12	0						9			1
									8						0			12	0						9			0
									8						0			12	0						9			0
									8						0			12	0						10			1
									8						0			12	0						10			1
									8						0			12	0						10			1
									9						1			4				0			10			1
									9						1			4				0			10			0
									9						1			5				0			10			0
									9						0			5				0			10			0
									9						0			5				0			10			0
									10						1			5				0			11			1
									10						1			5				0			11			1
									10						1			5				0			11			1
									10						1			5				0			11			0
									10						1			5				0			11			0
									10						0			5				0			11			0
									10						0			5				0			11			0
									10						0			5				0			11			0
									10						0			5				0			11			0
									10						0			5				0			12			1
									10						0			5				0			12			1
									10						0			5				0			12			0
									11						1			5				0			12			0
									11						1			6				0			12			0
									11						1			6				0			12			0
									11						1			6				0			12			0
									11						1			6				0			12			0
									11						1			6				0			12			0
									11						0			6				0			12			0
									11						0			6				0			12			0
									11						0			6				0			12			0
									11						0			6				0			12			0
									11						0			6				0			12			0
									11						0			6				0			12			0
									11						0			6				0			12			0
									11						0			6				0			12			0
									11						0			6				0			12			0
									11						0			7				1			12			0
									12						1			7				1			12			0
									12						1			7				0			12			0
									12						1			7				0			12			0
									12						1			7				0			12			0
									12						0			7				0			12			0
									12						0			7				0			12			0
									12						0			7				0			12			0
									12						0			7				0			12			0
									12						0			7				0			12			0
									12						0			7				0			12			0
									12						0			7				0			12			0
									12						0			7				0			12			0
									12						0			8				1			12			0
									12						0			8				1			12			0
									12						0			8				1			12			0
									12						0			8				0			12			0
									12						0			8				0			12			0
									12						0			8				0			12			0
									12						0			8				0			12			0
									12						0			8				0			12			0
									12						0			8				0			12			0
									12						0			8				0			12			0
									12						0			8				0			12			0
									12						0			8				0			12			0
									12						0			8				0			12			0
									12						0			8				0			12			0
									12						0			9				1			12			0
									12						0			9				1			12			0
									12						0			9				1			12			0
									12						0			9				1			12			0
									12						0			9				1			12			0
									12						0			9				0			12			0
									12						0			9				0			12			0
									12						0			9				0			12			0
									4							1		9				0			12			0
									4							0		9				0			12			0
									4							0		9				0			3				0
									4							0		9				0			4				0
									4							0		9				0			4				0
									5							0		9				0			4				0
									5							0		9				0			4				0
									5							0		9				0			4				0
									5							0		9				0			4				0
									5							0		9				0			5				0
									5							0		9				0			5				0
									5							0		9				0			5				0
									6							1		9				0			5				0
									6							1		9				0			5				0
									6							0		9				0			5				0
									6							0		9				0			6				0
									6							0		9				0			6				0
									6							0		9				0			6				0
									6							0		9				0			8				1
									6							0		9				0			8				1
									6							0		9				0			8				1
									6							0		10				1			8				0
									7							1		10				1			8				0
									7							1		10				1			8				0
									7							1		10				1			8				0
									7							1		10				1			8				0
									7							1		10				1			8				0
									7							0		10				0			8				0
									7							0		10				0			8				0
									7							0		10				0			8				0
									7							0		10				0			8				0
									7							0		10				0			9				1
									8							1		10				0			9				1
									8							1		10				0			9				0
									8							1		10				0			9				0
									8							0		10				0			9				0
									8							0		10				0			9				0
									8							0		10				0			10				1
									8							0		10				0			10				0
									8							0		10				0			10				0
									8							0		10				0			10				0
									8							0		10				0			10				0
									8							0		10				0			10				0
									9							1		10				0			10				0
									9							1		10				0			11				1
									9							1		10				0			11				1
									9							0		10				0			11				0
									9							0		10				0			11				0
									9							0		10				0			11				0
									9							0		10				0			11				0
									9							0		10				0			11				0
									9							0		10				0			12				1
									9							0		11				1			12				0
									9							0		11				1			12				0
									10							1		11				1			12				0
									10							1		11				1			12				0
									10							1		11				0			12				0
									10							0		11				0			12				0
									10							0		11				0			12				0
									10							0		11				0			12				0
									10							0		11				0			12				0
									10							0		11				0			12				0
									11							1		11				0			12				0
									11							1		11				0			12				0
									11							1		12				1			12				0
									11							0		12				1			12				0
									11							0		12				1			12				0
									11							0		12				1			12				0
									11							0		12				0			12				0
									11							0		12				0			12				0
									11							0		12				0			12				0
									11							0		12				0			12				0
									12							1		12				0			12				0
									12							1		12				0			12				0
									12							1		12				0			12				0
									12							1		12				0			12				0
									12							0		12				0			12				0
									12							0		12				0			12				0
									12							0		12				0			12				0
									12							0		12				0			12				0
									12							0		12				0			12				0
									12							0		12				0			12				0
									12							0		12				0			12				0
									12							0		5					0		12				0
									12							0		5					0		12				0
									12							0		5					0		12				0
									12							0		5					0		12				0
									12							0		5					0		12				0
									12							0		6					0		12				0
									12							0		6					0		12				0
									12							0		6					0		12				0
									12							0		7					0		12				0
									12							0		7					0		12				0
									12							0		7					0		12				0
									12							0		7					0		12				0
									12							0		7					0		12				0
									12							0		7					0		12				0
									12							0		7					0		12				0
									12							0		7					0		12				0
									12							0		7					0		12				0
									12							0		7					0		12				0
									12							0		7					0		12				0
									12							0		7					0		12				0
									12							0		7					0		12				0
									12							0		8					1		12				0
																		8					0		12				0
																		8					0		12				0
																		9					0		3					0
																		9					0		4					1
																		9					0		4					0
																		9					0		4					0
																		9					0		4					0
																		9					0		4					0
																		9					0		5					1
																		9					0		5					0
																		9					0		5					0
																		10					1		5					0
																		10					1		5					0
																		10					1		5					0
																		10					1		5					0
																		10					1		5					0
																		10					1		5					0
																		10					1		6					1
																		10					1		6					1
																		10					0		6					1
																		10					0		6					1
																		10					0		6					0
																		10					0		6					0
																		10					0		6					0
																		10					0		6					0
																		10					0		6					0
																		10					0		6
																		11					1		6					0
																		11					1		6					0
																		11					1		6					0
																		11					1		6					0
																		11					1		8					1
																		11					1		8					1
																		11					1		8					1
																		11					0		8					0
																		11					0		8					0
																		11					0		8					0
																		12					1		8					0
																		12					1		8					0
																		12					1		8					0
																		12					1		8					0
																		12					0		9					1
																		12					0		9					1
																		12					0		10					1
																		12					0		10					1
																		12					0		10					1
																		12					0		10					0
																		12					0		10					0
																		12					0		10					0
																		12					0		10					0
																		3					0		10					0
																		4					0		10					0
																		4					0		10					0
																		4					0		11					1
																		4					0		11					1
																		5					0		11					0
																		5					0		12					1
																		5					0		12					1
																		5					0		12					1
																		5					0		12					0
																		5					0		12					0
																		5					0		12					0
																		5					0		12					0
																		5					0		12					0
																		5					0		12					0
																		5					0		12					0
																		5					0		12					0
																		5					0		12					0
																		5					0		12					0
																		5					0		12					0
																		6					1		12					0
																		6					1		12					0
																		6					0		12					0
																		6					0		12					0
																		6					0		12					0
																		6					0		12					0
																		7					0		12					0
																		7					0		12					0
																		7					0		12					0
																		7					0		12					0
																		7					0		12					0
																		7					0		12					0
																		7					0		12					0
																		7					0		12					0
																		7					0		12					0
																		8					1		12					0
																		8					0		12					0
																		8					0		12					0
																		8					0		12					0
																		8					0		12					0
																		8					0		12					0
																		8					0		12					0
																		8					0		12					0
																		8					0		12					0
																		8					0		12					0
																		8					0		12					0
																		9					1		12					0
																		9					1		12					0
																		9					1		12					0
																		9					1		12					0
																		9					1		12					0
																		9					1		12					0
																		9					1		12					0
																		9					1		12					0
																		9					0		12					0
																		9					0		12					0
																		9					0		12					0
																		9					0
																		9					0
																		9					0
																		9					0
																		9					0
																		9					0
																		9					0
																		9					0
																		10					1
																		10					1
																		10					1
																		10					1
																		10					1
																		10					1
																		10					1
																		10					0
																		10					0
																		10					0
																		11					1
																		11					1
																		11					1
																		11					1
																		11					1
																		11					1
																		11					0
																		11					0
																		12					1
																		12					1
																		12					1
																		12					1
																		12					1
																		12					1
																		12					0
																		12					0
																		12					0
																		12					0
																		12					0
																		12					0
																		12					0
																		12					0
																		12					0
																		12					0
																		12					0
																		12					0
																		12					0
																		12					0
																		12					0
																		12					0
																		12					0
																		12					0
																		12					0
																		12					0
																		12					0
																		12					0
																		12					0
																		12					0
																		12					0
																		12					0
																		12					0
																		12					0
																		12					0
																		12					0
																		12					0
																		12					0
																		12					0
																		12					0
																		12					0
																		12					0
																		12					0
																		12					0
																		12					0
																		12					0
																		12					0
																		12					0
																		12					0
																		12					0
																		12					0
																		12					0
																		12					0
																		12					0
																		12					0
																		12					0
																		12					0
																		12					0
																		12					0
																		12					0
																		12					0
																		12					0
																		12					0
																		12					0
																		12					0
																		12					0
																		12					0
																		12					0
																		12					0
																		12					0
																		12					0
																		12					0
																		12					0
																		12					0
																		12					0
																		12					0
																		12					0
																		12					0
																		12					0
																		12					0
																		12					0
																		12					0
																		12					0
																		12					0
																		3				0
																		3				0
																		5				0
																		5				0
																		5				0
																		5				0
																		6				0
																		7				0
																		7				0
																		7				0
																		9				0
																		9				0
																		9				0
																		9				0
																		9				0
																		9				0
																		9				0
																		9				0
																		9				0
																		9				0
																		9				0
																		9				0
																		10				1
																		10				1
																		10				0
																		10				0
																		10				0
																		10				0
																		10				0
																		10				0
																		10				0
																		11				1
																		11				1
																		11				0
																		11				0
																		11				0
																		11				0
																		11				0
																		12				1
																		12				1
																		12				0
																		12				0
																		12				0
																		12				0
																		12				0
																		12				0
																		12				0
																		12				0
																		12				0
																		12				0
																		12				0
																		12				0
																		12				0
																		12				0
																		12				0
																		12				0
																		12				0
																		12				0
																		12				0
																		12				0
																		12				0
																		12				0
																		12				0
																		12				0
																		12				0
																		12				0
																		12				0
																		12				0
																		12				0
																		12				0
																		12				0
																		12				0
																		12				0
																		12				0
																		12				0
																		12				0
																		12				0
																		12				0
																		12				0
																		12				0
																		12				0
																		12				0
																		12				0
																		12				0
																		12				0
																		12				0
																		12				0
																		12				0
																		12				0
																		12				0
																		12				0
																		12				0
																		12				0
																		12				0
																		12				0
																		12				0
																		12				0
																		12				0
																		12				0
																		12				0
																		12				0
																		12				0
																		12				0
																		12				0
																		12				0
																		12				0
																		12				0
																		12				0
																		12				0
																		12				0
																		12				0
																		12				0
																		3
																		3
																		3
																		3
																		3
																		3
																		3					0
																		3					0
																		3					0
																		3					0
																		3					0
																		3					0
																		3					0
																		3					0
																		3					0
																		3					0
																		5					0
																		5					0
																		5					0
																		5					0
																		5					0
																		5					0
																		5					1
																		5					0
																		5					0
																		5					0
																		5					0
																		6					0
																		6					0
																		6					0
																		6					0
																		6					0
																		6					0
																		6					1
																		7					0
																		7					0
																		7					0
																		7					0
																		7					0
																		7					0
																		7					1
																		7					1
																		7					0
																		7					0
																		7					0
																		7					0
																		7					0
																		8					0
																		8					0
																		8					0
																		8					0
																		8					0
																		8					0
																		8					1
																		8					1
																		8					1
																		8					0
																		8					0
																		8					0
																		8					0
																		8					0
																		8					0
																		9					0
																		9					0
																		9					0
																		9					0
																		9					0
																		9					0
																		9					1
																		10					1
																		10					1
																		10					0
																		10					0
																		10					0
																		10					0
																		10					1
																		10					1
																		10					1
																		10					1
																		11					0
																		11					0
																		11					0
																		11					0
																		11					0
																		11					0
																		11					1
																		11					1
																		11					1
																		11					1
																		11					1
																		11					0
																		11					0
																		12					0
																		12					0
																		12					0
																		12					0
																		12					0
																		12					0
																		12					1
																		12					1
																		12					1
																		12					1
																		12					1
																		12					0
																		12					0
																		12					0
																		12					0
																		12					0
																		12					0
																		12					0
																		12					0
																		12					0
																		12					0
																		12					0
																		12					0
																		12					0
																		12					0
																		12					0
																		12					0
																		12					0
																		6				1	0
																		6				0	0
																		6				0	0
																		7				1	0
																		7				0	0
																		7				0	0
																		7				0
																		7				0
																		8				1
																		9				0
																		9				0
																		9				0
																		9				0
																		9				0
																		9				0
																		9				0
																		9				0
																		9				0
																		9				0
																		9				0
																		9				0
																		9				0
																		9				0
																		10				1
																		10				1
																		10				0
																		10				0
																		10				0
																		10				0
																		10				0
																		10				0
																		10				0
																		10				0
																		10				0
																		10				0
																		10				0
																		10				0
																		10				0
																		10				0
																		10				0
																		10				0
																		10				0
																		11				1
																		11				1
																		11				1
																		11				0
																		11				0
																		11				0
																		12				1
																		12				1
																		12				1
																		12				1
																		12				0
																		12				0
																		12				0
																		12				0
																		12				0
																		12				0
																		12				0
																		12				0
																		12				0
																		12				0
																		12				0
																		12				0
																		12				0
																		12				0
																		12				0
																		12				0
																		12				0
																		12				0
																		12				0
																		12				0
																		12				0
																		12				0
[truncated: 46 more rows]

## Sheet: Figure S2
	PANEL A							PANEL B				PANEL C
		n=582	n=212	n=331	n=585	n=588			n=210	n=206			n=126	n=122
	Days of Adulthood	OP50	HA-114	HA-111	R0343	R0011		Days of Adulthood	FUS[S57Δ] with OP50	FUS[S57Δ] with HA-114 from day 6		Days of Adulthood	FUS[S57Δ] with OP50	FUS[S57Δ] with HA-114
	6	1						5	1			5	0
	6	1						5	1			5	0
	6	0						5	0			5	0
	6	0						5	0			5	0
	6	0						5	0			5	0
	6	0						6	1			5	0
	6	0						6	1			5	0
	6	0						6	1			5	0
	6	0						6	1			5	0
	6	0						6	0			5	0
	6	0						6	0			5	0
	6	0						6	0			5	0
	6	0						6	0			5	0
	6	0						6	0			5	0
	6	0						6	0			5	0
	6	0						6	0			5	0
	6	0						6	0			5	0
	6	0						6	0			5	0
	6	0						6	0			5	0
	6	0						6	0			5	0
	6	0						7	1			5	0
	7	1						7	1			5	0
	7	1						7	1			5	0
	7	1						7	0			5	1
	7	1						7	0			5	1
	7	0						7	0			7	0
	7	0						8	1			7	0
	8	1						8	1			7	0
	8	1						8	1			7	0
	8	1						8	1			7	0
	8	1						8	0			7	0
	8	0						8	0			7	0
	8	0						8	0			7	0
	8	0						8	0			7	0
	9	1						8	0			7	0
	9	1						8	0			7	1
	9	1						8	0			9	0
	9	1						9	1			9	0
	9	0						9	0			9	0
	9	0						9	0			9	0
	10	1						9	0			9	0
	10	1						9	0			9	0
	10	1						10	1			9	0
	10	1						10	1			9	0
	10	1						11	1			9	0
	10	1						11	1			9	0
	10	1						11	0			9	0
	10	0						11	0			9	0
	10	0						11	0			9	0
	10	0						11	0			9	0
	10	0						12	1			9	0
	10	0						12	1			9	0
	10	0						12	1			9	0
	10	0						12	1			9	0
	10	0						12	1			9	0
	10	0						12	1			9	0
	10	0						12	0			9	1
	12	1						12	0			9	1
	12	1						12	0			9	1
	12	1						12	0			9	1
	12	1						12	0			9	1
	12	1						12	0			9	1
	12	1						12	0			9	1
	12	1						12	0			9	1
	12	0						12	0			9	1
	12	0						12	0			9	1
	12	0						12	0			11	0
	12	0						12	0			11	0
	12	0						12	0			11	0
	12	0						12	0			11	0
	12	0						12	0			11	0
	12	0						12	0			11	0
	12	0						12	0			11	0
	12	0						12	0			11	0
	12	0						12	0			11	0
	12	0						12	0			11	0
	12	0						12	0			11	1
	12	0						12	0			11	1
	12	0						12	0			11	1
	12	0						12	0			11	1
	12	0						12	0			11	1
	12	0						12	0			13	0
	12	0						12	0			13	0
	12	0						12	0			13	0
	12	0						12	0			13	0
	12	0						12	0			13	0
	12	0						12	0			13	0
	12	0						12	0			13	0
	12	0						12	0			13	0
	12	0						12	0			13	0
	12	0						12	0			13	0
	12	0						12	0			13	0
	12	0						12	0			13	0
	12	0						12	0			13	0
	12	0						12	0			13	0
	12	0						12	0			13	0
	12	0						12	0			13	0
	12	0						12	0			13	0
	12							12	0			13	0
	12	0						12	0			13	0
	12	0						12	0			13	0
	12	0						12	0			13	1
	12	0						12	0			13	1
	12	0						12	0			13	1
	12	0						12	0			15	0
	6		0					5		1		15	0
	6		0					5		0		15	0
	6		0					5		0		15	0
	6		0					6		1		15	1
	6		0					6		1		15	1
	6		0					6		1		17	0
	6		0					6		1		17	0
	6		0					6		0		19	0
	6		0					6		0		19	0
	6		0					6		0		19	1
	6		0					6		0		19	1
	6		0					6		0		21	1
	6		0					6		0		21	1
	6		0					7		1		21	1
	6		0					7		1		21	1
	6		0					7		0		23	0
	6		0					7		0		23	1
	8		0					7		0		25	1
	8		0					7		0		27	0
	8		0					7		0		27	1
	8		0					7		0		29	1
	8		0					7		0		3		0
	8		0					7		0		3		0
	8		0					7		0		3		0
	9		1					7		0		3		0
	9		0					8		0		3		0
	9		0					8		0		3		0
	9		0					8		0		3		0
	9		0					8		0		3		0
	9		0					8		0		3		0
	9		0					8		0		3		0
	10		1					8		0		3		0
	10		1					9		1		3		0
	10		0					9		0		3		0
	10		0					9		0		3		0
	10		0					9		0		3		0
	10		0					9		0		3		0
	10		0					9		0		3		0
	10		0					10		0		3		0
	10		0					10		0		5		0
	10		0					10		0		5		0
	12		1					10		0		5		0
	12		1					10		0		5		0
	12		0					10		0		5		0
	12		0					10		0		5		0
	12		0					11		1		5		0
	12		0					11		1		5		0
	12		0					11		1		5		0
	12		0					11		1		5		0
	12		0					11		0		5		0
	12		0					11		0		5		0
	12		0					11		0		5		0
	12		0					11		0		5		0
	12		0					11		0		5		0
	12		0					11		0		5		0
	12		0					12		1		5		0
	12		0					12		0		5		0
	12		0					12		0		5		0
	12		0					12		0		5		0
	12		0					12		0		5		0
	12		0					12		0		5		0
	12		0					12		0		5		0
	12		0					12		0		5		0
	12		0					12		0		5		0
	12		0					12		0		5		0
	12		0					12		0		5		0
	12		0					12		0		5		0
	12		0					12		0		9		0
	12		0					12		0		9		0
	12		0					12		0		9		0
	12		0					12		0		9		0
	12		0					12		0		9		0
	12		0					12		0		9		0
	12		0					12		0		9		0
	12		0					12		0		9		0
	12		0					12		0		9		0
	12		0					12		0		9		0
	12		0					12		0		9		0
	12		0					12		0		9		0
	12		0					12		0		9		0
	12		0					12		0		9		0
	12		0					12		0		9		0
	12		0					12		0		9		0
	12		0					12		0		9		0
	12		0					12		0		9		0
	12		0					12		0		9		0
	12		0					12		0		9		0
	12		0					12		0		9		0
	12		0					12		0		9		0
	12		0					12		0		9		0
	12		0					12		0		9		0
	12		0					12		0		9		0
	12		0					12		0		9		0
	12		0					12		0		9		0
	12		0					12		0		9		1
	12		0					12		0		9		1
	12		0					12		0		9		1
	12		0					12		0		11		0
	12		0					12		0		11		0
	12		0					12		0		11		0
	12		0					12		0		11		0
	12		0					12		0		11		0
	12		0					12		0		11		1
	12		0					12		0		11		1
	12		0					12		0		11		1
	12		0					4	0			11		1
	3			0				4	0			11		1
	3			0				5	1			11		1
	3			0				5	1			11		1
	6			1				5	0			13		0
	6			1				5	0			13		0
	6			0				5	0			13		0
	6			0				5	0			13		0
	6			0				5	0			13		1
	6			0				5	0			13		1
	6			0				5	0			13		1
	6			0				5	0			15		0
	6			0				5	0			15		0
	6			0				5	0			15		0
	6			0				6	1			15		0
	7			1				6	1			15		0
	7			1				6	1			15		0
	7			0				6	1			15		0
	7			0				6	1			15		1
	7			0				6	0			15		1
	8			1				6	0			17		0
	8			1				6	0			17		0
	8			1				6	0			17		0
	8			1				6	0			17		0
	8			0				6	0			17		0
	8			0				6	0			17		0
	8			0				6	0			17		0
	8			0				6	0			17		1
	9			1				6	0			17		1
	9			1				6	0			17		1
	9			1				6	0			17		1
	9			1				6	0			19		0
	9			1				6	0			21		0
	9			1				6	0			21		0
	10			1				7	1			21		1
	10			1				7	1			23		1
	10			1				7	1			27		1
	10			1				7	1			27		1
	10			1				7	0
	10			0				7	0
	10			0				7	0
	10			0				7	0
	10			0				7	0
	10			0				7	0
	10			0				7	0
	10			0				8	1
	12			1				8	1
	12			1				8	1
	12			1				8	1
	12			1				8	1
	12			1				8	1
	12			1				8	0
	12			1				8	0
	12			1				8	0
	12			0				8	0
	12			0				8	0
	12			0				8	0
	12			0				8	0
	12			0				9	1
	12			0				9	1
	12			0				9	0
	12			0				9	0
	12			0				10	1
	12			0				10	1
	12			0				10	1
	12			0				10	0
	12			0				10	0
	12			0				10	0
	12			0				11	1
	12			0				11	1
	12			0				11	1
	12			0				11	1
	12			0				11	0
	12			0				11	0
	12			0				11	0
	12			0				11	0
	12			0				12	1
	12			0				12	0
	12			0				12	0
	12			0				12	0
	12			0				12	0
	12			0				12	0
	12			0				12	0
	12			0				12	0
	12			0				12	0
	12			0				12	0
	12			0				12	0
	12			0				12	0
	12			0				12	0
	12			0				12	0
	12			0				12	0
	12			0				12	0
	12			0				12	0
	12			0				12	0
	12			0				12	0
	12			0				12	0
	12			0				12	0
	12			0				12	0
	12			0				12	0
	12			0				12	0
	12			0				12	0
	12			0				12	0
	12			0				12	0
	12			0				12	0
	12			0				12	0
	12			0				4		1
	3				0			4		0
	3				0			4		0
	3				0			5		1
	3				0			5		1
	6				1			5		1
	6				0			5		0
	6				0			5		0
	6				0			5		0
	6				0			5		0
	6				0			5		0
	6				0			5		0
	6				0			5		0
	6				0			5		0
	6				0			5		0
	6				0			5		0
	6				0			5		0
	6				0			6		1
	6				0			6		1
	6				0			6		1
	7				0			6		1
	7				0			6		1
	8				1			6		0
	8				1			6		0
	8				1			6		0
	8				1			6		0
	8				0			6		0
	8				0			6		0
	8				0			6		0
	8				0			6		0
	9				1			6		0
	9				1			7		1
	9				0			7		1
	9				0			7		0
	10				1			7		0
	10				1			7		0
	10				1			7		0
	10				1			7		0
	10				0			7		0
	12				1			7		0
	12				1			8		1
	12				1			8		0
	12				1			9		0
	12				1			9		0
	12				1			9		0
	12				0			9		0
	12				0			10		0
	12				0			10		0
	12				0			10		0
	12				0			10		0
	12				0			10		0
	12				0			10		0
	12				0			11		1
	12				0			11		0
	12				0			12		1
	12				0			12		1
	12				0			12		0
	12				0			12		0
	12				0			12		0
	12				0			12		0
	12				0			12		0
	12				0			12		0
	12				0			12		0
	12				0			12		0
	12				0			12		0
	12				0			12		0
	12				0			12		0
	12				0			12		0
	12				0			12		0
	12				0			12		0
	12				0			12		0
	12				0			12		0
	12				0			12		0
	12				0			12		0
	12				0			12		0
	12				0			12		0
	12				0			12		0
	12				0			12		0
	12				0			12		0
	12				0			12		0
	12				0			12		0
	12				0			12		0
	12				0			12		0
	12				0			12		0
	12				0			12		0
	12				0			12		0
	12				0			12		0
	12				0			12		0
	12				0			12		0
	12				0			12		0
	12				0			12		0
	12				0			12		0
	12				0			12		0
	12				0			12		0
	12				0			12		0
	12				0			12		0
	12				0			12		0
	12				0			12		0
	12				0			12		0
	12				0			12		0
	12				0			12		0
	12				0
	12				0
	12				0
	12				0
	12				0
	12				0
	12				0
	12				0
	3					0
	3					0
	6					1
	6					1
	6					0
	6					0
	6					0
	6					0
	6					0
	7					1
	8					1
	8					1
	8					1
	8					0
	8					0
	8					0
	8					0
	8					0
	8					0
	8					0
	8					0
	8					0
	8					0
	9					1
	9					1
	9					1
	9					1
	9					1
	10					1
	10					1
	10					1
	10					1
	10					1
	10					0
	10					0
	10					0
	10					0
	12					1
	12					1
	12					1
	12					1
	12					1
	12					1
	12					1
	12					1
	12					0
	12					0
	12					0
	12					0
	12					0
	12					0
	12					0
	12					0
	12					0
	12					0
	12					0
	12					0
	12					0
	12					0
	12					0
	12					0
	12					0
	12					0
	12					0
	12					0
	12					0
	12					0
	12					0
	12					0
	12					0
	12					0
	12					0
	12					0
	12					0
	12					0
	12					0
	12					0
	12					0
	12					0
	12					0
	12					0
	12					0
	12					0
	12					0
	12					0
	12					0
	12					0
	12					0
	12					0
	12					0
	12					0
	12					0
	12					0
	12					0
	12					0
	12					0
	12					0
	12					0
	12					0
	12					0
	12					0
	12					0
	12					0
	12					0
	12					0
	5	0
	5	0
	5	0
	5	0
	5	0
	5	0
	5	0
	5	0
	5	0
	5	0
	7	1
	7	1
	7	1
	7	1
	7	1
	7	0
	7	0
	7	0
	7	0
	7	0
	7	0
	7	0
	7	0
	7	0
	7	0
	7	0
	7	0
	8	1
	8	1
	8	1
	8	1
	8	0
	8	0
	8	0
	8	0
	8	0
	9	1
	9	1
	9	1
	9	1
	9	1
	9	1
	9	0
	9	0
	9	0
	9	0
	9	0
	9	0
	9	0
	10	1
	10	1
	10	1
	10	1
	10	1
	10	1
	10	0
	10	0
	11	1
	11	1
	11	1
	11	1
	11	1
	12	1
	12	1
	12	1
	12	1
	12	1
	12	1
	12	0
	12	0
	12	0
	12	0
	12	0
	12	0
	12	0
	12	0
	12	0
	12	0
	12	0
	12	0
	12	0
	12	0
	12	0
	12	0
	12	0
	12	0
	12	0
	12	0
	12	0
	12	0
	12	0
	12	0
	12	0
	12	0
	12	0
	12	0
	12	0
	12	0
	12	0
	12	0
	12	0
	12	0
	12	0
	12	0
	12	0
	3		0
	3		0
	3		0
	3		0
	4		0
	4		0
	4		0
	4		0
	4		0
	5		0
	5		0
	5		0
	5		0
	7		0
	7		0
	8		1
	8		0
	8		0
	8		0
	8		0
	8		0
	8		0
	8		0
	8		0
	8		0
	9		1
	9		0
	9		0
	10		1
	10		0
	10		0
	10		0
	10		0
	10		0
	10		0
	10		0
	10		0
	10		0
	10		0
	10		0
	10		0
	10		0
	11		1
	11		1
	11		1
	11		0
	11		0
	11		0
	11		0
	11		0
	11		0
	12		1
	12		0
	12		0
	12		0
	12		0
	12		0
	12		0
	12		0
	12		0
	12		0
	12		0
	12		0
	12		0
	12		0
	12		0
	12		0
	12		0
	12		0
	12		0
	12		0
	12		0
	12		0
	12		0
	12		0
	12		0
	12		0
	12		0
	12		0
	12		0
	12		0
	12		0
	12		0
	12		0
	12		0
	12		0
	12		0
	12		0
	12		0
	12		0
	12		0
	12		0
	12		0
	12		0
	12		0
	12		0
	12		0
	12		0
	12		0
	12		0
	12		0
	12		0
	12		0
	12		0
	12		0
	12		0
	5			1
	5			0
	5			0
	5			0
	5			0
	5			0
	5			0
	5			0
	5			0
	7			1
	7			1
	7			1
	7			1
	7			1
	7			0
	7			0
	7			0
	7			0
	7			0
	7			0
	7			0
	7			0
	8			1
	8			1
	8			1
	8			1
	8			0
	8			0
	8			0
	8			0
	8			0
	9			1
	9			1
	9			1
	9			1
	9			0
	9			0
	9			0
	10			1
	10			1
	10			1
	10			1
	10			1
	10			1
	10			0
	10			0
	10			0
	10			0
	10			0
	10			0
	11			1
	11			1
	11			1
	11			1
	11			1
	11			1
	11			1
	11			0
	11			0
	11			0
	12			1
	12			1
	12			1
	12			1
	12			1
	12			0
	12			0
	12			0
	12			0
	12			0
	12			0
	12			0
	12			0
	12			0
	12			0
	12			0
	12			0
	12			0
	12			0
	12			0
	12			0
	12			0
	12			0
	12			0
	12			0
	12			0
	12			0
	12			0
	12			0
	12			0
	12			0
	12			0
	12			0
	12			0
	12			0
	12			0
	12			0
	12			0
	12			0
	12			0
	12			0
	12			0
	12			0
	12			0
	12			0
	12			0
	5				1
	5				0
	5				0
	5				0
	5				0
	7				1
	7				1
	7				1
	7				1
	7				0
	7				0
	7				0
	7				0
	7				0
	7				0
	7				0
	8				1
	8				1
	8				1
	8				1
	8				1
	8				0
	8				0
	8				0
	8				0
	8				0
	8				0
	8				0
	8				0
	8				0
	8				0
	8				0
	8				0
	8				0
	9				1
	9				1
	9				0
	9				0
	9				0
	9				0
	9				0
	9				0
	9				0
	9				0
	9				0
	10				1
	10				1
	10				1
	10				0
	10				0
	10				0
	11				1
	11				1
	11				0
	12				1
	12				1
	12				1
	12				1
	12				1
	12				1
	12				0
	12				0
	12				0
	12				0
	12				0
	12				0
	12				0
	12				0
	12				0
	12				0
	12				0
	12				0
	12				0
	12				0
	12				0
	12				0
	12				0
	12				0
	12				0
	12				0
	12				0
	12				0
	12				0
	12				0
	12				0
	12				0
	12				0
	12				0
	12				0
	12				0
	12				0
	12				0
	12				0
	12				0
	12				0
	12				0
	12				0
	12				0
	12				0
	12				0
	12				0
	12				0
	12				0
	12				0
	12				0
	12				0
	5					0
	5					0
	5					0
	5					0
	5					0
	5					0
	7					1
	7					1
	7					0
	7					0
	7					0
	7					0
	7					0
	7					0
	7					0
	7					0
	7					0
	8					1
	8					1
	8					1
	8					1
	8					1
	8					0
	8					0
	8					0
	8					0
	8					0
	8					0
	8					0
	8					0
	8					0
	8					0
	9					1
	9					1
	9					1
	9					0
	10					1
	10					1
	10					1
	10					0
	10					0
	10					0
	10					0
	10					0
	10					0
	11					1
	11					1
	11					1
	11					1
	11					1
	11					1
	11					0
	11					0
	11					0
	11					0
	11					0
	11					0
	11					0
	11					0
	11					0
	11					0
	12					1
	12					1
	12					1
	12					1
	12					1
	12					0
	12					0
	12					0
	12					0
	12					0
	12					0
	12					0
	12					0
	12					0
	12					0
	12					0
	12					0
	12					0
	12					0
	12					0
	12					0
	12					0
	12					0
	12					0
	12					0
	12					0
	12					0
	12					0
	12					0
	12					0
	12					0
	12					0
	12					0
	12					0
	12					0
	12					0
	12					0
	12					0
	12					0
	12					0
	12					0
	12					0
	12					0
	12					0
	2	0
	2	0
	2	0
	4	0
	4	0
	4	0
	4	0
	4	0
	4	0
	4	0
	4	0
	4	0
	4	0
	4	0
	4	0
	4	0
	4	0
	5	1
	5	0
	5	0
	5	0
	5	0
	5	0
	5	0
	5	0
	5	0
	6	1
	6	1
	6	1
	6	1
	6	0
	6	0
	6	0
	6	0
	6	0
	6	0
	6	0
	6	0
	6	0
	7	0
	7	0
	7	0
	7	0
	7	0
	7	0
	7	0
	7	0
	7	0
	7	0
	7	0
	7	0
	7	0
	7	0
	7	0
	7	0
	7	0
	7	0
	7	0
	7	0
	7	0
	7	0
	8	1
	8	1
	8	1
	8	0
	8	0
	8	0
	8	0
	8	0
	8	0
	8	0
	8	0
	8	0
	8	0
	8	0
	9	1
	9	1
	9	1
	9	1
	9	1
	9	1
	9	0
	9	0
	9	0
	9	0
	9	0
	9	0
	9	0
	9	0
	9	0
	10	1
	10	1
	10	1
	10	1
	10	1
	10	0
	11	1
	11	1
	11	1
	11	1
	11	1
	11	1
	11	1
	11	0
	11	0
	11	0
	11	0
	11	0
	12	1
	12	1
	12	1
	12	1
	12	0
	12	0
	12	0
	12	0
	12	0
	12	0
	12	0
	12	0
	12	0
	12	0
	12	0
	12	0
	12	0
	2					0
	2					0
	2					0
	2					0
	2					0
	2					0
	2					0
	2					0
	3					0
	3					0
	3					0
	3					0
	3					0
	3					0
	3					0
	3					0
	3					0
	3					0
	4					0
	4					0
	4					0
	4					0
	4					0
	4					0
	4					0
	4					0
	4					0
	4					0
	4					0
	4					0
	4					0
	4					0
	4					0
	4					0
	4					0
	4					0
	4					0
	4					0
	4					0
	4					0
	4					0
	5					0
	5					0
	6					1
	6					1
	6					1
	6					1
	6					1
	7					1
	7					1
	7					1
	7					1
	7					1
	7					1
	7					1
	7					0
	7					0
	7					0
	7					0
	8					0
	8					0
	8					0
	8					0
	8					0
	8					1
	8					1
	8					1
	8					1
	8					1
	9					1
	9					1
	9					0
	9					0
	9					0
	9					0
	9					0
	9					0
	9					0
	9					0
	9					0
	9					0
	9					0
	9					0
	9					0
	9					0
	9					0
	9					0
	10					1
	10					1
	10					1
	10					1
	10					1
	10					1
	10					1
	10					1
	10					0
	10					0
	11					1
	11					0
	11					0
	11					0
	11					0
	11					0
	11					0
	11					0
	11					0
	12					1
	12					0
	12					0
	12					0
	12					0
	12					0
	4				0
	4				0
	4				0
	4				0
	4				0
	4				0
	4				0
	4				0
	4				0
	4				0
	4				0
	4				0
	4				0
	4				0
	4				0
	4				0
	5				0
	5				0
	5				0
	5				0
	5				0
	5				0
	5				0
	5				0
	5				0
	5				0
	5				0
	7				1
	7				0
	7				0
	7				0
	7				0
	7				0
	7				0
	7				0
	7				0
	7				0
	7				0
	7				0
	7				0
	7				0
	7				0
	7				0
	7				0
	7				0
	7				0
	7				0
	7				0
	7				0
	7				0
	7				0
	7				0
	7				0
	7				0
	7				0
	7				0
	7				0
	7				0
	7				0
	7				0
	8				1
	8				1
	8				1
	8				1
	8				1
	8				0
	8				0
	8				0
	8				0
	9				1
	9				1
	9				1
	9				1
	9				0
	9				0
	9				0
	10				1
	10				1
	10				1
	10				1
	10				1
	10				1
	10				1
	10				1
	10				1
	10				0
	10				0
	10				0
	10				0
	10				0
	10				0
	10				0
	11				1
	11				1
	11				1
	11				0
	11				0
	11				0
	11				0
	11				0
	12				1
	12				1
	12				0
	12				0
	12				0
	12				0
	12				0
	12				0
	12				0
	12				0
	12				0
	12				0
	12				0
	12				0
	12				0
	12				0
	12				0
	12				0
	12				0
	12				0
	12				0
	12				0
	2					0
	3					0
	3					0
	3					0
	3					0
	3					0
	3					0
	3					0
	3					0
	3					0
	3					0
	3					0
	3					0
	3					0
	4					0
	4					0
	4					0
	4					0
	4					0
	4					0
	4					0
	4					0
	5					0
	5					0
	5					0
	5					0
	5					0
	5					0
	6					1
	6					1
	6					0
	6					0
	6					0
	7					1
	7					1
	7					0
	7					0
	7					0
	7					0
	8					1
	8					1
	8					0
	9					1
	9					1
	9					1
	9					1
	9					1
	9					0
	9					0
	9					0
	9					0
	10					1
	10					1
	10					1
	10					1
	10					0
	10					0
	10					0
	10					0
	10					0
	11					1
	11					1
	11					1
	11					1
	11					1
	11					1
	11					0
	11					0
	11					0
	11					0
	11					0
	11					0
	11					0
	11					0
	11					0
	12					1
	12					1
	12					1
	12					1
	12					1
	12					1
	12					0
	12					0
	12					0
	12					0
	12					0
	12					0
	12					0
	12					0
	12					0
	12					0
	12					0
	12					0
	12					0
	12					0
	12					0
	12					0
	12					0
	12					0
	12					0
	12					0
	12					0
	12					0
	12					0
	12					0
	12					0
	12					0
	12					0
	12					0
	12					0
	12					0
	12					0
	12					0
	12					0
	2				0
	2				0
	2				0
	2				0
	2				0
	2				0
	3				1
	3				0
	3				0
	3				0
	3				0
	3				0
	3				0
	3				0
	3				0
	3				0
	3				0
	3				0
	3				0
	3				0
	3				0
	5				1
	5				0
	5				0
	6				1
	6				0
	6				0
	6				0
	6				0
	6				0
	6				0
	6				0
	7				1
	7				1
	7				0
	7				0
	7				0
	7				0
	7				0
	8				1
	8				1
	8				1
	8				1
	8				1
	8				1
	8				0
	8				0
	8				0
	8				0
	8				0
	8				0
	8				0
	8				0
	8				0
	8				0
	8				0
	9				1
	9				1
	9				1
	9				1
	9				1
	9				1
	9				1
	9				1
	9				1
	9				0
	9				0
	9				0
	9				0
	9				0
	9				0
	9				0
	9				0
	9				0
	10				1
	10				1
	10				1
	10				1
	10				1
	10				1
	10				0
	10				0
	10				0
	10				0
	10				0
	10				0
	11				1
	11				1
	11				1
	11				1
	11				0
	12				1
	12				1
	12				1
	12				1
	12				1
	12				0
	12				0
	12				0
	12				0
	12				0
	12				0
	12				0
	12				0
	12				0
	12				0
	12				0
	12				0
	12				0
	12				0
	12				0
	12				0
	12				0
	12				0
	12				0
	12				0
	12				0
	12				0
	12				0
	12				0
	12				0
	2				0
	2				0
	2				0
	2				0
	3				0
	3				0
	3				0
	3				0
	3				0
	3				0
	3				0
	3				0
	3				0
	3				0
	3				0
	3				0
	3				0
	3				0
	6				1
	6				1
	6				1
	6				1
	6				0
	6				0
	6				0
	6				0
	6				0
	6				0
	6				0
	6				0
	6				0
	6				0
	6				0
	7				1
	7				1
	7				1
	7				1
	7				0
	7				0
	7				0
	7				0
	7				0
	7				0
	7				0
	7				0
	7				0
	7				0
	7				0
	7				0
	7				0
	7				0
	7				0
	7				0
	7				0
	7				0
	7				0
	7				0
	8				1
	8				1
	8				1
	8				1
	8				1
	8				1
	8				1
	8				0
	8				0
	8				0
	8				0
	8				0
	8				0
	8				0
	8				0
	8				0
	8				0
	8				0
	8				0
	9				1
	9				1
	9				1
	9				1
	9				1
	9				1
	9				1
	9				1
	9				0
	9				0
	9				0
	9				0
	9				0
	9				0
	9				0
	9				0
	9				0
	9				0
	9				0
	9				0
	9				0
	9				0
	9				0
	10				1
	10				1
	10				1
	10				1
	10				1
	10				1
	10				1
	10				0
	10				0
	10				0
	10				0
	10				0
	10				0
	10				0
	10				0
	10				0
	10				0
	11				1
	11				1
	12				1
	12				1
	12				0
	12				0
	12				0
	12				0
	12				0
	12				0
	12				0
	12				0
	3	0
	3	0
	3	0
	3	0
	3	0
	3	0
	4	0
	4	0
	4	0
	5	1
	5	1
	5	1
	5	0
	5	0
	5	0
	5	0
	5	0
	5	0
	5	0
	5	0
	5	0
	5	0
	6	1
	6	0
	6	0
	6	0
	6	0
	6	0
	6	0
	6	0
	6	0
	6	0
	6	0
	6	0
	6	0
	6	0
	6	0
	6	0
	6	0
	6	0
	6	0
	6	0
	6	0
	6	0
	6	0
	6	0
	6	0
	6	0
	6	0
	6	0
	6	0
	6	0
	7	1
	7	0
	7	0
	7	0
	7	0
	7	0
	7	0
	7	0
	7	0
	7	0
	7	0
	7	0
	7	0
	7	0
	7	0
	7	0
	7	0
	7	0
	7	0
	8	1
	8	1
	8	1
	8	1
	8	1
	8	0
	8	0
	8	0
	8	0
	9	1
	9	1
	9	1
	9	1
	9	1
	9	1
	9	1
	9	1
	9	1
	9	0
	9	0
	9	0
	9	0
	9	0
	9	0
	9	0
	10	1
	10	1
	10	1
	10	0
	10	0
	10	0
	10	0
	10	0
	10	0
	10	0
	11	1
	11	1
	11	0
	12	1
	12	1
	12	0
	12	0
	12	0
	12	0
	12	0
	12	0
	12	0
	12	0
	12	0
	2					0
	2					0
	3					1
	3					0
	3					0
	3					0
	3					0
	3					0
	3					0
	4					0
	4					0
	4					0
	4					0
	4					0
	4					0
	4					0
	4					0
	4					0
	4					0
	4					0
	5					0
	5					0
	5					0
	5					0
	5					0
	5					0
	5					0
	5					0
	5					0
	5					0
	5					0
	5					0
	5					0
	5					0
	5					0
	5					0
	5					0
	6					1
	6					0
	6					0
	6					0
	7					1
	7					1
	7					1
	7					1
	7					1
	7					1
	7					1
	7					0
	7					0
	7					0
	7					0
	7					0
	7					0
	7					0
	7					0
	7					0
	7					0
	7					0
	7					0
	8					1
	8					1
	8					1
	8					1
	8					1
	8					1
	8					0
	8					0
	8					0
	8					0
	8					0
	9					1
	9					1
	9					1
	9					1
	9					1
	9					1
	9					1
	9					0
	9					0
	9					0
	9					0
	9					0
	9					0
	9					0
	9					0
	9					0
	9					0
	9					0
	9					0
	10					1
	10					1
	10					1
	10					1
	10					1
	10					1
	10					1
	10					0
[truncated: 302 more rows]

[truncated: 14 more sheets: Figure S3, Figure S4, Figure S5, Figure S6, Figure S7, Figure S8, Figure S9, Figure S10, Figure S11, Figure S12, Figure S13, Figure S14, Figure S15, Figure S16]
